# Supplementary material for: No increasing risk of a limnic eruption at Lake Kivu: Intercomparison study reveals gas concentrations close to steady state
Source: PLoS One. 2020 Aug 25;15(8):e0237836. doi: 10.1371/journal.pone.0237836 (PMC7446963; doi:10.1371/journal.pone.0237836)
Supplement: S2 Table — (TXT) [file pone.0237836.s002.txt]

No increasing risk of a limnic eruption at Lake Kivu: intercomparison study reveals gas concentrations close to steady state
Fabian Bärenbold1*, Bertram Boehrer2, Roberto Grilli3, Ange Mugisha4, Wolf von Tümpling2, Augusta Umutoni4, Martin Schmid1

Table S2. Temperature data from a Sea and Sun CTD
Depth is computed as pressure in [dbar] divided by 0.978
Location: 1.74087°S / 29.22602°E
Time: 08.03.2018

depth [m]	temp [°C]
0.00	25.442
0.04	25.492
0.07	25.5015
0.13	25.5085
0.16	25.5115
0.13	25.5073
0.05	25.4991
0.10	25.502
0.10	25.502
0.10	25.502
0.11	25.5068
0.10	25.5085
0.12	25.5132
0.09	25.5097
0.07	25.505
0.12	25.5062
0.14	25.5079
0.21	25.5127
0.19	25.5103
0.16	25.5068
0.19	25.5073
0.18	25.5085
0.16	25.5103
0.21	25.5115
0.22	25.5115
0.18	25.5091
0.15	25.5091
0.19	25.5103
0.21	25.5138
0.17	25.5115
0.19	25.5115
0.22	25.5162
0.16	25.5115
0.11	25.5097
0.17	25.5103
0.20	25.5115
0.17	25.515
0.17	25.5156
0.20	25.5138
0.19	25.5127
0.15	25.5109
0.17	25.5115
0.21	25.5132
0.19	25.5144
0.20	25.5156
0.23	25.5168
0.24	25.5197
0.28	25.5215
0.30	25.5244
0.29	25.525
0.35	25.528
0.41	25.528
0.39	25.5286
0.40	25.5274
0.43	25.525
0.47	25.5238
0.47	25.5244
0.49	25.5244
0.52	25.525
0.55	25.5244
0.53	25.525
0.60	25.525
0.66	25.5185
0.67	25.5156
0.68	25.5168
0.71	25.5103
0.72	25.505
0.75	25.4991
0.78	25.492
0.85	25.4909
0.90	25.482
0.90	25.4749
0.91	25.4602
0.93	25.459
0.93	25.4579
0.94	25.4508
0.98	25.439
1.01	25.4031
1.03	25.3636
1.03	25.3754
1.03	25.386
1.09	25.3017
1.12	25.0248
1.16	24.9223
1.16	24.8628
1.16	24.8392
1.20	24.7956
1.20	24.7774
1.22	24.7673
1.27	24.7603
1.30	24.7497
1.34	24.7237
1.32	24.7196
1.32	24.7237
1.33	24.7279
1.35	24.6949
1.39	24.6536
1.40	24.6183
1.42	24.6059
1.45	24.6018
1.46	24.6006
1.45	24.6018
1.52	24.5912
1.58	24.5912
1.57	24.5935
1.60	24.5965
1.60	24.5935
1.62	24.5924
1.65	24.5918
1.66	24.5882
1.71	24.57
1.70	24.5594
1.70	24.5358
1.71	24.5222
1.72	24.5152
1.74	24.5111
1.78	24.5075
1.78	24.5052
1.78	24.5111
1.78	24.514
1.78	24.5128
1.83	24.5022
1.84	24.4946
1.89	24.4916
1.91	24.494
1.92	24.4916
1.94	24.4893
1.97	24.4887
1.99	24.491
2.02	24.4934
2.03	24.4934
2.03	24.4946
2.03	24.4951
2.06	24.4963
2.10	24.4963
2.10	24.4963
2.15	24.4969
2.15	24.4946
2.16	24.4946
2.16	24.4928
2.20	24.4893
2.24	24.4816
2.28	24.4698
2.30	24.4557
2.29	24.4592
2.31	24.4651
2.32	24.4604
2.34	24.4533
2.39	24.4462
2.40	24.4433
2.43	24.4462
2.46	24.4474
2.47	24.4445
2.48	24.4392
2.49	24.4321
2.52	24.4233
2.53	24.4191
2.53	24.4162
2.52	24.4156
2.55	24.4144
2.58	24.4144
2.57	24.4132
2.60	24.4121
2.60	24.4085
2.64	24.4044
2.67	24.4032
2.69	24.4026
2.73	24.4015
2.77	24.3979
2.78	24.392
2.79	24.3891
2.78	24.3873
2.82	24.3814
2.87	24.3767
2.90	24.372
2.92	24.3679
2.96	24.3667
2.97	24.3661
2.97	24.3673
2.97	24.3691
2.98	24.3691
3.00	24.3673
2.98	24.3661
2.97	24.3673
3.00	24.3702
3.02	24.3691
3.06	24.3643
3.10	24.3561
3.12	24.3496
3.15	24.3484
3.15	24.3496
3.17	24.3496
3.21	24.3496
3.26	24.352
3.31	24.3537
3.36	24.352
3.40	24.3496
3.42	24.3484
3.44	24.3449
3.46	24.3425
3.50	24.342
3.54	24.3437
3.57	24.3443
3.56	24.3467
3.57	24.3479
3.64	24.3443
3.68	24.3372
3.74	24.3343
3.76	24.3331
3.77	24.3314
3.78	24.3314
3.80	24.329
3.84	24.3266
3.86	24.3266
3.89	24.3261
3.92	24.3225
3.97	24.316
3.97	24.3119
4.01	24.3119
4.06	24.309
4.10	24.309
4.15	24.3072
4.19	24.2995
4.22	24.2936
4.25	24.2883
4.28	24.2854
4.30	24.2854
4.32	24.2854
4.34	24.2842
4.40	24.2801
4.41	24.2783
4.43	24.2777
4.46	24.2771
4.51	24.2754
4.53	24.2742
4.56	24.2695
4.62	24.2671
4.66	24.2654
4.67	24.2624
4.67	24.2618
4.74	24.2618
4.78	24.2601
4.78	24.2577
4.81	24.2553
4.86	24.2524
4.90	24.2512
4.91	24.2506
4.90	24.25
4.92	24.2495
4.92	24.25
4.94	24.2512
4.97	24.2489
5.01	24.2477
5.00	24.2477
5.04	24.2477
5.11	24.2483
5.16	24.2489
5.18	24.2489
5.20	24.2477
5.22	24.2477
5.26	24.2465
5.29	24.2447
5.34	24.243
5.37	24.24
5.37	24.2383
5.38	24.2365
5.41	24.2353
5.46	24.2353
5.52	24.2335
5.54	24.2318
5.56	24.2312
5.59	24.23
5.60	24.2294
5.63	24.2294
5.67	24.2288
5.71	24.2282
5.73	24.2282
5.73	24.2282
5.76	24.2282
5.83	24.2277
5.85	24.2277
5.88	24.2277
5.90	24.2259
5.91	24.2265
5.95	24.2265
5.98	24.2247
6.05	24.2229
6.11	24.2194
6.12	24.2182
6.12	24.2176
6.09	24.2176
6.14	24.2171
6.20	24.2153
6.29	24.2147
6.34	24.2129
6.34	24.2135
6.31	24.2135
6.34	24.2129
6.38	24.2123
6.44	24.21
6.48	24.2076
6.49	24.207
6.47	24.2059
6.45	24.2064
6.49	24.2064
6.58	24.2029
6.64	24.2017
6.65	24.2006
6.65	24.2011
6.63	24.2006
6.65	24.2006
6.74	24.2
6.83	24.1994
6.86	24.1976
6.86	24.1976
6.84	24.1982
6.84	24.1988
6.90	24.1982
7.01	24.1958
7.10	24.1923
7.14	24.19
7.08	24.1911
7.07	24.1923
7.12	24.1917
7.21	24.1894
7.28	24.1858
7.30	24.1858
7.28	24.1858
7.25	24.1852
7.27	24.1841
7.38	24.1846
7.47	24.1858
7.50	24.1841
7.47	24.1858
7.45	24.1858
7.46	24.1858
7.53	24.1846
7.65	24.1799
7.72	24.177
7.73	24.177
7.69	24.1764
7.68	24.1782
7.73	24.1776
7.83	24.1764
7.91	24.1782
7.93	24.1782
7.91	24.1782
7.88	24.1782
7.91	24.1788
7.98	24.1776
8.11	24.1746
8.13	24.1735
8.13	24.1735
8.13	24.174
8.14	24.174
8.20	24.174
8.27	24.1729
8.35	24.1723
8.36	24.1711
8.32	24.1723
8.33	24.1735
8.36	24.1735
8.44	24.1723
8.51	24.1711
8.52	24.1705
8.51	24.1705
8.51	24.1711
8.53	24.1711
8.61	24.1717
8.67	24.1705
8.71	24.1699
8.71	24.1705
8.71	24.1705
8.71	24.1699
8.77	24.1699
8.84	24.1687
8.90	24.1687
8.90	24.1687
8.90	24.1693
8.91	24.1687
8.92	24.1693
8.97	24.1687
9.05	24.1682
9.13	24.167
9.14	24.1664
9.13	24.1676
9.13	24.167
9.21	24.1664
9.26	24.167
9.28	24.1664
9.30	24.1658
9.32	24.1658
9.34	24.1658
9.40	24.1664
9.46	24.1652
9.52	24.1634
9.53	24.1634
9.54	24.1628
9.55	24.1634
9.57	24.1634
9.61	24.1628
9.65	24.1628
9.71	24.1623
9.73	24.1617
9.73	24.1623
9.75	24.1628
9.79	24.1617
9.83	24.1623
9.86	24.1617
9.87	24.1617
9.86	24.1611
9.86	24.1611
9.87	24.1617
9.91	24.1611
9.99	24.1611
10.03	24.1599
10.08	24.1581
10.13	24.1587
10.15	24.1581
10.17	24.1575
10.25	24.1564
10.29	24.1558
10.30	24.1564
10.30	24.1558
10.32	24.1552
10.37	24.1552
10.39	24.1552
10.40	24.1552
10.45	24.1552
10.47	24.1552
10.49	24.1552
10.52	24.1546
10.57	24.1546
10.64	24.154
10.70	24.1522
10.70	24.1528
10.71	24.1528
10.72	24.1528
10.76	24.1522
10.83	24.1522
10.89	24.1517
10.92	24.1517
10.95	24.1517
10.96	24.1517
11.00	24.1517
11.08	24.1505
11.11	24.1505
11.14	24.1487
11.16	24.1487
11.16	24.1487
11.17	24.1493
11.25	24.1487
11.30	24.1481
11.34	24.1481
11.40	24.1475
11.42	24.1475
11.43	24.1475
11.49	24.1475
11.56	24.1469
11.58	24.1469
11.58	24.1469
11.58	24.1469
11.61	24.1475
11.64	24.1475
11.70	24.1475
11.74	24.1475
11.75	24.1469
11.76	24.1475
11.80	24.1464
11.84	24.1452
11.90	24.1452
11.95	24.1458
11.99	24.1452
11.97	24.1458
11.99	24.1458
12.01	24.1458
12.05	24.1452
12.09	24.1452
12.10	24.1452
12.14	24.1446
12.16	24.1446
12.19	24.1446
12.23	24.1452
12.26	24.144
12.30	24.1446
12.30	24.1452
12.29	24.1446
12.31	24.144
12.37	24.1446
12.43	24.1452
12.50	24.1446
12.53	24.1446
12.56	24.1446
12.57	24.1452
12.58	24.1446
12.63	24.1452
12.70	24.1446
12.78	24.144
12.86	24.1434
12.89	24.144
12.92	24.144
12.96	24.1434
13.01	24.1434
13.02	24.1428
13.05	24.1434
13.10	24.1434
13.13	24.1434
13.20	24.1428
13.23	24.1434
13.27	24.1434
13.28	24.1434
13.30	24.1422
13.34	24.1428
13.43	24.1422
13.51	24.1416
13.54	24.1393
13.54	24.1393
13.52	24.1399
13.54	24.1393
13.56	24.1399
13.63	24.1393
13.71	24.1393
13.77	24.1375
13.77	24.1381
13.81	24.1393
13.85	24.1387
13.91	24.1381
13.95	24.1381
13.93	24.1369
13.98	24.1381
14.00	24.1387
14.03	24.1387
14.12	24.1375
14.19	24.1369
14.18	24.1381
14.20	24.1369
14.26	24.1375
14.33	24.1363
14.38	24.1357
14.38	24.1363
14.41	24.1363
14.44	24.1363
14.48	24.1369
14.51	24.1363
14.57	24.1363
14.62	24.1357
14.64	24.1363
14.63	24.1357
14.65	24.1357
14.69	24.1363
14.76	24.1363
14.82	24.1357
14.85	24.1363
14.84	24.1357
14.85	24.1357
14.89	24.1357
14.97	24.1357
15.06	24.1352
15.07	24.1352
15.09	24.1352
15.13	24.1352
15.16	24.1346
15.20	24.134
15.24	24.134
15.28	24.1334
15.31	24.1334
15.30	24.134
15.31	24.1328
15.35	24.134
15.40	24.1334
15.44	24.134
15.44	24.1328
15.42	24.1334
15.44	24.1334
15.49	24.134
15.51	24.1334
15.57	24.1334
15.59	24.1328
15.62	24.1328
15.63	24.1334
15.68	24.1334
15.72	24.1322
15.78	24.1322
15.80	24.1316
15.81	24.1322
15.82	24.1322
15.86	24.1316
15.93	24.1316
16.01	24.1316
16.02	24.131
16.01	24.131
16.04	24.131
16.11	24.1304
16.19	24.1304
16.22	24.1304
16.26	24.1304
16.27	24.1304
16.25	24.131
16.29	24.1304
16.32	24.131
16.35	24.1304
16.39	24.1293
16.42	24.1299
16.40	24.1293
16.41	24.1304
16.48	24.1299
16.56	24.1304
16.61	24.1287
16.62	24.1304
16.62	24.1299
16.68	24.1299
16.71	24.1299
16.77	24.1299
16.79	24.1304
16.79	24.1293
16.77	24.1293
16.82	24.1304
16.86	24.1299
16.90	24.1293
16.92	24.1299
16.94	24.1299
16.95	24.1299
16.98	24.1299
17.00	24.1293
17.02	24.1293
17.03	24.1293
17.06	24.1304
17.07	24.1304
17.07	24.1299
17.09	24.1299
17.11	24.1299
17.12	24.1293
17.14	24.1293
17.13	24.1299
17.14	24.131
17.22	24.1299
17.25	24.1299
17.31	24.1287
17.31	24.1287
17.31	24.1293
17.34	24.1299
17.37	24.1304
17.39	24.1299
17.42	24.1287
17.48	24.1293
17.49	24.1287
17.44	24.1293
17.49	24.1293
17.53	24.1299
17.56	24.1287
17.57	24.1293
17.59	24.1287
17.61	24.1299
17.62	24.1287
17.65	24.1281
17.69	24.1281
17.71	24.1287
17.76	24.1281
17.76	24.1281
17.79	24.1275
17.83	24.1287
17.87	24.1275
17.88	24.1281
17.86	24.1287
17.88	24.1281
17.93	24.1281
17.98	24.1281
18.00	24.1275
18.04	24.1275
18.05	24.1275
18.04	24.1275
18.05	24.1281
18.10	24.1281
18.12	24.1275
18.12	24.1269
18.17	24.1269
18.22	24.1269
18.23	24.1275
18.25	24.1263
18.30	24.1263
18.31	24.1257
18.30	24.1263
18.35	24.1263
18.40	24.1251
18.42	24.1257
18.44	24.1251
18.46	24.1263
18.49	24.1257
18.49	24.1263
18.53	24.1251
18.56	24.1251
18.58	24.1246
18.61	24.1246
18.62	24.1246
18.66	24.1251
18.68	24.1251
18.71	24.1246
18.76	24.1246
18.76	24.1257
18.74	24.1246
18.76	24.1246
18.80	24.1246
18.85	24.1251
18.87	24.124
18.87	24.1246
18.91	24.1234
18.89	24.1246
18.93	24.1246
18.99	24.124
19.00	24.1246
18.97	24.124
18.96	24.124
18.99	24.1234
19.00	24.124
19.08	24.124
19.13	24.1234
19.16	24.1246
19.14	24.1234
19.17	24.124
19.22	24.1234
19.21	24.1234
19.24	24.1234
19.30	24.1234
19.30	24.1228
19.30	24.124
19.34	24.1228
19.39	24.1222
19.43	24.1222
19.43	24.1222
19.47	24.1222
19.46	24.1222
19.48	24.1216
19.49	24.1222
19.55	24.1216
19.59	24.1222
19.58	24.1216
19.58	24.1222
19.63	24.121
19.67	24.1216
19.72	24.1216
19.74	24.1216
19.74	24.1222
19.78	24.1216
19.80	24.1216
19.84	24.1216
19.88	24.121
19.90	24.121
19.92	24.121
19.97	24.121
19.98	24.1216
20.04	24.121
20.09	24.121
20.10	24.121
20.11	24.1216
20.15	24.1216
20.18	24.1216
20.17	24.1216
20.21	24.1216
20.25	24.1216
20.27	24.1222
20.29	24.1216
20.32	24.1216
20.36	24.1216
20.36	24.1216
20.37	24.121
20.40	24.121
20.45	24.121
20.45	24.121
20.52	24.121
20.58	24.1204
20.59	24.121
20.61	24.121
20.63	24.121
20.70	24.1216
20.77	24.1198
20.78	24.1204
20.79	24.1204
20.83	24.1204
20.85	24.1204
20.86	24.1198
20.89	24.1198
20.92	24.1192
20.95	24.1204
20.98	24.1192
20.98	24.1198
21.01	24.1192
21.05	24.1192
21.11	24.1187
21.14	24.1198
21.13	24.1187
21.14	24.1192
21.17	24.1198
21.22	24.1198
21.24	24.1181
21.26	24.1187
21.27	24.1187
21.28	24.1187
21.30	24.1192
21.35	24.1192
21.37	24.1192
21.42	24.1187
21.43	24.1187
21.51	24.1198
21.54	24.1187
21.56	24.1187
21.56	24.1181
21.59	24.1181
21.60	24.1187
21.64	24.1187
21.66	24.1181
21.69	24.1181
21.71	24.1187
21.73	24.1181
21.72	24.1175
21.74	24.1181
21.77	24.1181
21.83	24.1187
21.85	24.1181
21.85	24.1187
21.86	24.1187
21.89	24.1181
21.95	24.1181
21.98	24.1187
21.98	24.1187
22.03	24.1181
22.01	24.1175
22.03	24.1175
22.08	24.1181
22.12	24.1181
22.16	24.1181
22.16	24.1175
22.20	24.1181
22.21	24.1181
22.21	24.1181
22.26	24.1181
22.29	24.1181
22.29	24.1175
22.29	24.1175
22.32	24.1181
22.34	24.1181
22.37	24.1169
22.39	24.1175
22.41	24.1175
22.41	24.1175
22.45	24.1175
22.50	24.1175
22.54	24.1163
22.56	24.1169
22.56	24.1163
22.60	24.1163
22.65	24.1163
22.66	24.1169
22.67	24.1163
22.70	24.1163
22.71	24.1169
22.71	24.1169
22.73	24.1169
22.79	24.1163
22.81	24.1163
22.85	24.1163
22.86	24.1163
22.90	24.1157
22.91	24.1163
22.95	24.1163
23.01	24.1163
23.04	24.1163
23.07	24.1157
23.10	24.1169
23.13	24.1157
23.16	24.1157
23.16	24.1157
23.17	24.1157
23.20	24.1157
23.25	24.1157
23.26	24.1157
23.23	24.1157
23.23	24.1157
23.22	24.1157
23.25	24.1157
23.28	24.1151
23.34	24.1157
23.39	24.1151
23.42	24.1145
23.43	24.1151
23.44	24.1145
23.49	24.1157
23.57	24.1157
23.57	24.1139
23.57	24.1145
23.58	24.1151
23.60	24.1151
23.64	24.1151
23.72	24.1139
23.75	24.1145
23.78	24.1139
23.84	24.1139
23.85	24.1139
23.88	24.1139
23.93	24.1134
23.96	24.1134
23.97	24.1139
23.97	24.1134
24.02	24.1134
24.03	24.1134
24.09	24.1134
24.15	24.1139
24.16	24.1139
24.18	24.1134
24.21	24.1134
24.24	24.1134
24.29	24.1134
24.31	24.1139
24.33	24.1134
24.37	24.1134
24.40	24.1128
24.41	24.1128
24.46	24.1134
24.52	24.1128
24.53	24.1128
24.53	24.1128
24.58	24.1128
24.63	24.1122
24.68	24.1116
24.69	24.1116
24.69	24.1116
24.74	24.1116
24.79	24.111
24.82	24.111
24.88	24.1104
24.90	24.1104
24.90	24.1098
24.93	24.1098
25.00	24.1098
25.03	24.1092
25.05	24.1104
25.08	24.1104
25.14	24.1098
25.19	24.1098
25.19	24.1098
25.22	24.1098
25.27	24.1092
25.30	24.1092
25.31	24.1092
25.33	24.1092
25.35	24.1092
25.36	24.1098
25.42	24.1098
25.47	24.1086
25.52	24.1092
25.51	24.1092
25.58	24.1086
25.61	24.1086
25.59	24.1081
25.61	24.1092
25.70	24.1086
25.71	24.1081
25.76	24.1086
25.77	24.1081
25.78	24.1081
25.83	24.1086
25.90	24.1092
25.94	24.1081
26.02	24.1081
26.04	24.1086
25.99	24.1075
26.00	24.1081
26.11	24.1081
26.17	24.1081
26.20	24.1075
26.16	24.1069
26.19	24.1075
26.22	24.1075
26.24	24.1069
26.28	24.1069
26.37	24.1069
26.40	24.1069
26.41	24.1063
26.45	24.1069
26.48	24.1063
26.52	24.1069
26.55	24.1063
26.58	24.1069
26.66	24.1069
26.70	24.1063
26.73	24.1069
26.76	24.1057
26.82	24.1063
26.83	24.1057
26.84	24.1057
26.90	24.1063
26.97	24.1063
27.01	24.1069
27.00	24.1069
27.00	24.1063
27.03	24.1057
27.06	24.1057
27.10	24.1057
27.15	24.1051
27.17	24.1051
27.15	24.1045
27.19	24.1045
27.24	24.1033
27.28	24.1033
27.31	24.1033
27.32	24.1033
27.32	24.1033
27.39	24.1022
27.45	24.1022
27.49	24.1022
27.51	24.1022
27.56	24.1004
27.57	24.101
27.58	24.1022
27.61	24.101
27.68	24.1004
27.74	24.1004
27.74	24.1004
27.75	24.1004
27.76	24.1004
27.77	24.1004
27.82	24.1004
27.86	24.0998
27.88	24.1004
27.91	24.0992
27.91	24.0998
27.94	24.0998
27.97	24.1004
27.99	24.0998
28.02	24.1004
28.06	24.0992
28.10	24.0992
28.15	24.0986
28.20	24.0992
28.25	24.0986
28.25	24.0998
28.30	24.0998
28.37	24.098
28.39	24.0969
28.38	24.0975
28.38	24.0969
28.44	24.0963
28.49	24.0969
28.56	24.0951
28.62	24.0957
28.59	24.0945
28.58	24.0945
28.64	24.0945
28.71	24.0951
28.78	24.0945
28.78	24.0951
28.78	24.0945
28.79	24.0951
28.79	24.0951
28.87	24.0933
28.94	24.0939
28.97	24.0939
29.00	24.0939
29.00	24.0933
29.01	24.0933
29.08	24.0921
29.15	24.0916
29.19	24.091
29.19	24.0904
29.25	24.0904
29.31	24.0886
29.31	24.0863
29.31	24.0863
29.37	24.0857
29.44	24.0821
29.49	24.081
29.49	24.0798
29.51	24.0798
29.56	24.0798
29.58	24.0792
29.64	24.078
29.70	24.0768
29.74	24.0739
29.80	24.0698
29.81	24.0686
29.80	24.0674
29.85	24.068
29.91	24.0645
29.99	24.0515
30.04	24.0438
30.06	24.0427
30.09	24.0427
30.09	24.0403
30.12	24.0391
30.18	24.0132
30.24	23.9619
30.30	23.9225
30.36	23.8942
30.36	23.896
30.38	23.8954
30.43	23.8871
30.48	23.8677
30.52	23.8547
30.55	23.8512
30.56	23.8518
30.61	23.8382
30.61	23.8335
30.63	23.8335
30.67	23.8306
30.73	23.8176
30.80	23.8076
30.87	23.8011
30.92	23.794
30.94	23.7893
30.94	23.7923
30.94	23.8005
30.98	23.794
31.01	23.7852
31.06	23.7781
31.05	23.7763
31.08	23.7758
31.14	23.7681
31.17	23.7604
31.20	23.7599
31.24	23.7563
31.31	23.7498
31.35	23.7451
31.42	23.7386
31.48	23.7316
31.53	23.7257
31.56	23.7233
31.60	23.7233
31.63	23.7233
31.67	23.7233
31.70	23.7204
31.70	23.7198
31.72	23.7186
31.76	23.7168
31.82	23.7139
31.87	23.7121
31.93	23.7115
31.99	23.7092
32.05	23.708
32.10	23.7074
32.16	23.7062
32.16	23.7062
32.19	23.7062
32.24	23.7056
32.29	23.7045
32.33	23.7033
32.37	23.7027
32.37	23.7015
32.37	23.7021
32.40	23.7021
32.43	23.7021
32.49	23.7015
32.53	23.7015
32.55	23.7015
32.55	23.7015
32.54	23.7009
32.58	23.7015
32.64	23.7009
32.69	23.7015
32.70	23.7009
32.70	23.7015
32.73	23.7021
32.79	23.7015
32.82	23.7015
32.85	23.7015
32.88	23.7021
32.92	23.7021
32.94	23.7027
32.97	23.7033
33.01	23.7021
33.07	23.7027
33.12	23.7027
33.14	23.7033
33.14	23.7027
33.19	23.7027
33.23	23.7027
33.28	23.7027
33.31	23.7033
33.35	23.7033
33.39	23.7027
33.40	23.7027
33.45	23.7027
33.48	23.7045
33.53	23.7039
33.55	23.7045
33.56	23.7039
33.59	23.7045
33.60	23.7039
33.61	23.7039
33.65	23.7027
33.69	23.7039
33.74	23.7045
33.77	23.7051
33.78	23.7056
33.79	23.7056
33.86	23.7068
33.96	23.7068
34.02	23.7086
34.03	23.7074
34.03	23.7074
34.08	23.7074
34.08	23.7086
34.11	23.708
34.18	23.7074
34.28	23.7086
34.31	23.7092
34.31	23.7092
34.33	23.7092
34.37	23.7086
34.41	23.7098
34.46	23.7098
34.47	23.7098
34.54	23.7098
34.60	23.7104
34.60	23.7098
34.61	23.711
34.67	23.7098
34.75	23.7121
34.78	23.7121
34.78	23.7133
34.82	23.7133
34.86	23.7133
34.86	23.7139
34.85	23.7133
34.93	23.7145
34.98	23.7145
34.98	23.7139
35.01	23.7145
35.05	23.7139
35.08	23.7139
35.10	23.7133
35.14	23.7133
35.20	23.7145
35.24	23.7145
35.26	23.7151
35.30	23.7157
35.36	23.7163
35.38	23.7168
35.39	23.7174
35.39	23.7163
35.41	23.7174
35.51	23.7168
35.55	23.7174
35.51	23.7174
35.50	23.7174
35.52	23.7174
35.53	23.7174
35.51	23.7174
35.53	23.718
35.55	23.7174
35.54	23.7174
35.56	23.7174
35.57	23.718
35.55	23.718
35.55	23.718
35.57	23.7186
35.58	23.718
35.59	23.718
35.57	23.718
35.58	23.718
35.59	23.7186
35.61	23.7174
35.63	23.7186
35.65	23.7186
35.71	23.7186
35.76	23.7186
35.77	23.718
35.78	23.7174
35.80	23.7163
35.78	23.7168
35.78	23.718
35.79	23.718
35.76	23.7174
35.76	23.718
35.80	23.7174
35.89	23.7157
35.93	23.7133
35.94	23.7133
35.91	23.7133
35.93	23.7139
35.98	23.7133
36.01	23.7115
36.02	23.708
36.04	23.708
36.11	23.7045
36.18	23.7021
36.17	23.7027
36.12	23.7045
36.15	23.7039
36.21	23.7027
36.25	23.7021
36.26	23.7021
36.29	23.7021
36.37	23.7009
36.41	23.6998
36.40	23.6998
36.45	23.7009
36.50	23.6986
36.53	23.698
36.51	23.6998
36.54	23.6998
36.62	23.698
36.63	23.6986
36.64	23.6992
36.68	23.6992
36.72	23.698
36.74	23.6968
36.77	23.6956
36.81	23.6956
36.82	23.6945
36.82	23.6945
36.82	23.6956
36.88	23.695
36.94	23.6945
36.98	23.6939
36.97	23.6939
36.94	23.695
36.99	23.6945
37.00	23.6945
37.04	23.6933
37.05	23.6939
37.06	23.6933
37.08	23.6927
37.13	23.6927
37.15	23.6915
37.15	23.6927
37.18	23.6921
37.19	23.6921
37.23	23.6909
37.27	23.6903
37.31	23.6897
37.30	23.6897
37.30	23.6909
37.38	23.6903
37.44	23.6897
37.47	23.6897
37.48	23.6886
37.49	23.6868
37.49	23.6868
37.52	23.6856
37.57	23.6809
37.65	23.6762
37.64	23.6732
37.62	23.675
37.64	23.6756
37.69	23.675
37.74	23.6732
37.77	23.6738
37.79	23.6727
37.82	23.6721
37.85	23.6697
37.87	23.6674
37.85	23.6668
37.81	23.6709
37.87	23.6697
37.92	23.6662
37.94	23.665
37.95	23.6662
37.97	23.665
38.00	23.665
38.02	23.6656
38.06	23.665
38.12	23.6644
38.13	23.6632
38.13	23.6638
38.12	23.6638
38.18	23.6644
38.24	23.6632
38.25	23.6626
38.24	23.6632
38.29	23.6632
38.35	23.662
38.37	23.6609
38.37	23.6609
38.43	23.6597
38.43	23.6597
38.43	23.6597
38.46	23.6597
38.53	23.6579
38.56	23.6579
38.55	23.6579
38.58	23.6585
38.60	23.6567
38.65	23.6567
38.67	23.6562
38.70	23.655
38.74	23.6544
38.74	23.655
38.73	23.655
38.75	23.6544
38.81	23.655
38.86	23.6538
38.87	23.6532
38.89	23.6532
38.89	23.6544
38.92	23.6538
38.94	23.6538
38.92	23.6538
38.92	23.655
38.97	23.6544
38.98	23.6526
38.99	23.6538
39.03	23.6526
39.08	23.652
39.07	23.652
39.09	23.6514
39.15	23.6491
39.19	23.6456
39.17	23.6461
39.17	23.6479
39.21	23.6479
39.26	23.6461
39.29	23.6444
39.30	23.6444
39.33	23.6432
39.34	23.642
39.34	23.6426
39.35	23.6426
39.39	23.6397
39.40	23.6397
39.38	23.6402
39.41	23.6397
39.48	23.6361
39.49	23.6349
39.54	23.6338
39.57	23.632
39.58	23.6314
39.60	23.6302
39.63	23.6296
39.64	23.6291
39.64	23.6291
39.65	23.6296
39.66	23.6291
39.65	23.6314
39.64	23.6314
39.66	23.632
39.71	23.6308
39.72	23.6302
39.72	23.6308
39.72	23.6314
39.69	23.632
39.72	23.6314
39.83	23.6255
39.92	23.6173
39.93	23.6143
39.92	23.6167
39.92	23.6179
39.95	23.6173
39.98	23.6173
40.01	23.6155
40.10	23.6043
40.21	23.5943
40.26	23.5896
40.28	23.5884
40.30	23.5878
40.38	23.5843
40.41	23.5819
40.43	23.5813
40.47	23.5796
40.53	23.5778
40.55	23.5766
40.60	23.5766
40.60	23.5754
40.59	23.5754
40.62	23.5749
40.67	23.5743
40.74	23.5743
40.75	23.5737
40.72	23.5737
40.73	23.5743
40.80	23.5743
40.84	23.5731
40.83	23.5743
40.85	23.5737
40.92	23.5731
40.93	23.5725
40.92	23.5737
40.95	23.5737
40.97	23.5725
40.95	23.5737
40.97	23.5737
41.06	23.5731
41.09	23.5725
41.05	23.5725
41.02	23.5743
41.04	23.5737
41.10	23.5731
41.15	23.5725
41.18	23.5719
41.20	23.5725
41.21	23.5713
41.24	23.5713
41.27	23.5713
41.32	23.5707
41.33	23.5695
41.33	23.5695
41.33	23.5695
41.38	23.569
41.39	23.5695
41.40	23.569
41.38	23.5695
41.41	23.569
41.45	23.569
41.50	23.5684
41.52	23.5678
41.52	23.5672
41.49	23.5672
41.52	23.5666
41.56	23.5672
41.60	23.5666
41.61	23.5666
41.59	23.5666
41.61	23.5666
41.65	23.5666
41.68	23.566
41.70	23.5654
41.71	23.5642
41.71	23.5642
41.76	23.5631
41.80	23.5631
41.82	23.5619
41.79	23.5625
41.79	23.5619
41.85	23.5631
41.90	23.5619
41.92	23.5613
41.92	23.5613
41.92	23.5625
41.90	23.5625
41.92	23.5625
41.96	23.5619
41.97	23.5619
41.99	23.5619
41.98	23.5619
42.03	23.5613
42.08	23.5595
42.08	23.5584
42.08	23.5584
42.14	23.5589
42.18	23.5584
42.19	23.5578
42.19	23.5584
42.23	23.5578
42.26	23.556
42.26	23.5572
42.25	23.5572
42.26	23.5566
42.32	23.5554
42.39	23.5542
42.39	23.5531
42.35	23.5542
42.35	23.5542
42.40	23.5542
42.46	23.5536
42.46	23.5542
42.44	23.5536
42.46	23.5542
42.48	23.5531
42.52	23.5536
42.52	23.5531
42.53	23.5531
42.55	23.5531
42.55	23.5525
42.57	23.5519
42.63	23.5501
42.68	23.5495
42.63	23.5489
42.68	23.5489
42.73	23.5489
42.77	23.5483
42.79	23.5483
42.81	23.5483
42.83	23.5489
42.86	23.5477
42.89	23.5477
42.89	23.5477
42.89	23.5477
42.89	23.5477
42.91	23.5477
42.94	23.5466
42.97	23.5448
42.98	23.5442
43.00	23.5442
43.02	23.5436
43.07	23.5419
43.15	23.5377
43.17	23.5348
43.14	23.5366
43.14	23.5366
43.17	23.5366
43.20	23.5371
43.24	23.536
43.26	23.5342
43.27	23.5342
43.25	23.5354
43.28	23.5348
43.34	23.533
43.34	23.5324
43.36	23.533
43.38	23.5318
43.39	23.5313
43.40	23.533
43.39	23.5324
43.40	23.5318
43.42	23.5318
43.45	23.5318
43.48	23.5295
43.46	23.5307
43.47	23.5307
43.49	23.5295
43.50	23.5295
43.51	23.5301
43.55	23.5277
43.57	23.5271
43.55	23.5277
43.58	23.5277
43.63	23.5259
43.63	23.5259
43.60	23.5265
43.63	23.5259
43.66	23.5259
43.66	23.5259
43.68	23.5265
43.69	23.5259
43.68	23.5265
43.69	23.5265
43.76	23.5248
43.81	23.5218
43.81	23.5212
43.82	23.5206
43.88	23.5206
43.91	23.5195
43.94	23.5177
43.93	23.5183
43.94	23.5189
44.01	23.5171
44.04	23.5159
44.00	23.5165
43.99	23.5177
44.01	23.5189
44.06	23.5177
44.06	23.5171
44.06	23.5183
44.09	23.5171
44.18	23.5159
44.22	23.5142
44.21	23.5136
44.22	23.5136
44.31	23.513
44.37	23.513
44.36	23.513
44.38	23.513
44.43	23.513
44.47	23.5124
44.46	23.5124
44.46	23.5124
44.50	23.5118
44.57	23.5124
44.59	23.5112
44.58	23.5124
44.59	23.5124
44.60	23.5124
44.62	23.5124
44.67	23.5118
44.71	23.5118
44.73	23.5112
44.74	23.5112
44.72	23.5118
44.72	23.5118
44.73	23.5124
44.76	23.5118
44.75	23.5118
44.74	23.5112
44.78	23.5112
44.80	23.5118
44.81	23.5106
44.82	23.5112
44.83	23.51
44.87	23.51
44.93	23.5095
44.97	23.5095
45.01	23.5089
45.03	23.5089
45.01	23.5083
45.05	23.5095
45.08	23.5089
45.10	23.5089
45.13	23.5083
45.16	23.5077
45.17	23.5077
45.17	23.5083
45.23	23.5077
45.27	23.5071
45.28	23.5071
45.27	23.5083
45.30	23.5077
45.33	23.5083
45.32	23.5077
45.34	23.5071
45.38	23.5071
45.37	23.5071
45.36	23.5071
45.37	23.5071
45.44	23.5065
45.45	23.5059
45.45	23.5071
45.48	23.5065
45.49	23.5065
45.51	23.5059
45.52	23.5065
45.54	23.5059
45.56	23.5065
45.56	23.5065
45.56	23.5059
45.59	23.5059
45.60	23.5059
45.60	23.5059
45.62	23.5059
45.64	23.5053
45.65	23.5059
45.66	23.5059
45.66	23.5059
45.67	23.5053
45.67	23.5053
45.71	23.5053
45.74	23.5059
45.73	23.5065
45.74	23.5059
45.74	23.5059
45.73	23.5065
45.74	23.5059
45.81	23.5053
45.83	23.5047
45.84	23.5047
45.81	23.5059
45.84	23.5059
45.85	23.5053
45.81	23.5059
45.82	23.5059
45.85	23.5053
45.88	23.5053
45.89	23.5053
45.90	23.5053
45.90	23.5053
45.92	23.5065
45.96	23.5047
45.99	23.5041
46.02	23.5036
46.04	23.503
46.04	23.5024
46.05	23.5006
46.08	23.4994
46.08	23.4994
46.10	23.4988
46.11	23.4983
46.14	23.4971
46.17	23.4959
46.17	23.4941
46.17	23.4941
46.23	23.4918
46.24	23.49
46.25	23.4906
46.29	23.4894
46.33	23.4882
46.33	23.4882
46.31	23.4882
46.32	23.4882
46.36	23.4877
46.36	23.4877
46.37	23.4877
46.41	23.4877
46.43	23.4871
46.43	23.4871
46.46	23.4865
46.48	23.4865
46.49	23.4865
46.51	23.4865
46.54	23.4859
46.56	23.4859
46.56	23.4853
46.58	23.4859
46.60	23.4865
46.59	23.4859
46.55	23.4865
46.58	23.4859
46.63	23.4853
46.63	23.4859
46.63	23.4853
46.63	23.4859
46.63	23.4853
46.64	23.4859
46.66	23.4847
46.71	23.4847
46.71	23.4853
46.70	23.4853
46.70	23.4853
46.72	23.4847
46.74	23.4853
46.75	23.4853
46.77	23.4847
46.78	23.4847
46.80	23.4847
46.78	23.4847
46.77	23.4847
46.77	23.4847
46.82	23.4853
46.84	23.4853
46.88	23.4847
46.89	23.4841
46.89	23.4841
46.92	23.4847
46.92	23.4841
46.94	23.4847
46.97	23.4847
47.03	23.4835
47.03	23.4835
47.00	23.4847
46.97	23.4841
47.00	23.4841
47.05	23.4835
47.08	23.4841
47.08	23.4841
47.07	23.4829
47.09	23.4841
47.10	23.4835
47.12	23.4835
47.15	23.4835
47.16	23.4835
47.15	23.4835
47.14	23.4841
47.15	23.4835
47.16	23.4829
47.16	23.4835
47.18	23.4829
47.21	23.4823
47.23	23.4835
47.24	23.4835
47.26	23.4829
47.26	23.4823
47.28	23.4823
47.28	23.4829
47.28	23.4835
47.29	23.4835
47.30	23.4823
47.33	23.4829
47.35	23.4823
47.34	23.4823
47.34	23.4829
47.35	23.4829
47.41	23.4823
47.46	23.4818
47.46	23.4823
47.44	23.4823
47.46	23.4818
47.48	23.4818
47.46	23.4823
47.46	23.4818
47.51	23.4818
47.55	23.4818
47.54	23.4812
47.52	23.4818
47.51	23.4812
47.52	23.4823
47.54	23.4823
47.58	23.4818
47.61	23.4806
47.59	23.4818
47.55	23.4806
47.58	23.4812
47.62	23.4812
47.63	23.48
47.64	23.48
47.66	23.4806
47.69	23.48
47.68	23.48
47.66	23.4806
47.70	23.48
47.70	23.48
47.71	23.4806
47.73	23.48
47.77	23.4806
47.78	23.48
47.77	23.48
47.77	23.4794
47.82	23.4794
47.84	23.4788
47.84	23.48
47.84	23.48
47.88	23.4788
47.87	23.4794
47.87	23.4794
47.89	23.4794
47.93	23.4788
47.89	23.4794
47.88	23.4794
47.92	23.4794
47.95	23.4788
47.95	23.4788
47.96	23.4788
48.00	23.4782
48.01	23.4776
47.98	23.4782
48.01	23.4776
48.07	23.4765
48.08	23.4765
48.06	23.4759
48.05	23.4753
48.07	23.4759
48.10	23.4753
48.11	23.4747
48.14	23.4753
48.16	23.4747
48.17	23.4735
48.17	23.4741
48.18	23.4741
48.20	23.4741
48.18	23.4735
48.19	23.4735
48.21	23.4729
48.25	23.4723
48.25	23.4723
48.25	23.4723
48.26	23.4717
48.30	23.4723
48.30	23.4723
48.31	23.4723
48.35	23.4717
48.38	23.4717
48.34	23.4723
48.34	23.4717
48.37	23.4723
48.40	23.4723
48.41	23.4712
48.42	23.4712
48.48	23.47
48.50	23.47
48.49	23.4706
48.48	23.4712
48.51	23.47
48.53	23.4706
48.58	23.4706
48.60	23.47
48.60	23.4706
48.59	23.47
48.59	23.47
48.61	23.47
48.64	23.4706
48.67	23.47
48.67	23.4694
48.69	23.47
48.72	23.4694
48.73	23.4706
48.74	23.4706
48.77	23.47
48.77	23.4694
48.80	23.4694
48.87	23.4694
48.89	23.4694
48.83	23.47
48.80	23.47
48.85	23.4706
48.89	23.47
48.89	23.47
48.91	23.4706
48.96	23.47
48.96	23.47
48.96	23.47
48.99	23.4694
49.03	23.4694
49.07	23.4706
49.09	23.4694
49.13	23.4688
49.12	23.47
49.09	23.47
49.08	23.47
49.13	23.47
49.16	23.47
49.20	23.47
49.23	23.4688
49.26	23.4694
49.24	23.4694
49.25	23.4694
49.26	23.4688
49.29	23.4688
49.31	23.4682
49.34	23.4682
49.34	23.4688
49.34	23.4676
49.33	23.4688
49.36	23.4688
49.38	23.4682
49.41	23.4682
49.40	23.4682
49.44	23.4688
49.45	23.4682
49.42	23.4682
49.41	23.4682
49.44	23.4682
49.47	23.4676
49.48	23.4682
49.47	23.4676
49.47	23.4676
49.50	23.4682
49.53	23.4676
49.55	23.4676
49.55	23.467
49.57	23.4664
49.59	23.4664
49.63	23.467
49.64	23.4664
49.67	23.4664
49.70	23.467
49.72	23.4664
49.73	23.4653
49.76	23.4659
49.81	23.4659
49.81	23.4653
49.82	23.4659
49.80	23.4659
49.81	23.4664
49.84	23.4659
49.87	23.4659
49.92	23.4641
49.88	23.4647
49.84	23.4659
49.85	23.4653
49.89	23.4647
49.93	23.4647
49.94	23.4647
49.95	23.4641
49.97	23.4641
49.99	23.4635
50.02	23.4623
50.02	23.4635
50.01	23.4629
50.06	23.4629
50.10	23.4623
50.12	23.4623
50.10	23.4617
50.06	23.4629
50.12	23.4617
50.18	23.4623
50.20	23.4623
50.18	23.4623
50.18	23.4623
50.21	23.4623
50.22	23.4617
50.25	23.4611
50.21	23.4611
50.21	23.4623
50.25	23.4617
50.28	23.4617
50.32	23.4611
50.31	23.4611
50.31	23.4611
50.36	23.4611
50.37	23.4606
50.37	23.4606
50.37	23.4611
50.42	23.4606
50.47	23.46
50.45	23.46
50.41	23.46
50.43	23.4606
50.47	23.46
50.47	23.4606
50.49	23.46
50.49	23.4594
50.49	23.4594
50.49	23.4588
50.50	23.4594
50.56	23.4588
50.55	23.4582
50.55	23.4588
50.60	23.4588
50.62	23.4588
50.60	23.4582
50.61	23.4582
50.67	23.4576
50.72	23.4576
50.75	23.457
50.74	23.4564
50.72	23.457
50.74	23.4576
50.75	23.457
50.81	23.4564
50.87	23.4558
50.88	23.4558
50.89	23.4552
50.92	23.4552
50.94	23.4547
50.93	23.4547
50.98	23.4547
51.04	23.4535
51.02	23.4541
51.00	23.4547
51.02	23.4552
51.06	23.4547
51.08	23.4541
51.09	23.4535
51.11	23.4535
51.11	23.4547
51.13	23.4535
51.15	23.4535
51.20	23.4529
51.18	23.4535
51.19	23.4529
51.25	23.4523
51.26	23.4523
51.27	23.4517
51.30	23.4517
51.35	23.4505
51.33	23.4511
51.30	23.4517
51.33	23.4511
51.36	23.4505
51.42	23.4505
51.43	23.4499
51.42	23.4499
51.46	23.4505
51.48	23.4499
51.51	23.4499
51.52	23.4494
51.51	23.4488
51.54	23.4488
51.58	23.4482
51.60	23.4482
51.57	23.4482
51.54	23.4482
51.59	23.4482
51.61	23.4476
51.64	23.447
51.65	23.4476
51.66	23.4476
51.66	23.447
51.67	23.4464
51.70	23.4464
51.76	23.4458
51.80	23.4458
51.79	23.4452
51.83	23.4458
51.83	23.4446
51.86	23.4446
51.91	23.4429
51.92	23.4423
51.94	23.4423
51.99	23.4417
51.99	23.4405
51.96	23.4405
51.96	23.4399
51.98	23.4399
51.98	23.4405
51.98	23.4399
51.99	23.4399
52.04	23.4388
52.05	23.4388
52.08	23.4393
52.10	23.4382
52.10	23.4388
52.09	23.4382
52.14	23.4376
52.18	23.437
52.16	23.437
52.16	23.4364
52.13	23.4364
52.18	23.4364
52.22	23.4358
52.22	23.4352
52.21	23.4352
52.19	23.4352
52.22	23.4352
52.28	23.4352
52.28	23.4352
52.25	23.4346
52.28	23.4352
52.32	23.4334
52.36	23.4334
52.41	23.4334
52.39	23.4329
52.37	23.4329
52.40	23.4329
52.40	23.4329
52.43	23.4323
52.47	23.4329
52.47	23.4323
52.50	23.4311
52.52	23.4323
52.55	23.4323
52.60	23.4317
52.60	23.4311
52.60	23.4317
52.60	23.4317
52.62	23.4317
52.65	23.4317
52.70	23.4311
52.71	23.4317
52.68	23.4311
52.68	23.4323
52.73	23.4311
52.76	23.4317
52.75	23.4311
52.72	23.4323
52.73	23.4323
52.78	23.4317
52.80	23.4323
52.81	23.4323
52.83	23.4323
52.82	23.4323
52.78	23.4329
52.79	23.4323
52.83	23.4323
52.87	23.4323
52.87	23.4323
52.89	23.4323
52.89	23.4323
52.88	23.4334
52.88	23.4323
52.90	23.4329
52.93	23.4323
52.97	23.4329
53.00	23.4329
53.00	23.4329
52.98	23.4329
53.03	23.434
53.05	23.4329
53.08	23.4334
53.13	23.4334
53.14	23.4334
53.14	23.434
53.15	23.4334
53.20	23.4346
53.21	23.4346
53.21	23.4352
53.23	23.434
53.26	23.434
53.25	23.434
53.27	23.4352
53.28	23.4352
53.28	23.434
53.29	23.4346
53.30	23.4352
53.33	23.4346
53.35	23.4352
53.38	23.4346
53.38	23.4352
53.38	23.4352
53.37	23.4352
53.40	23.4346
53.45	23.4352
53.46	23.4346
53.46	23.4352
53.49	23.4352
53.51	23.4352
53.51	23.4352
53.52	23.4352
53.54	23.4352
53.56	23.4352
53.58	23.4358
53.58	23.4352
53.59	23.4352
53.57	23.4352
53.58	23.4358
53.64	23.4358
53.66	23.4358
53.65	23.4352
53.63	23.4352
53.63	23.4352
53.67	23.4352
53.71	23.4358
53.72	23.4352
53.71	23.4352
53.75	23.4352
53.77	23.4352
53.77	23.4352
53.78	23.4352
53.77	23.4352
53.81	23.4358
53.82	23.4358
53.83	23.4364
53.87	23.4352
53.92	23.4358
53.91	23.4358
53.89	23.4352
53.89	23.4358
53.92	23.4352
53.97	23.4352
53.96	23.4352
53.96	23.4358
53.96	23.4352
53.97	23.4358
53.97	23.4352
53.99	23.4346
54.02	23.4346
54.05	23.4352
54.02	23.4358
54.00	23.4346
54.01	23.4352
54.08	23.4352
54.08	23.4352
54.06	23.4352
54.05	23.4346
54.09	23.4346
54.13	23.4346
54.10	23.4352
54.07	23.4352
54.10	23.4352
54.12	23.4346
54.11	23.434
54.14	23.4346
54.21	23.4346
54.26	23.434
54.27	23.4334
54.28	23.434
54.29	23.434
54.28	23.434
54.28	23.434
54.33	23.434
54.34	23.434
54.32	23.434
54.32	23.4334
54.36	23.434
54.39	23.4334
54.42	23.4334
54.42	23.434
54.39	23.4346
54.43	23.4346
54.51	23.4346
54.56	23.4334
54.56	23.434
54.57	23.4334
54.58	23.434
54.62	23.434
54.63	23.434
54.63	23.434
54.68	23.434
54.73	23.4334
54.75	23.434
54.75	23.4334
54.76	23.434
54.80	23.4346
54.81	23.4334
54.83	23.4334
54.89	23.434
54.91	23.4334
54.88	23.434
54.92	23.4329
55.00	23.434
55.04	23.434
55.02	23.4329
55.05	23.4329
55.16	23.4334
55.24	23.4334
55.25	23.434
55.21	23.4329
55.27	23.4329
55.35	23.4334
55.38	23.4329
55.42	23.4323
55.44	23.4329
55.51	23.4323
55.51	23.4317
55.49	23.4323
55.53	23.4323
55.62	23.4317
55.68	23.4317
55.70	23.4305
55.68	23.4299
55.69	23.4305
55.74	23.4287
55.80	23.4293
55.79	23.4287
55.82	23.4287
55.90	23.4276
56.00	23.4258
56.06	23.4246
56.05	23.4252
56.06	23.4246
56.10	23.424
56.14	23.424
56.20	23.4234
56.20	23.4234
56.24	23.4234
56.23	23.4228
56.29	23.4228
56.35	23.4223
56.37	23.4217
56.39	23.4217
56.45	23.4211
56.48	23.4205
56.49	23.4205
56.48	23.4205
56.52	23.4193
56.55	23.4193
56.61	23.4181
56.65	23.4187
56.66	23.4181
56.62	23.4181
56.64	23.4181
56.70	23.4181
56.73	23.4181
56.73	23.4175
56.75	23.4175
56.77	23.417
56.75	23.4175
56.75	23.4175
56.83	23.417
56.92	23.4164
56.96	23.4158
57.00	23.4158
57.05	23.4146
57.06	23.414
57.04	23.4146
57.06	23.4146
57.15	23.414
57.22	23.4128
57.24	23.4122
57.28	23.4134
57.33	23.4122
57.38	23.4122
57.45	23.4099
57.48	23.4099
57.54	23.4093
57.61	23.4081
57.67	23.4063
57.72	23.4052
57.73	23.4063
57.73	23.4058
57.78	23.4052
57.88	23.4034
57.92	23.4028
57.96	23.401
57.97	23.4016
57.98	23.401
58.00	23.4016
58.06	23.4016
58.11	23.3993
58.12	23.3993
58.15	23.3993
58.18	23.3993
58.21	23.3969
58.23	23.3957
58.26	23.3957
58.29	23.394
58.34	23.3928
58.39	23.3904
58.43	23.3893
58.46	23.3887
58.46	23.3875
58.47	23.3881
58.50	23.3869
58.56	23.3869
58.60	23.3863
58.63	23.3857
58.67	23.3845
58.71	23.3845
58.76	23.384
58.81	23.3828
58.84	23.3822
58.88	23.3828
58.97	23.3822
59.03	23.3822
59.04	23.3822
59.01	23.3828
59.03	23.3816
59.09	23.3816
59.14	23.3816
59.18	23.3816
59.25	23.381
59.33	23.3816
59.38	23.381
59.41	23.3822
59.41	23.3816
59.43	23.381
59.46	23.381
59.51	23.381
59.55	23.381
59.58	23.381
59.63	23.381
59.63	23.381
59.64	23.381
59.70	23.3804
59.75	23.3804
59.75	23.3804
59.79	23.3804
59.83	23.3804
59.86	23.3804
59.91	23.3792
59.95	23.3792
60.01	23.3792
60.03	23.3792
60.01	23.3787
60.00	23.3792
60.05	23.3787
60.12	23.3787
60.19	23.3781
60.24	23.3787
60.25	23.3792
60.31	23.3787
60.33	23.3781
60.37	23.3781
60.44	23.3787
60.55	23.3775
60.64	23.3769
60.67	23.3757
60.68	23.3763
60.68	23.3757
60.72	23.3751
60.79	23.3757
60.87	23.3745
60.93	23.3745
60.99	23.3739
61.04	23.3739
61.02	23.3734
61.04	23.3734
61.12	23.3734
61.17	23.3728
61.24	23.3728
61.26	23.3722
61.27	23.3722
61.27	23.3722
61.34	23.3722
61.42	23.3716
61.45	23.3704
61.48	23.3704
61.52	23.3698
61.57	23.3698
61.59	23.3698
61.63	23.3692
61.69	23.3692
61.75	23.3692
61.77	23.3686
61.78	23.3692
61.80	23.3692
61.84	23.3686
61.91	23.3686
61.96	23.3686
61.97	23.368
61.97	23.3675
62.00	23.368
62.06	23.368
62.08	23.3675
62.14	23.3675
62.18	23.3669
62.25	23.3663
62.30	23.3645
62.33	23.3651
62.31	23.3651
62.34	23.3657
62.38	23.3651
62.45	23.3639
62.47	23.3639
62.46	23.3639
62.50	23.3639
62.59	23.3627
62.68	23.3627
62.74	23.3622
62.76	23.3616
62.76	23.3616
62.78	23.3616
62.84	23.3604
62.90	23.3586
62.95	23.3569
62.98	23.3563
63.04	23.3533
63.10	23.3521
63.14	23.3521
63.15	23.3516
63.20	23.3504
63.26	23.3486
63.33	23.348
63.39	23.3468
63.41	23.3463
63.45	23.3468
63.49	23.3457
63.53	23.3457
63.59	23.3445
63.64	23.3421
63.71	23.3409
63.77	23.3404
63.82	23.3398
63.88	23.3368
63.92	23.3339
63.97	23.3309
64.00	23.3292
64.03	23.3286
64.06	23.3268
64.09	23.3256
64.16	23.3245
64.25	23.3203
64.31	23.3162
64.31	23.3133
64.34	23.3127
64.39	23.3115
64.46	23.3097
64.54	23.3109
64.62	23.3133
64.69	23.3144
64.75	23.3162
64.80	23.318
64.82	23.318
64.87	23.3186
64.91	23.318
64.95	23.315
64.98	23.3133
64.98	23.3133
65.01	23.3121
65.06	23.3091
65.12	23.3027
65.17	23.2997
65.18	23.2985
65.18	23.2979
65.22	23.2979
65.24	23.2968
65.30	23.2962
65.40	23.2956
65.47	23.2944
65.48	23.2938
65.48	23.295
65.48	23.2944
65.53	23.2956
65.59	23.295
65.64	23.2944
65.65	23.295
65.61	23.2944
65.63	23.295
65.68	23.2938
65.78	23.2938
65.85	23.2932
65.88	23.2926
65.91	23.2926
65.92	23.2915
65.98	23.2915
66.08	23.2891
66.12	23.2879
66.10	23.2862
66.11	23.2867
66.15	23.2867
66.19	23.2862
66.23	23.2856
66.28	23.2844
66.36	23.2856
66.40	23.285
66.42	23.2856
66.46	23.2856
66.48	23.2862
66.51	23.2862
66.54	23.2856
66.61	23.2856
66.67	23.2856
66.71	23.2856
66.76	23.2856
66.80	23.2856
66.83	23.2856
66.89	23.2856
66.93	23.2844
67.01	23.285
67.07	23.2844
67.08	23.2844
67.15	23.2844
67.17	23.2832
67.21	23.2832
67.25	23.2832
67.30	23.2826
67.35	23.282
67.38	23.2814
67.45	23.2809
67.51	23.2814
67.53	23.2814
67.56	23.2803
67.61	23.2809
67.69	23.2814
67.74	23.2814
67.74	23.282
67.76	23.2814
67.82	23.2826
67.87	23.2832
67.90	23.2844
67.94	23.2838
67.96	23.2844
68.01	23.2856
68.08	23.2862
68.11	23.2862
68.13	23.2862
68.14	23.2862
68.19	23.2867
68.23	23.2867
68.30	23.2867
68.34	23.2862
68.38	23.2856
68.40	23.2856
68.44	23.2844
68.50	23.2826
68.56	23.2791
68.64	23.2761
68.70	23.2744
68.69	23.2744
68.64	23.2755
68.63	23.2755
68.68	23.2761
68.74	23.275
68.78	23.2738
68.81	23.2738
68.85	23.2726
68.93	23.2702
68.99	23.2679
69.01	23.2679
69.09	23.2667
69.09	23.2661
69.06	23.2673
69.06	23.2679
69.12	23.2667
69.19	23.2667
69.22	23.2673
69.19	23.2673
69.22	23.2673
69.27	23.2667
69.32	23.2673
69.40	23.2673
69.43	23.2667
69.48	23.2655
69.50	23.2649
69.54	23.2649
69.53	23.2661
69.54	23.2649
69.60	23.2649
69.63	23.2649
69.62	23.2655
69.64	23.2649
69.69	23.2649
69.73	23.2644
69.77	23.2638
69.79	23.2638
69.83	23.2626
69.87	23.2626
69.92	23.262
69.98	23.262
69.96	23.262
69.94	23.262
69.95	23.262
69.99	23.262
70.06	23.262
70.10	23.262
70.10	23.2614
70.11	23.2614
70.16	23.2602
70.23	23.2596
70.32	23.2585
70.35	23.2585
70.35	23.2591
70.36	23.2591
70.41	23.2591
70.51	23.2579
70.61	23.2573
70.72	23.2567
70.75	23.2573
70.73	23.2573
70.76	23.2579
70.79	23.2567
70.83	23.2561
70.84	23.2573
70.87	23.2567
70.90	23.2573
70.90	23.2567
70.95	23.2573
71.03	23.2567
71.08	23.2555
71.12	23.2555
71.14	23.2555
71.10	23.2561
71.09	23.2561
71.16	23.2561
71.22	23.2549
71.26	23.2549
71.25	23.2549
71.24	23.2555
71.25	23.2555
71.28	23.2555
71.33	23.2549
71.35	23.2549
71.33	23.2555
71.31	23.2555
71.33	23.2555
71.36	23.2555
71.40	23.2549
71.41	23.2555
71.41	23.2549
71.40	23.2549
71.43	23.2555
71.47	23.2543
71.50	23.2543
71.52	23.2537
71.52	23.2537
71.53	23.2543
71.54	23.2543
71.57	23.2532
71.63	23.2532
71.64	23.2526
71.63	23.2526
71.62	23.2532
71.64	23.2532
71.64	23.2526
71.70	23.252
71.74	23.252
71.72	23.252
71.71	23.252
71.77	23.252
71.84	23.252
71.86	23.2514
71.84	23.252
71.83	23.252
71.87	23.252
71.94	23.252
71.94	23.2508
71.90	23.252
71.89	23.252
71.92	23.2514
71.99	23.2514
72.02	23.2514
72.05	23.2514
72.04	23.2508
72.04	23.2526
72.04	23.252
72.06	23.2514
72.11	23.2514
72.12	23.2508
72.13	23.2502
72.10	23.2508
72.11	23.2508
72.11	23.2508
72.15	23.2508
72.19	23.2502
72.22	23.2502
72.22	23.2502
72.25	23.2502
72.27	23.2508
72.28	23.2508
72.29	23.2508
72.30	23.2502
72.32	23.2496
72.35	23.2502
72.35	23.2502
72.35	23.2502
72.35	23.2502
72.36	23.2496
72.37	23.2502
72.39	23.2502
72.42	23.2502
72.43	23.2496
72.44	23.2496
72.46	23.2502
72.51	23.2496
72.51	23.2496
72.53	23.249
72.53	23.2496
72.55	23.2502
72.56	23.2496
72.60	23.2502
72.61	23.2496
72.62	23.249
72.61	23.249
72.61	23.2496
72.62	23.2496
72.61	23.249
72.62	23.249
72.62	23.2496
72.63	23.2496
72.65	23.2496
72.68	23.2496
72.68	23.249
72.67	23.2496
72.65	23.2502
72.66	23.2496
72.68	23.249
72.68	23.249
72.67	23.2496
72.65	23.249
72.67	23.2496
72.69	23.249
72.70	23.2484
72.72	23.2496
72.74	23.249
72.73	23.249
72.74	23.249
72.77	23.2496
72.78	23.249
72.76	23.249
72.75	23.249
72.77	23.249
72.83	23.2496
72.85	23.2479
72.84	23.249
72.82	23.2484
72.84	23.249
72.87	23.2484
72.91	23.249
72.89	23.249
72.87	23.2479
72.90	23.2484
72.93	23.2479
72.96	23.2484
72.95	23.2479
72.95	23.2484
72.99	23.2479
73.05	23.2473
73.11	23.2479
73.14	23.2473
73.13	23.2473
73.11	23.2484
73.13	23.2479
73.20	23.2479
73.29	23.2467
73.28	23.2473
73.26	23.2473
73.27	23.2473
73.32	23.2473
73.36	23.2473
73.38	23.2473
73.36	23.2473
73.39	23.2473
73.44	23.2473
73.48	23.2467
73.54	23.2467
73.58	23.2461
73.61	23.2461
73.61	23.2455
73.64	23.2449
73.66	23.2455
73.71	23.2455
73.73	23.2449
73.74	23.2443
73.75	23.2443
73.76	23.2437
73.79	23.2437
73.84	23.2437
73.88	23.2431
73.89	23.2431
73.87	23.2431
73.88	23.2437
73.92	23.2437
73.98	23.2431
73.99	23.2431
73.98	23.2426
74.00	23.2426
74.03	23.242
74.05	23.2426
74.10	23.2426
74.16	23.242
74.18	23.242
74.17	23.2414
74.18	23.2414
74.18	23.2414
74.26	23.2414
74.31	23.2408
74.34	23.2408
74.33	23.2414
74.34	23.2414
74.39	23.2408
74.43	23.2402
74.44	23.2414
74.47	23.2402
74.50	23.2402
74.50	23.2402
74.50	23.2408
74.54	23.2408
74.59	23.2402
74.65	23.239
74.66	23.239
74.66	23.2396
74.65	23.2396
74.66	23.2402
74.72	23.239
74.77	23.2396
74.75	23.2396
74.75	23.2396
74.77	23.239
74.82	23.239
74.84	23.2396
74.86	23.239
74.86	23.2384
74.85	23.2384
74.90	23.2384
74.96	23.2378
75.02	23.2378
75.04	23.2373
75.02	23.2378
74.99	23.2378
75.01	23.2378
75.07	23.2373
75.15	23.2378
75.16	23.2373
75.12	23.2378
75.15	23.2378
75.19	23.2378
75.26	23.2367
75.27	23.2367
75.27	23.2361
75.28	23.2378
75.33	23.2367
75.37	23.2373
75.40	23.2361
75.40	23.2361
75.45	23.2367
75.48	23.2361
75.51	23.2355
75.55	23.2349
75.57	23.2349
75.59	23.2355
75.57	23.2355
75.59	23.2355
75.64	23.2349
75.67	23.2349
75.65	23.2349
75.66	23.2361
75.72	23.2349
75.74	23.2337
75.73	23.2343
75.75	23.2343
75.80	23.2349
75.88	23.2325
75.90	23.2331
75.92	23.2325
75.95	23.2325
75.98	23.2319
76.01	23.2319
76.02	23.2319
76.01	23.2314
76.04	23.2325
76.07	23.2325
76.11	23.2314
76.11	23.2308
76.12	23.2314
76.12	23.2314
76.16	23.2314
76.18	23.2308
76.20	23.2296
76.22	23.2302
76.22	23.2302
76.25	23.2302
76.29	23.2302
76.36	23.2302
76.39	23.2296
76.41	23.2296
76.39	23.2296
76.38	23.2296
76.42	23.2296
76.47	23.229
76.46	23.2296
76.42	23.2296
76.41	23.229
76.43	23.2302
76.50	23.2296
76.56	23.229
76.56	23.2284
76.58	23.229
76.56	23.2296
76.58	23.2296
76.62	23.2284
76.65	23.2284
76.68	23.2278
76.70	23.2278
76.71	23.2266
76.74	23.2278
76.74	23.2266
76.80	23.2266
76.81	23.2255
76.82	23.2261
76.84	23.2261
76.84	23.2255
76.85	23.2266
76.86	23.2261
76.87	23.2261
76.89	23.2255
76.91	23.2261
76.94	23.2266
76.99	23.2261
77.05	23.2261
77.10	23.2255
77.09	23.2255
77.04	23.2255
77.05	23.2255
77.10	23.2261
77.17	23.2255
77.20	23.2249
77.16	23.2255
77.15	23.2261
77.17	23.2255
77.26	23.2255
77.32	23.2249
77.38	23.2255
77.37	23.2243
77.37	23.2255
77.37	23.2249
77.45	23.2249
77.54	23.2249
77.59	23.2243
77.58	23.2237
77.55	23.2243
77.57	23.2243
77.60	23.2237
77.68	23.2237
77.69	23.2243
77.66	23.2243
77.63	23.2243
77.65	23.2237
77.69	23.2243
77.72	23.2237
77.72	23.2243
77.73	23.2237
77.75	23.2237
77.80	23.2237
77.84	23.2237
77.83	23.2237
77.82	23.2237
77.84	23.2243
77.89	23.2237
77.95	23.2237
77.99	23.2237
78.02	23.2231
78.03	23.2225
78.05	23.2225
78.06	23.2225
78.08	23.2231
78.15	23.2225
78.18	23.2225
78.19	23.2213
78.19	23.2219
78.21	23.2219
78.25	23.2213
78.29	23.2208
78.29	23.2208
78.30	23.2213
78.30	23.2208
78.35	23.2208
78.40	23.2208
78.42	23.2202
78.43	23.2202
78.44	23.2202
78.48	23.2202
78.51	23.2208
78.54	23.2208
78.58	23.2202
78.59	23.2196
78.62	23.219
78.58	23.219
78.62	23.2196
78.66	23.219
78.67	23.219
78.72	23.219
78.76	23.219
78.74	23.219
78.74	23.2184
78.74	23.219
78.77	23.2184
78.82	23.2184
78.83	23.2178
78.83	23.2178
78.85	23.2178
78.90	23.2178
78.91	23.2172
78.90	23.2166
78.89	23.2166
78.92	23.2166
78.94	23.2172
78.96	23.2172
78.97	23.2172
78.99	23.2166
78.99	23.216
78.99	23.2172
79.07	23.2166
79.10	23.216
79.06	23.2155
79.02	23.216
79.03	23.2155
79.04	23.216
79.09	23.2155
79.14	23.2166
79.15	23.2166
79.14	23.216
79.16	23.216
79.20	23.2166
79.22	23.216
79.22	23.2155
79.22	23.2166
79.26	23.2155
79.28	23.2149
79.32	23.2155
79.35	23.2155
79.38	23.2149
79.37	23.2143
79.38	23.2149
79.42	23.2143
79.43	23.2149
79.44	23.2143
79.46	23.2149
79.51	23.2143
79.55	23.2137
79.57	23.2137
79.54	23.2137
79.52	23.2137
79.53	23.2143
79.55	23.2131
79.60	23.2131
79.63	23.2137
79.64	23.2131
79.66	23.2125
79.66	23.2131
79.64	23.2131
79.68	23.2137
79.73	23.2125
79.75	23.2125
79.78	23.2131
79.81	23.2125
79.82	23.2125
79.87	23.2125
79.88	23.2119
79.92	23.2113
79.91	23.2125
79.92	23.2125
79.93	23.2119
79.97	23.2119
79.99	23.2131
80.01	23.2113
80.02	23.2125
80.06	23.2119
80.06	23.2119
80.05	23.2125
80.05	23.2113
80.09	23.2119
80.14	23.2119
80.16	23.2107
80.15	23.2119
80.12	23.2119
80.15	23.2119
80.17	23.2119
80.22	23.2119
80.22	23.2113
80.25	23.2119
80.30	23.2125
80.36	23.2113
80.41	23.2113
80.43	23.2113
80.43	23.2107
80.42	23.2113
80.44	23.2113
80.48	23.2113
80.51	23.2113
80.52	23.2119
80.55	23.2113
80.57	23.2113
80.61	23.2107
80.63	23.2113
80.64	23.2119
80.64	23.2107
80.67	23.2107
80.69	23.2107
80.70	23.2107
80.72	23.2107
80.74	23.2107
80.74	23.2107
80.74	23.2113
80.76	23.2107
80.82	23.2102
80.85	23.2107
80.85	23.2102
80.88	23.2107
80.90	23.2107
80.94	23.2096
81.00	23.209
81.05	23.2084
81.05	23.209
81.02	23.2096
81.03	23.2096
81.06	23.2084
81.14	23.2084
81.17	23.2084
81.20	23.2084
81.18	23.2078
81.17	23.209
81.18	23.2084
81.23	23.2084
81.24	23.2078
81.28	23.209
81.28	23.209
81.29	23.209
81.32	23.209
81.33	23.2096
81.33	23.2096
81.34	23.2096
81.32	23.209
81.32	23.2096
81.35	23.2102
81.39	23.2096
81.41	23.2096
81.42	23.2096
81.42	23.2096
81.40	23.2102
81.42	23.2102
81.47	23.2102
81.53	23.2102
81.55	23.2096
81.56	23.2096
81.55	23.209
81.57	23.2096
81.59	23.2096
81.61	23.2096
81.64	23.209
81.63	23.2096
81.64	23.2096
81.66	23.2102
81.68	23.2096
81.70	23.2096
81.71	23.2096
81.72	23.2096
81.73	23.2096
81.77	23.209
81.79	23.2084
81.82	23.2096
81.84	23.209
81.81	23.2096
81.82	23.209
81.82	23.2096
81.88	23.2096
81.92	23.2096
81.94	23.2096
81.94	23.209
81.90	23.2096
81.95	23.2096
81.97	23.2102
82.02	23.2102
82.04	23.2096
82.05	23.209
82.03	23.209
82.01	23.209
82.02	23.209
82.05	23.209
82.09	23.209
82.12	23.2084
82.11	23.2084
82.09	23.209
82.11	23.209
82.14	23.209
82.20	23.2072
82.19	23.2072
82.15	23.2078
82.16	23.2084
82.19	23.2078
82.23	23.2072
82.27	23.2066
82.29	23.206
82.27	23.2066
82.26	23.2072
82.28	23.2066
82.30	23.2066
82.32	23.2072
82.30	23.2072
82.31	23.2066
82.31	23.2072
82.32	23.206
82.33	23.206
82.37	23.2066
82.39	23.206
82.39	23.206
82.41	23.2066
82.42	23.2066
82.42	23.2066
82.46	23.206
82.51	23.2043
82.54	23.2048
82.52	23.2048
82.52	23.2054
82.54	23.2048
82.56	23.2054
82.56	23.2048
82.56	23.2043
82.57	23.2048
82.58	23.2037
82.62	23.2043
82.62	23.2037
82.63	23.2043
82.63	23.2043
82.60	23.2043
82.62	23.2043
82.63	23.2043
82.66	23.2037
82.69	23.2031
82.69	23.2037
82.70	23.2043
82.72	23.2043
82.74	23.2043
82.74	23.2043
82.76	23.2037
82.80	23.2037
82.84	23.2031
82.87	23.2031
82.83	23.2037
82.86	23.2037
82.85	23.2037
82.86	23.2037
82.89	23.2043
82.90	23.2031
82.89	23.2031
82.90	23.2037
82.91	23.2043
82.91	23.2037
82.92	23.2031
82.95	23.2031
82.97	23.2031
82.95	23.2031
82.93	23.2031
82.96	23.2031
82.99	23.2031
83.04	23.2037
83.08	23.2031
83.07	23.2031
83.07	23.2031
83.07	23.2037
83.09	23.2037
83.13	23.2031
83.15	23.2031
83.15	23.2043
83.16	23.2031
83.17	23.2031
83.17	23.2031
83.19	23.2025
83.21	23.2025
83.21	23.2037
83.21	23.2031
83.25	23.2037
83.27	23.2031
83.28	23.2031
83.30	23.2043
83.31	23.2048
83.31	23.2043
83.34	23.2043
83.36	23.2043
83.39	23.2037
83.41	23.2037
83.41	23.2043
83.43	23.2037
83.43	23.2043
83.47	23.2043
83.49	23.2048
83.52	23.206
83.56	23.2078
83.55	23.209
83.54	23.209
83.55	23.2096
83.55	23.2102
83.54	23.2102
83.58	23.2107
83.63	23.2137
83.63	23.216
83.65	23.2166
83.66	23.2172
83.68	23.2166
83.68	23.2172
83.68	23.2166
83.70	23.2172
83.73	23.2172
83.79	23.2172
83.80	23.216
83.83	23.2155
83.84	23.2155
83.86	23.2155
83.88	23.216
83.91	23.2155
83.90	23.216
83.90	23.2155
83.91	23.2149
83.94	23.216
83.95	23.216
83.98	23.216
84.00	23.2172
84.01	23.2166
84.02	23.2166
84.01	23.216
84.04	23.2166
84.07	23.2166
84.08	23.2178
84.08	23.2184
84.04	23.2184
84.04	23.2184
84.07	23.2184
84.11	23.2184
84.12	23.2184
84.11	23.2184
84.09	23.2178
84.11	23.2178
84.18	23.219
84.24	23.2202
84.26	23.2208
84.24	23.2196
84.24	23.2196
84.26	23.2208
84.27	23.2196
84.28	23.2202
84.29	23.2196
84.34	23.2202
84.43	23.2208
84.53	23.2196
84.60	23.219
84.58	23.2184
84.55	23.2184
84.59	23.2184
84.66	23.2184
84.72	23.2143
84.75	23.2107
84.75	23.2102
84.73	23.2102
84.76	23.2107
84.80	23.2096
84.85	23.2084
84.87	23.2066
84.89	23.206
84.88	23.2048
84.91	23.2054
84.96	23.2054
85.03	23.2037
85.10	23.2025
85.09	23.2031
85.08	23.2031
85.11	23.2031
85.14	23.2019
85.21	23.2013
85.26	23.2013
85.27	23.2013
85.26	23.2019
85.28	23.2019
85.33	23.2013
85.35	23.2019
85.32	23.2019
85.30	23.2025
85.31	23.2025
85.34	23.2019
85.36	23.2013
85.36	23.2019
85.43	23.2019
85.46	23.2025
85.49	23.2019
85.52	23.2025
85.59	23.2019
85.67	23.2025
85.70	23.2019
85.64	23.2019
85.60	23.2013
85.62	23.2013
85.63	23.2025
85.67	23.2025
85.73	23.2019
85.76	23.2019
85.82	23.2019
85.86	23.2019
85.90	23.2019
85.97	23.2019
85.97	23.2025
85.96	23.2019
85.95	23.2025
85.97	23.2013
86.04	23.2025
86.13	23.2019
86.17	23.2019
86.17	23.2025
86.17	23.2019
86.17	23.2019
86.19	23.2019
86.27	23.2019
86.34	23.2025
86.38	23.2025
86.38	23.2031
86.35	23.2019
86.40	23.2025
86.46	23.2019
86.52	23.2019
86.53	23.2013
86.52	23.2025
86.51	23.2025
86.54	23.2019
86.60	23.2019
86.64	23.2019
86.69	23.2019
86.75	23.2019
86.78	23.2025
86.78	23.2025
86.82	23.2025
86.84	23.2031
86.87	23.2025
86.87	23.2031
86.90	23.2031
86.92	23.2031
86.95	23.2031
86.99	23.2037
87.02	23.2031
87.07	23.2043
87.10	23.2043
87.10	23.2043
87.08	23.2043
87.11	23.2043
87.16	23.2043
87.20	23.2043
87.24	23.2043
87.24	23.2043
87.28	23.2048
87.33	23.2048
87.37	23.2048
87.37	23.2048
87.34	23.2048
87.33	23.2043
87.39	23.2048
87.45	23.2037
87.49	23.2048
87.54	23.2048
87.58	23.2048
87.62	23.206
87.66	23.2066
87.70	23.2066
87.72	23.2066
87.71	23.206
87.72	23.2066
87.78	23.206
87.80	23.206
87.85	23.206
87.90	23.2066
87.91	23.2066
87.92	23.2066
87.92	23.2072
87.92	23.2066
87.96	23.2072
87.99	23.2078
88.03	23.2072
88.05	23.2072
88.08	23.2072
88.13	23.2072
88.16	23.2078
88.18	23.2078
88.21	23.2072
88.21	23.2078
88.21	23.2066
88.22	23.2066
88.28	23.2078
88.35	23.2066
88.35	23.2066
88.38	23.2072
88.41	23.2066
88.46	23.2072
88.52	23.2072
88.54	23.2084
88.53	23.2072
88.52	23.2072
88.52	23.2078
88.58	23.2078
88.65	23.2078
88.71	23.2078
88.72	23.2084
88.73	23.2078
88.73	23.2084
88.75	23.2078
88.78	23.2084
88.82	23.2078
88.83	23.2084
88.88	23.2078
88.89	23.2078
88.90	23.2066
88.93	23.2066
88.99	23.206
89.02	23.2048
89.01	23.2043
88.97	23.2054
88.94	23.2048
88.98	23.2054
89.01	23.2048
89.02	23.2043
89.02	23.2037
89.04	23.2048
89.08	23.2043
89.13	23.2025
89.18	23.2013
89.21	23.2019
89.26	23.2013
89.30	23.2019
89.32	23.2019
89.32	23.2013
89.33	23.2013
89.36	23.2013
89.41	23.2019
89.47	23.2019
89.52	23.2019
89.52	23.2019
89.54	23.2025
89.57	23.2013
89.63	23.2013
89.65	23.2013
89.65	23.2013
89.69	23.2013
89.76	23.2013
89.84	23.2007
89.90	23.2013
89.90	23.2019
89.91	23.2013
89.95	23.2013
90.03	23.2019
90.12	23.2013
90.17	23.2013
90.17	23.2019
90.14	23.2013
90.13	23.2019
90.17	23.2013
90.24	23.2019
90.30	23.2019
90.36	23.2013
90.39	23.2019
90.37	23.2019
90.38	23.2013
90.42	23.2013
90.48	23.2019
90.54	23.2019
90.57	23.2019
90.60	23.2013
90.63	23.2013
90.67	23.2019
90.68	23.2025
90.69	23.2013
90.72	23.2019
90.72	23.2019
90.79	23.2019
90.85	23.2019
90.89	23.2019
90.91	23.2019
90.93	23.2019
90.97	23.2025
90.99	23.2025
91.03	23.2019
91.04	23.2019
91.06	23.2025
91.07	23.2025
91.13	23.2025
91.18	23.2025
91.22	23.2025
91.26	23.2031
91.25	23.2025
91.24	23.2019
91.29	23.2031
91.34	23.2025
91.43	23.2025
91.52	23.2013
91.57	23.2019
91.55	23.2019
91.52	23.2019
91.56	23.2025
91.60	23.2025
91.67	23.2019
91.69	23.2019
91.68	23.2025
91.71	23.2019
91.72	23.2019
91.75	23.2025
91.73	23.2025
91.74	23.2025
91.80	23.2019
91.86	23.2019
91.90	23.2025
91.96	23.2025
91.99	23.2025
91.98	23.2025
91.99	23.2025
92.05	23.2025
92.10	23.2031
92.13	23.2025
92.13	23.2025
92.12	23.2025
92.15	23.2037
92.19	23.2037
92.22	23.2031
92.23	23.2037
92.25	23.2037
92.28	23.2025
92.37	23.2031
92.43	23.2037
92.46	23.2031
92.43	23.2031
92.41	23.2025
92.45	23.2025
92.51	23.2031
92.57	23.2031
92.57	23.2031
92.56	23.2025
92.53	23.2025
92.56	23.2031
92.61	23.2025
92.64	23.2019
92.67	23.2025
92.63	23.2025
92.62	23.2025
92.65	23.2025
92.70	23.2031
92.73	23.2031
92.74	23.2031
92.71	23.2019
92.74	23.2025
92.79	23.2025
92.86	23.2025
92.90	23.2025
92.89	23.2025
92.86	23.2025
92.83	23.2019
92.85	23.2025
92.94	23.2013
92.99	23.2013
92.99	23.2013
92.93	23.2013
92.94	23.2013
93.01	23.2013
93.09	23.2013
93.15	23.2007
93.12	23.2007
93.10	23.2007
93.13	23.2013
93.20	23.2007
93.25	23.2007
93.26	23.2001
93.21	23.2001
93.21	23.2007
93.26	23.2001
93.32	23.1995
93.33	23.2007
93.32	23.1995
93.35	23.2001
93.39	23.1995
93.42	23.1995
93.48	23.199
93.48	23.199
93.49	23.199
93.51	23.1984
93.52	23.1995
93.55	23.1984
93.60	23.1984
93.61	23.1978
93.61	23.1978
93.61	23.1972
93.60	23.1978
93.67	23.1978
93.72	23.1978
93.76	23.1978
93.75	23.1978
93.72	23.1978
93.73	23.1978
93.81	23.1972
93.85	23.1978
93.85	23.1978
93.83	23.1972
93.85	23.1978
93.87	23.1972
93.91	23.1972
93.93	23.1978
93.97	23.1972
93.99	23.1972
94.01	23.1978
94.05	23.1972
94.06	23.1966
94.09	23.1978
94.13	23.1972
94.16	23.196
94.17	23.1966
94.20	23.1966
94.22	23.1948
94.24	23.1954
94.24	23.1954
94.25	23.196
94.25	23.1954
94.29	23.1954
94.36	23.1966
94.40	23.1954
94.40	23.196
94.36	23.1972
94.38	23.196
94.44	23.1966
94.49	23.1966
94.52	23.196
94.51	23.1966
94.54	23.1966
94.58	23.1972
94.65	23.1972
94.71	23.1978
94.72	23.1972
94.70	23.1978
94.71	23.1978
94.75	23.1972
94.78	23.1978
94.80	23.1972
94.78	23.1978
94.80	23.1972
94.86	23.1978
94.89	23.1972
94.86	23.1978
94.87	23.1978
94.90	23.1972
94.96	23.1972
94.99	23.1978
94.98	23.1972
94.98	23.1978
94.99	23.1984
95.02	23.1978
95.06	23.199
95.07	23.1984
95.08	23.1978
95.14	23.199
95.20	23.1995
95.25	23.2007
95.31	23.2013
95.30	23.2025
95.31	23.2019
95.32	23.2013
95.38	23.2013
95.41	23.2025
95.45	23.2025
95.46	23.2025
95.48	23.2031
95.49	23.2031
95.52	23.2031
95.52	23.2037
95.56	23.2043
95.56	23.2054
95.55	23.2043
95.56	23.2037
95.61	23.2048
95.66	23.2054
95.69	23.2066
95.76	23.2072
95.76	23.2072
95.79	23.2072
95.78	23.2078
95.80	23.2066
95.86	23.2072
95.87	23.2066
95.93	23.2072
95.99	23.2066
96.03	23.2066
96.06	23.206
96.07	23.2054
96.11	23.206
96.08	23.2066
96.10	23.2066
96.15	23.2054
96.21	23.2054
96.26	23.2054
96.31	23.2037
96.32	23.2037
96.33	23.2043
96.30	23.2037
96.32	23.2037
96.37	23.2037
96.42	23.2025
96.44	23.2019
96.43	23.2025
96.46	23.2019
96.47	23.2019
96.49	23.2031
96.54	23.2019
96.58	23.2013
96.64	23.2001
96.67	23.199
96.67	23.2001
96.72	23.1995
96.75	23.199
96.81	23.1995
96.86	23.2001
96.88	23.2007
96.88	23.2001
96.91	23.2007
96.97	23.2007
97.03	23.2019
97.09	23.2013
97.11	23.2019
97.10	23.2019
97.11	23.2019
97.12	23.2019
97.17	23.2025
97.20	23.2013
97.22	23.2013
97.26	23.2025
97.28	23.2019
97.30	23.2025
97.33	23.2019
97.34	23.2019
97.36	23.2019
97.44	23.2019
97.49	23.2019
97.54	23.2019
97.56	23.2013
97.58	23.2013
97.65	23.2007
97.69	23.2001
97.69	23.2007
97.67	23.2007
97.66	23.2007
97.67	23.2001
97.70	23.2001
97.74	23.2001
97.77	23.2001
97.78	23.2007
97.77	23.2007
97.75	23.2001
97.76	23.2001
97.84	23.2001
97.93	23.2013
97.95	23.2001
97.98	23.2001
98.00	23.2001
98.04	23.1995
98.10	23.2001
98.16	23.199
98.20	23.1984
98.26	23.1978
98.30	23.1978
98.30	23.1978
98.33	23.1966
98.38	23.1966
98.41	23.1942
98.44	23.1942
98.46	23.1948
98.49	23.1937
98.56	23.1948
98.60	23.1954
98.63	23.1972
98.66	23.1972
98.68	23.1972
98.70	23.1978
98.71	23.1978
98.80	23.199
98.85	23.2007
98.89	23.2013
98.89	23.2019
98.91	23.2019
98.95	23.2025
99.01	23.2031
99.04	23.2037
99.04	23.2037
99.05	23.2031
99.09	23.2037
99.15	23.2037
99.19	23.2043
99.25	23.2048
99.24	23.2048
99.24	23.2054
99.23	23.2054
99.27	23.2054
99.32	23.2054
99.39	23.206
99.44	23.2066
99.48	23.2066
99.49	23.2066
99.53	23.2066
99.57	23.2078
99.60	23.2084
99.63	23.2078
99.64	23.2078
99.66	23.2084
99.68	23.2084
99.76	23.2084
99.84	23.209
99.88	23.2096
99.89	23.2102
99.89	23.2102
99.92	23.2102
99.97	23.2107
100.03	23.2113
100.09	23.2107
100.10	23.2113
100.12	23.2113
100.15	23.2119
100.22	23.2119
100.30	23.2119
100.35	23.2131
100.37	23.2119
100.39	23.2125
100.42	23.2125
100.49	23.2137
100.57	23.2143
100.58	23.2143
100.58	23.2143
100.58	23.2131
100.57	23.2137
100.65	23.2143
100.74	23.2149
100.76	23.2149
100.79	23.2155
100.82	23.2149
100.84	23.216
100.88	23.2155
100.93	23.2155
100.96	23.2155
100.95	23.2155
100.98	23.216
101.03	23.2155
101.12	23.216
101.16	23.2166
101.19	23.2166
101.22	23.216
101.25	23.2166
101.28	23.2166
101.35	23.216
101.38	23.2166
101.42	23.2172
101.42	23.2172
101.45	23.2166
101.49	23.2178
101.52	23.2172
101.56	23.2172
101.58	23.2178
101.62	23.2178
101.68	23.2178
101.71	23.2178
101.76	23.2184
101.79	23.2172
101.81	23.2184
101.84	23.2178
101.86	23.2184
101.90	23.2178
101.98	23.2178
102.02	23.2184
102.04	23.219
102.08	23.219
102.09	23.219
102.09	23.2184
102.14	23.2184
102.21	23.2196
102.29	23.219
102.34	23.2184
102.32	23.219
102.30	23.2184
102.35	23.219
102.42	23.2184
102.51	23.2196
102.55	23.2196
102.56	23.2196
102.53	23.2196
102.55	23.219
102.61	23.2196
102.67	23.219
102.75	23.2196
102.76	23.2196
102.79	23.2196
102.83	23.2202
102.90	23.2196
102.94	23.2196
102.95	23.2202
102.93	23.2196
102.95	23.2196
103.02	23.219
103.12	23.2196
103.14	23.2202
103.15	23.2202
103.19	23.2196
103.21	23.2202
103.24	23.2196
103.30	23.2202
103.33	23.2202
103.38	23.2196
103.39	23.2202
103.39	23.2202
103.44	23.2202
103.46	23.2202
103.54	23.2202
103.58	23.2202
103.62	23.2202
103.64	23.2196
103.67	23.2202
103.73	23.2208
103.81	23.2196
103.86	23.2196
103.88	23.2202
103.88	23.2202
103.92	23.2208
103.99	23.2202
104.01	23.2202
104.06	23.2202
104.08	23.2213
104.10	23.2208
104.10	23.2213
104.13	23.2208
104.18	23.2208
104.23	23.2208
104.26	23.2208
104.27	23.2213
104.26	23.2202
104.29	23.2208
104.32	23.2208
104.38	23.2208
104.43	23.2208
104.48	23.2213
104.50	23.2219
104.55	23.2213
104.61	23.2219
104.67	23.2219
104.72	23.2213
104.72	23.2213
104.73	23.2219
104.73	23.2219
104.80	23.2219
104.82	23.2219
104.85	23.2219
104.88	23.2219
104.93	23.2219
104.94	23.2231
104.98	23.2225
104.98	23.2225
105.00	23.2225
104.99	23.2237
105.00	23.2231
105.01	23.2225
105.04	23.2237
105.09	23.2225
105.15	23.2225
105.18	23.2225
105.19	23.2225
105.19	23.2231
105.23	23.2231
105.29	23.2225
105.34	23.2237
105.36	23.2237
105.35	23.2231
105.34	23.2237
105.38	23.2237
105.44	23.2231
105.51	23.2243
105.52	23.2243
105.51	23.2237
105.48	23.2243
105.50	23.2243
105.55	23.2243
105.63	23.2237
105.67	23.2243
105.67	23.2243
105.70	23.2237
105.76	23.2243
105.83	23.2249
105.85	23.2249
105.84	23.2249
105.82	23.2243
105.83	23.2249
105.89	23.2237
105.96	23.2255
106.01	23.2249
105.99	23.2255
105.95	23.2249
105.96	23.2243
106.00	23.2243
106.09	23.2249
106.14	23.2255
106.17	23.2255
106.13	23.2243
106.15	23.2255
106.19	23.2255
106.26	23.2249
106.32	23.2255
106.34	23.2261
106.33	23.2261
106.35	23.2261
106.38	23.2261
106.44	23.2255
106.47	23.2266
106.47	23.2266
106.46	23.2255
106.50	23.2261
106.56	23.2266
106.58	23.2266
106.62	23.2266
106.67	23.2266
106.69	23.2266
106.71	23.2272
106.73	23.2255
106.75	23.2266
106.76	23.2272
106.81	23.2272
106.85	23.2272
106.92	23.2272
106.92	23.2278
106.93	23.2272
106.98	23.2272
106.99	23.2284
107.00	23.2272
106.99	23.2278
106.99	23.2278
107.05	23.2278
107.12	23.2284
107.13	23.2284
107.11	23.2278
107.11	23.2272
107.12	23.2284
107.17	23.2278
107.22	23.2284
107.28	23.229
107.30	23.2278
107.27	23.229
107.28	23.2284
107.37	23.229
107.44	23.229
107.53	23.229
107.59	23.2296
107.64	23.2296
107.65	23.2302
107.65	23.2296
107.65	23.2296
107.72	23.2296
107.78	23.2302
107.81	23.2302
107.79	23.2302
107.80	23.2302
107.85	23.2308
107.90	23.2308
107.89	23.2314
107.88	23.2308
107.91	23.2314
107.95	23.2308
108.00	23.2319
108.02	23.2319
108.06	23.2319
108.07	23.2325
108.09	23.2319
108.12	23.2325
108.17	23.2331
108.21	23.2331
108.27	23.2337
108.31	23.2343
108.32	23.2337
108.29	23.2343
108.32	23.2343
108.38	23.2343
108.43	23.2355
108.48	23.2343
108.47	23.2349
108.46	23.2343
108.51	23.2337
108.58	23.2349
108.60	23.2343
108.68	23.2343
108.74	23.2337
108.76	23.2331
108.78	23.2325
108.82	23.2325
108.88	23.2325
108.92	23.2325
108.93	23.2319
108.96	23.2319
108.99	23.2314
109.04	23.2314
109.07	23.2308
109.13	23.2302
109.19	23.2302
109.25	23.2296
109.30	23.2302
109.33	23.2296
109.37	23.229
109.39	23.2296
109.39	23.2296
109.37	23.229
109.37	23.2296
109.40	23.2296
109.49	23.229
109.57	23.229
109.61	23.2296
109.65	23.2302
109.66	23.2302
109.73	23.2308
109.75	23.2314
109.78	23.2319
109.84	23.2314
109.86	23.2325
109.92	23.2325
109.98	23.2337
110.04	23.2343
110.10	23.2349
110.10	23.2343
110.11	23.2355
110.16	23.2343
110.25	23.2349
110.31	23.2355
110.35	23.2355
110.36	23.2361
110.36	23.2361
110.40	23.2361
110.42	23.2361
110.46	23.2349
110.49	23.2361
110.52	23.2367
110.51	23.2361
110.54	23.2355
110.61	23.2361
110.63	23.2367
110.66	23.2367
110.66	23.2367
110.70	23.2367
110.74	23.2373
110.77	23.2373
110.81	23.2378
110.85	23.2384
110.91	23.239
110.97	23.2396
110.99	23.2396
111.02	23.2396
111.04	23.2402
111.07	23.2408
111.07	23.2408
111.14	23.2402
111.20	23.242
111.26	23.2426
111.27	23.242
111.29	23.2414
111.26	23.2426
111.29	23.2426
111.32	23.2426
111.40	23.2431
111.43	23.2431
111.45	23.2431
111.46	23.2431
111.48	23.2437
111.50	23.2437
111.53	23.2431
111.57	23.2443
111.63	23.2443
111.63	23.2443
111.64	23.2449
111.64	23.2443
111.66	23.2449
111.69	23.2449
111.74	23.2449
111.78	23.2455
111.79	23.2449
111.79	23.2443
111.81	23.2455
111.86	23.2455
111.91	23.2461
111.93	23.2455
111.94	23.2455
111.96	23.2461
112.00	23.2461
112.06	23.2461
112.08	23.2467
112.06	23.2467
112.07	23.2461
112.13	23.2467
112.28	23.2479
112.36	23.2479
112.41	23.2479
112.41	23.2484
112.45	23.2479
112.52	23.2484
112.60	23.2496
112.65	23.2496
112.66	23.2496
112.70	23.249
112.72	23.2496
112.79	23.249
112.84	23.2496
112.88	23.2502
112.92	23.2502
112.96	23.2508
113.01	23.2508
113.03	23.2502
113.07	23.2508
113.08	23.2514
113.15	23.2514
113.24	23.2526
113.32	23.2526
113.34	23.252
113.34	23.2526
113.32	23.252
113.32	23.2526
113.35	23.252
113.36	23.2532
113.39	23.2526
113.41	23.2526
113.44	23.2526
113.44	23.2532
113.45	23.2532
113.43	23.2526
113.42	23.2526
113.44	23.2526
113.47	23.2526
113.49	23.2537
113.47	23.2532
113.46	23.2532
113.46	23.2532
113.47	23.2526
113.50	23.2526
113.53	23.2532
113.60	23.2532
113.61	23.2537
113.57	23.2532
113.57	23.2532
113.55	23.2526
113.58	23.2532
113.64	23.2537
113.70	23.2532
113.71	23.2526
113.70	23.2532
113.69	23.2532
113.73	23.2537
113.81	23.2532
113.91	23.2526
113.96	23.2526
113.99	23.2526
114.00	23.2526
114.00	23.2526
114.01	23.2526
114.01	23.2526
114.06	23.2532
114.16	23.2526
114.29	23.2532
114.38	23.2532
114.40	23.252
114.33	23.2526
114.34	23.2526
114.43	23.2526
114.51	23.252
114.56	23.2514
114.60	23.2502
114.59	23.2502
114.59	23.2514
114.61	23.2502
114.70	23.2496
114.75	23.2484
114.78	23.2479
114.75	23.2484
114.77	23.2484
114.83	23.2479
114.87	23.2479
114.96	23.2473
115.04	23.2484
115.10	23.2496
115.15	23.2496
115.19	23.2514
115.21	23.252
115.24	23.252
115.28	23.2526
115.32	23.2532
115.35	23.2543
115.39	23.2555
115.37	23.2549
115.39	23.2549
115.46	23.2549
115.52	23.2561
115.57	23.2585
115.56	23.2579
115.53	23.2567
115.50	23.2573
115.49	23.2567
115.51	23.2567
115.59	23.2567
115.65	23.2573
115.71	23.2596
115.77	23.2608
115.80	23.2614
115.82	23.262
115.83	23.262
115.87	23.2626
115.93	23.2638
115.96	23.2644
116.01	23.2655
116.04	23.2661
116.07	23.2661
116.07	23.2661
116.09	23.2667
116.10	23.2661
116.13	23.2667
116.20	23.2667
116.24	23.2667
116.28	23.2661
116.32	23.2661
116.34	23.2667
116.38	23.2673
116.44	23.2697
116.52	23.2714
116.58	23.2732
116.61	23.2726
116.61	23.2732
116.65	23.2732
116.73	23.2732
116.78	23.2726
116.83	23.2732
116.86	23.2732
116.85	23.2732
116.91	23.2732
116.93	23.2738
116.97	23.2738
116.99	23.2738
117.05	23.2738
117.12	23.2732
117.19	23.2726
117.23	23.2726
117.26	23.2732
117.29	23.2732
117.29	23.2738
117.31	23.2744
117.36	23.2755
117.43	23.2773
117.46	23.2791
117.48	23.2803
117.51	23.2809
117.54	23.282
117.57	23.2826
117.60	23.282
117.63	23.2826
117.66	23.2826
117.69	23.282
117.75	23.2826
117.80	23.282
117.81	23.2826
117.85	23.2832
117.90	23.2838
117.93	23.2856
117.98	23.2862
118.02	23.2862
118.06	23.2867
118.08	23.2879
118.11	23.2885
118.14	23.2897
118.15	23.2903
118.18	23.2909
118.20	23.2909
118.22	23.2915
118.29	23.292
118.32	23.2926
118.33	23.292
118.35	23.2915
118.35	23.292
118.37	23.2915
118.38	23.292
118.41	23.2915
118.43	23.2915
118.44	23.2915
118.45	23.2909
118.49	23.2909
118.51	23.2897
118.54	23.2885
118.55	23.2873
118.56	23.2873
118.58	23.2867
118.63	23.2844
118.70	23.2832
118.71	23.2826
118.70	23.282
118.72	23.2826
118.75	23.282
118.80	23.282
118.86	23.2832
118.89	23.2832
118.94	23.2844
118.96	23.2862
118.98	23.2862
119.01	23.2867
119.05	23.2879
119.09	23.2879
119.14	23.2891
119.16	23.2897
119.16	23.2915
119.21	23.292
119.24	23.2932
119.26	23.2938
119.30	23.2938
119.34	23.295
119.41	23.2962
119.44	23.2973
119.48	23.2973
119.54	23.2979
119.60	23.2985
119.66	23.2985
119.69	23.2985
119.73	23.2991
119.75	23.2985
119.78	23.2991
119.81	23.2991
119.86	23.2991
119.93	23.2991
119.97	23.2991
120.05	23.2997
120.10	23.3003
120.15	23.3021
120.19	23.3027
120.23	23.3038
120.25	23.3038
120.32	23.3044
120.40	23.3038
120.52	23.3015
120.62	23.2997
120.67	23.2997
120.70	23.2997
120.70	23.3009
120.77	23.2991
120.92	23.2973
121.04	23.2968
121.09	23.2968
121.07	23.2973
121.03	23.2979
121.08	23.2973
121.17	23.2973
121.31	23.3003
121.40	23.3027
121.46	23.3027
121.49	23.3027
121.52	23.3032
121.57	23.3044
121.69	23.3103
121.80	23.3138
121.88	23.3168
121.93	23.3203
121.97	23.3233
122.04	23.325
122.12	23.3292
122.24	23.3333
122.30	23.3345
122.34	23.3351
122.33	23.3351
122.31	23.3351
122.35	23.3356
122.40	23.3362
122.47	23.3368
122.55	23.3368
122.65	23.3398
122.70	23.3409
122.77	23.3421
122.78	23.3415
122.77	23.3415
122.78	23.3409
122.88	23.3339
122.98	23.3268
123.06	23.3221
123.16	23.3203
123.21	23.3197
123.21	23.3191
123.20	23.3197
123.19	23.3203
123.22	23.3203
123.30	23.3191
123.36	23.3191
123.38	23.3197
123.42	23.3197
123.50	23.3203
123.57	23.3227
123.68	23.3233
123.75	23.3227
123.83	23.3203
123.92	23.3197
123.98	23.3197
124.04	23.3215
124.11	23.3245
124.16	23.325
124.24	23.3256
124.29	23.3256
124.32	23.325
124.41	23.325
124.51	23.325
124.60	23.3268
124.72	23.3286
124.84	23.3292
124.92	23.328
124.96	23.3274
124.96	23.3274
124.95	23.3274
124.99	23.3268
125.08	23.3274
125.19	23.3274
125.26	23.3274
125.37	23.3274
125.45	23.3274
125.52	23.328
125.58	23.328
125.63	23.328
125.67	23.3274
125.71	23.328
125.77	23.328
125.80	23.3286
125.87	23.3286
125.93	23.3298
125.98	23.3298
126.06	23.3309
126.14	23.3327
126.20	23.3333
126.25	23.3345
126.30	23.3351
126.40	23.3345
126.45	23.3351
126.50	23.3345
126.53	23.3345
126.56	23.3362
126.66	23.3356
126.72	23.3362
126.82	23.3368
126.90	23.3345
126.99	23.3321
127.07	23.3286
127.13	23.3262
127.18	23.3256
127.23	23.3245
127.32	23.3239
127.36	23.3239
127.39	23.3239
127.39	23.3233
127.44	23.3239
127.49	23.3239
127.59	23.3227
127.65	23.3215
127.72	23.3203
127.79	23.3203
127.83	23.3197
127.92	23.3186
128.01	23.3186
128.10	23.3168
128.19	23.3162
128.27	23.3156
128.30	23.3162
128.35	23.3168
128.41	23.3162
128.48	23.3162
128.55	23.3162
128.61	23.3168
128.66	23.3168
128.72	23.3168
128.80	23.3162
128.89	23.3168
128.98	23.3174
129.05	23.318
129.10	23.3191
129.15	23.3197
129.25	23.3203
129.33	23.3215
129.37	23.3221
129.42	23.3239
129.49	23.3239
129.57	23.3245
129.66	23.325
129.75	23.3262
129.80	23.3268
129.86	23.328
129.91	23.328
129.97	23.3286
130.04	23.328
130.10	23.3286
130.18	23.328
130.25	23.3286
130.31	23.3292
130.39	23.3286
130.46	23.328
130.49	23.3286
130.54	23.3286
130.61	23.3292
130.67	23.3298
130.75	23.3292
130.83	23.3286
130.92	23.3292
131.02	23.3303
131.10	23.3309
131.18	23.3309
131.26	23.3315
131.32	23.3321
131.36	23.3321
131.41	23.3315
131.52	23.3321
131.64	23.3333
131.76	23.3327
131.87	23.3321
131.89	23.3315
131.88	23.3321
131.89	23.3321
131.94	23.3321
132.02	23.3321
132.10	23.3315
132.20	23.3321
132.31	23.3327
132.34	23.3327
132.38	23.3327
132.39	23.3333
132.43	23.3339
132.47	23.3339
132.55	23.3345
132.62	23.3339
132.70	23.3345
132.75	23.3356
132.82	23.3356
132.87	23.3368
132.92	23.3368
132.98	23.3374
133.04	23.3368
133.06	23.3386
133.11	23.338
133.18	23.3392
133.23	23.3398
133.30	23.3404
133.37	23.3404
133.42	23.3409
133.47	23.3409
133.51	23.3415
133.58	23.3421
133.62	23.3433
133.69	23.3433
133.76	23.3439
133.83	23.3445
133.91	23.3457
133.95	23.3451
133.99	23.3457
134.01	23.3457
134.03	23.3463
134.07	23.3457
134.14	23.3468
134.25	23.348
134.34	23.348
134.40	23.3486
134.47	23.348
134.50	23.3486
134.53	23.3486
134.59	23.3486
134.66	23.348
134.75	23.3486
134.84	23.3486
134.89	23.3474
134.92	23.3474
134.97	23.348
135.02	23.3474
135.04	23.348
135.10	23.3474
135.16	23.3463
135.25	23.3457
135.29	23.3451
135.33	23.3451
135.40	23.3445
135.44	23.3451
135.47	23.3451
135.49	23.3445
135.57	23.3439
135.69	23.3433
135.77	23.3427
135.81	23.3421
135.86	23.3415
135.91	23.3415
136.01	23.3409
136.07	23.3409
136.14	23.3409
136.17	23.3409
136.21	23.3409
136.24	23.3415
136.30	23.3415
136.37	23.3421
136.42	23.3421
136.48	23.3427
136.50	23.3433
136.52	23.3433
136.59	23.3433
136.65	23.3439
136.73	23.3445
136.80	23.3439
136.86	23.3457
136.91	23.3457
136.96	23.3463
137.01	23.3457
137.09	23.3457
137.13	23.3457
137.19	23.3463
137.25	23.3474
137.31	23.3474
137.36	23.348
137.45	23.3486
137.51	23.3498
137.55	23.3504
137.62	23.3504
137.66	23.3504
137.73	23.3504
137.83	23.3521
137.87	23.3521
137.92	23.3516
137.95	23.3521
138.01	23.3527
138.10	23.3533
138.20	23.3551
138.26	23.3563
138.33	23.3563
138.38	23.3574
138.44	23.3574
138.49	23.3586
138.52	23.3586
138.59	23.3592
138.63	23.361
138.68	23.3622
138.73	23.3627
138.77	23.3622
138.80	23.3622
138.85	23.3627
138.91	23.3645
138.97	23.3645
139.02	23.3651
139.08	23.3657
139.13	23.3651
139.18	23.3663
139.24	23.3663
139.27	23.3675
139.33	23.3669
139.40	23.368
139.49	23.368
139.57	23.3692
139.65	23.3698
139.70	23.3692
139.77	23.3698
139.86	23.371
139.94	23.371
139.97	23.3704
139.97	23.371
139.99	23.371
140.05	23.371
140.15	23.3716
140.26	23.3716
140.36	23.3728
140.43	23.3722
140.44	23.3722
140.45	23.3722
140.49	23.3728
140.52	23.3722
140.56	23.3722
140.64	23.3728
140.74	23.3728
140.80	23.3728
140.86	23.3734
140.93	23.3734
140.98	23.3734
141.01	23.3734
141.04	23.3734
141.12	23.3739
141.20	23.3734
141.25	23.3739
141.25	23.3739
141.24	23.3745
141.28	23.3739
141.36	23.3745
141.42	23.3745
141.49	23.3745
141.53	23.3757
141.57	23.3751
141.58	23.3757
141.61	23.3757
141.68	23.3757
141.74	23.3763
141.78	23.3763
141.84	23.3763
141.89	23.3763
141.95	23.3775
142.01	23.3769
142.07	23.3775
142.12	23.3781
142.15	23.3775
142.17	23.3775
142.21	23.3781
142.31	23.3787
142.38	23.3787
142.43	23.3792
142.45	23.3792
142.48	23.3798
142.49	23.3792
142.54	23.3798
142.65	23.3798
142.74	23.3798
142.86	23.381
142.91	23.381
142.94	23.381
142.95	23.3816
143.01	23.381
143.08	23.381
143.16	23.3816
143.24	23.3816
143.29	23.3822
143.34	23.381
143.40	23.3822
143.47	23.3828
143.56	23.3822
143.63	23.3828
143.66	23.3828
143.71	23.3828
143.75	23.3822
143.79	23.3822
143.82	23.3834
143.84	23.3822
143.90	23.3828
143.95	23.3828
144.03	23.3822
144.09	23.3828
144.19	23.3834
144.25	23.3834
144.31	23.384
144.40	23.384
144.46	23.384
144.51	23.384
144.53	23.3857
144.56	23.384
144.61	23.3851
144.71	23.3851
144.80	23.3863
144.87	23.3863
144.93	23.3857
145.01	23.3863
145.04	23.3869
145.09	23.3869
145.16	23.3875
145.24	23.3863
145.27	23.3869
145.28	23.3869
145.31	23.3875
145.40	23.3875
145.44	23.3881
145.55	23.3887
145.61	23.3881
145.61	23.3887
145.64	23.3893
145.71	23.3881
145.83	23.3893
145.92	23.3898
145.98	23.3893
146.00	23.3893
146.02	23.3893
146.01	23.3893
145.98	23.3893
146.01	23.3893
146.07	23.3893
146.22	23.3904
146.31	23.3904
146.43	23.3904
146.46	23.3904
146.48	23.391
146.48	23.3904
146.49	23.3904
146.56	23.391
146.65	23.3904
146.66	23.3916
146.67	23.3916
146.69	23.391
146.75	23.391
146.85	23.3916
146.92	23.3922
146.98	23.3916
147.08	23.3916
147.16	23.3922
147.26	23.3922
147.30	23.3934
147.32	23.3922
147.33	23.3928
147.33	23.3934
147.40	23.3934
147.49	23.3922
147.58	23.3928
147.63	23.3928
147.69	23.3928
147.70	23.3934
147.76	23.3934
147.87	23.3934
147.94	23.394
148.00	23.3934
148.06	23.394
148.13	23.394
148.21	23.394
148.28	23.394
148.33	23.3946
148.40	23.3952
148.46	23.3952
148.50	23.3946
148.55	23.3952
148.59	23.3952
148.64	23.3957
148.71	23.3957
148.78	23.3957
148.84	23.3969
148.95	23.3963
149.03	23.3969
149.06	23.3969
149.11	23.3969
149.10	23.3975
149.10	23.3975
149.14	23.3969
149.22	23.3981
149.34	23.3981
149.41	23.3981
149.46	23.3987
149.52	23.3981
149.53	23.3993
149.57	23.3981
149.62	23.3987
149.69	23.3987
149.76	23.3993
149.83	23.3993
149.86	23.3993
149.88	23.3993
149.91	23.3993
149.97	23.3999
150.04	23.401
150.10	23.3999
150.12	23.3999
150.16	23.4005
150.22	23.3999
150.26	23.4005
150.30	23.4005
150.35	23.4016
150.39	23.4005
150.46	23.4016
150.49	23.4005
150.54	23.4016
150.64	23.401
150.72	23.4016
150.76	23.4022
150.79	23.4022
150.82	23.4028
150.85	23.4028
150.93	23.4016
151.03	23.4022
151.10	23.4022
151.13	23.4034
151.13	23.4034
151.10	23.4028
151.16	23.4022
151.29	23.4034
151.43	23.4028
151.49	23.4034
151.51	23.404
151.48	23.4034
151.46	23.4034
151.49	23.404
151.54	23.4034
151.64	23.4034
151.75	23.4046
151.82	23.4046
151.87	23.4052
151.87	23.404
151.85	23.4046
151.86	23.4052
151.91	23.4052
152.00	23.4046
152.13	23.4052
152.27	23.4052
152.35	23.4052
152.38	23.4052
152.39	23.4046
152.39	23.4052
152.43	23.4046
152.54	23.4046
152.66	23.4052
152.78	23.4058
152.82	23.4063
152.82	23.4063
152.83	23.4058
152.84	23.4058
152.87	23.4063
152.93	23.4058
152.98	23.4069
153.05	23.4063
153.13	23.4069
153.17	23.4069
153.23	23.4075
153.25	23.4075
153.26	23.4075
153.26	23.4075
153.34	23.4069
153.41	23.4075
153.50	23.4075
153.57	23.4081
153.60	23.4081
153.62	23.4081
153.65	23.4081
153.73	23.4081
153.79	23.4093
153.88	23.4087
153.95	23.4087
154.04	23.4099
154.10	23.4087
154.16	23.4099
154.19	23.4105
154.26	23.4099
154.29	23.4093
154.34	23.4099
154.38	23.4105
154.46	23.4105
154.53	23.4111
154.58	23.4111
154.64	23.4105
154.67	23.4111
154.70	23.4116
154.71	23.4111
154.77	23.4111
154.83	23.4116
154.89	23.4116
154.90	23.4116
154.90	23.4105
154.86	23.4111
154.87	23.4111
154.92	23.4116
154.98	23.4122
155.07	23.4116
155.20	23.4111
155.31	23.4122
155.37	23.4122
155.41	23.4128
155.38	23.4122
155.34	23.4122
155.35	23.4116
155.35	23.4122
155.38	23.4116
155.44	23.4116
155.48	23.4122
155.50	23.4122
155.53	23.4122
155.54	23.4122
155.62	23.4128
155.68	23.4134
155.76	23.4134
155.81	23.4146
155.83	23.4146
155.86	23.4146
155.91	23.4152
155.98	23.4152
156.07	23.4158
156.12	23.4158
156.10	23.4164
156.08	23.4158
156.14	23.417
156.22	23.417
156.30	23.4158
156.40	23.4158
156.43	23.417
156.44	23.417
156.40	23.4164
156.42	23.4175
156.50	23.417
156.58	23.417
156.71	23.417
156.82	23.4181
156.89	23.4181
156.92	23.4181
156.89	23.4181
156.85	23.4175
156.87	23.4181
156.94	23.4181
157.06	23.4181
157.14	23.4193
157.16	23.4187
157.19	23.4193
157.22	23.4187
157.30	23.4193
157.37	23.4193
157.41	23.4187
157.37	23.4193
157.38	23.4187
157.42	23.4193
157.44	23.4193
157.48	23.4199
157.53	23.4187
157.60	23.4199
157.61	23.4199
157.64	23.4199
157.66	23.4199
157.71	23.4205
157.71	23.4205
157.76	23.4211
157.81	23.4205
157.96	23.4199
158.10	23.4211
158.23	23.4228
158.31	23.4223
158.33	23.4234
158.31	23.4234
158.34	23.4228
158.35	23.4234
158.41	23.4223
158.48	23.4234
158.54	23.4246
158.60	23.424
158.65	23.4246
158.70	23.424
158.74	23.424
158.78	23.4258
158.83	23.4252
158.91	23.4252
158.98	23.4258
159.04	23.4252
159.07	23.4258
159.12	23.4258
159.17	23.4258
159.27	23.4264
159.39	23.427
159.48	23.4264
159.50	23.4276
159.51	23.427
159.51	23.427
159.56	23.427
159.62	23.427
159.71	23.427
159.79	23.4276
159.89	23.427
159.97	23.4281
160.03	23.4276
160.10	23.4276
160.15	23.4281
160.22	23.4281
160.31	23.4281
160.39	23.4287
160.47	23.4299
160.53	23.4299
160.57	23.4305
160.59	23.4305
160.62	23.4305
160.63	23.4305
160.68	23.4305
160.71	23.4311
160.78	23.4299
160.83	23.4311
160.90	23.4305
160.94	23.4299
160.96	23.4305
160.98	23.4305
160.99	23.4305
161.07	23.4305
161.17	23.4311
161.23	23.4311
161.26	23.4317
161.28	23.4311
161.30	23.4311
161.36	23.4311
161.41	23.4317
161.47	23.4311
161.50	23.4323
161.50	23.4329
161.47	23.4323
161.51	23.4329
161.57	23.4329
161.63	23.4329
161.68	23.4329
161.71	23.4334
161.74	23.4329
161.77	23.4334
161.78	23.4329
161.78	23.4329
161.82	23.4329
161.87	23.4334
161.90	23.4334
161.94	23.4323
161.96	23.4334
161.96	23.4334
162.02	23.4334
162.06	23.434
162.12	23.434
162.20	23.434
162.27	23.434
162.35	23.4352
162.44	23.4346
162.56	23.4346
162.59	23.4352
162.65	23.4346
162.73	23.4352
162.79	23.4346
162.86	23.4346
162.92	23.4352
162.98	23.4346
163.05	23.4352
163.07	23.4352
163.09	23.4352
163.13	23.4352
163.22	23.4358
163.31	23.4364
163.40	23.4376
163.43	23.4382
163.46	23.437
163.49	23.4382
163.55	23.4376
163.62	23.437
163.69	23.4376
163.76	23.4376
163.78	23.4376
163.83	23.437
163.86	23.4376
163.91	23.4382
163.96	23.437
164.03	23.437
164.09	23.4376
164.16	23.4376
164.22	23.4376
164.27	23.4388
164.35	23.4388
164.40	23.4393
164.42	23.4405
164.47	23.4405
164.49	23.4411
164.55	23.4405
164.62	23.4411
164.68	23.4417
164.74	23.4411
164.80	23.4411
164.88	23.4417
164.94	23.4417
164.96	23.4417
165.00	23.4423
165.04	23.4429
165.08	23.4435
165.15	23.4435
165.21	23.4441
165.28	23.4441
165.33	23.4441
165.36	23.4441
165.39	23.4441
165.43	23.4435
165.49	23.4435
165.57	23.4441
165.63	23.4446
165.68	23.4446
165.71	23.4452
165.75	23.4452
165.81	23.4458
165.91	23.4458
165.97	23.4464
166.06	23.4476
166.10	23.447
166.15	23.4476
166.17	23.4482
166.19	23.4488
166.21	23.4488
166.24	23.4482
166.33	23.4494
166.38	23.4494
166.47	23.4494
166.54	23.4494
166.59	23.4505
166.63	23.4505
166.70	23.4511
166.71	23.4511
166.75	23.4511
166.81	23.4517
166.84	23.4529
166.91	23.4523
166.95	23.4529
166.98	23.4529
167.01	23.4529
167.07	23.4523
167.11	23.4535
167.16	23.4535
167.22	23.4547
167.28	23.4541
167.32	23.4558
167.31	23.4558
167.38	23.4564
167.44	23.4558
167.47	23.4558
167.48	23.4558
167.48	23.4564
167.53	23.4558
167.60	23.4558
167.66	23.457
167.72	23.457
167.76	23.4576
167.78	23.4564
167.79	23.457
167.80	23.457
167.82	23.457
167.85	23.457
167.92	23.457
167.98	23.4576
168.04	23.4582
168.10	23.4582
168.14	23.4582
168.16	23.4582
168.14	23.4582
168.17	23.4582
168.21	23.4588
168.23	23.4594
168.28	23.46
168.34	23.46
168.37	23.46
168.41	23.46
168.42	23.4606
168.46	23.46
168.50	23.46
168.58	23.4606
168.65	23.46
168.70	23.4594
168.73	23.46
168.74	23.4606
168.76	23.46
168.81	23.4606
168.85	23.4606
168.91	23.4617
168.95	23.4617
169.00	23.4617
169.03	23.4617
169.08	23.4629
169.14	23.4635
169.23	23.4641
169.29	23.4653
169.32	23.4647
169.39	23.4653
169.43	23.4653
169.43	23.4647
169.45	23.4647
169.48	23.4647
169.57	23.4647
169.62	23.4647
169.68	23.4664
169.69	23.4664
169.73	23.4664
169.80	23.4664
169.87	23.4664
169.93	23.4676
169.98	23.4676
170.05	23.4676
170.09	23.4682
170.12	23.4688
170.20	23.4688
170.24	23.4688
170.32	23.4682
170.39	23.4688
170.43	23.4688
170.47	23.4688
170.53	23.4682
170.60	23.4682
170.69	23.4676
170.73	23.467
170.77	23.467
170.81	23.4676
170.85	23.4664
170.90	23.4664
170.95	23.4664
171.01	23.4653
171.06	23.4647
171.11	23.4641
171.15	23.4647
171.16	23.4641
171.19	23.4635
171.23	23.4641
171.31	23.4641
171.36	23.4635
171.43	23.4635
171.47	23.4629
171.53	23.4606
171.55	23.4611
171.56	23.4611
171.63	23.4606
171.69	23.4594
171.74	23.4582
171.78	23.457
171.84	23.4564
171.87	23.4552
171.89	23.4558
171.94	23.4547
171.99	23.4547
172.06	23.4535
172.12	23.4523
172.20	23.4517
172.26	23.4517
172.28	23.4505
172.29	23.4505
172.30	23.4505
172.32	23.4505
172.39	23.4499
172.43	23.4505
172.53	23.4494
172.56	23.4494
172.63	23.4494
172.67	23.4494
172.73	23.4488
172.79	23.4499
172.86	23.4499
172.92	23.4529
172.95	23.4535
172.98	23.4547
173.03	23.4558
173.09	23.457
173.12	23.4582
173.20	23.4576
173.23	23.457
173.27	23.4582
173.30	23.4582
173.33	23.4588
173.34	23.4576
173.38	23.4582
173.42	23.4576
173.46	23.4576
173.50	23.4582
173.55	23.4582
173.60	23.4582
173.63	23.4582
173.68	23.4582
173.73	23.4576
173.75	23.4576
173.82	23.4582
173.86	23.4576
173.91	23.46
173.98	23.4623
174.02	23.4635
174.05	23.4641
174.07	23.4641
174.09	23.4641
174.10	23.4647
174.12	23.4641
174.16	23.4647
174.15	23.4653
174.17	23.4659
174.18	23.467
174.24	23.4664
174.32	23.467
174.39	23.467
174.42	23.467
174.42	23.467
174.43	23.467
174.48	23.467
174.51	23.4664
174.57	23.467
174.63	23.4682
174.64	23.4682
174.64	23.4676
174.70	23.4676
174.74	23.4676
174.80	23.4676
174.85	23.4682
174.87	23.4682
174.90	23.4682
174.93	23.4688
174.97	23.4694
175.03	23.47
175.07	23.4717
175.09	23.4717
175.10	23.4717
175.14	23.4723
175.19	23.4729
175.21	23.4729
175.20	23.4741
175.22	23.4729
175.23	23.4735
175.29	23.4735
175.36	23.4741
175.44	23.4735
175.50	23.4735
175.53	23.4735
175.54	23.4747
175.55	23.4735
175.59	23.4741
175.62	23.4729
175.67	23.4735
175.73	23.4723
175.81	23.4717
175.87	23.4723
175.91	23.4723
175.92	23.4717
175.97	23.4717
175.97	23.4717
176.02	23.4717
176.04	23.4717
176.09	23.4717
176.14	23.4712
176.19	23.4717
176.24	23.4717
176.29	23.4717
176.34	23.4717
176.35	23.4717
176.37	23.4712
176.39	23.4717
176.40	23.4717
176.43	23.4723
176.50	23.4723
176.56	23.4729
176.60	23.4735
176.65	23.4735
176.66	23.4723
176.66	23.4735
176.66	23.4729
176.65	23.4735
176.70	23.4729
176.76	23.4735
176.82	23.4741
176.89	23.4735
176.89	23.4729
176.92	23.4735
176.92	23.4735
176.94	23.4741
176.96	23.4741
176.97	23.4735
177.04	23.4729
177.12	23.4741
177.19	23.4741
177.26	23.4735
177.30	23.4747
177.31	23.4753
177.34	23.4747
177.37	23.4747
177.42	23.4747
177.49	23.4753
177.56	23.4753
177.61	23.4753
177.63	23.4753
177.65	23.4759
177.67	23.4759
177.70	23.4765
177.74	23.4759
177.79	23.4759
177.84	23.4759
177.89	23.4765
177.91	23.4759
177.97	23.4753
178.01	23.4753
178.07	23.4753
178.10	23.4747
178.18	23.4747
178.22	23.4729
178.27	23.4735
178.29	23.4735
178.31	23.4729
178.36	23.4729
178.40	23.4723
178.44	23.4723
178.47	23.4723
178.47	23.4723
178.51	23.4729
178.54	23.4723
178.60	23.4729
178.69	23.4747
178.77	23.4765
178.87	23.4765
178.91	23.4759
178.95	23.4765
178.96	23.477
178.98	23.477
179.01	23.477
179.06	23.477
179.13	23.4776
179.21	23.4776
179.24	23.4776
179.25	23.4776
179.29	23.4782
179.30	23.4782
179.30	23.4788
179.35	23.4788
179.38	23.4788
179.42	23.48
179.50	23.4794
179.53	23.48
179.59	23.48
179.64	23.48
179.66	23.4806
179.68	23.4806
179.70	23.4806
179.77	23.4806
179.78	23.4806
179.84	23.4806
179.89	23.4794
179.93	23.4812
179.97	23.4812
180.01	23.4818
180.06	23.4823
180.08	23.4853
180.11	23.4853
180.13	23.4871
180.19	23.4888
180.21	23.4918
180.24	23.4935
180.26	23.4947
180.32	23.4953
180.37	23.4953
180.41	23.4959
180.46	23.4959
180.52	23.4959
180.55	23.4971
180.57	23.4959
180.61	23.4965
180.61	23.4965
180.61	23.4959
180.64	23.4971
180.67	23.4965
180.73	23.4965
180.79	23.4965
180.85	23.4971
180.89	23.4971
180.91	23.4971
180.91	23.4965
180.95	23.4959
181.00	23.4965
181.03	23.4965
181.08	23.4965
181.12	23.4965
181.15	23.4965
181.21	23.4994
181.24	23.5012
181.26	23.5024
181.32	23.5041
181.37	23.5053
181.39	23.5053
181.46	23.5059
181.51	23.5065
181.57	23.5059
181.61	23.5071
181.61	23.5059
181.63	23.5065
181.64	23.5065
181.71	23.5065
181.76	23.5065
181.81	23.5077
181.85	23.5083
181.87	23.5095
181.90	23.51
181.94	23.5124
181.95	23.5136
181.98	23.5142
182.04	23.5148
182.09	23.5148
182.11	23.5159
182.17	23.5165
182.21	23.5171
182.25	23.5171
182.24	23.5189
182.24	23.5183
182.27	23.5183
182.30	23.5195
182.35	23.5201
182.41	23.5195
182.47	23.5201
182.50	23.5212
182.53	23.5224
182.57	23.5224
182.62	23.5236
182.65	23.5242
182.66	23.5248
182.70	23.5248
182.74	23.5254
182.78	23.5254
182.86	23.5259
182.91	23.5265
182.92	23.5265
182.96	23.5271
182.96	23.5271
182.99	23.5271
183.01	23.5271
183.08	23.5289
183.13	23.5307
183.16	23.5318
183.19	23.5318
183.24	23.5324
183.24	23.5336
183.28	23.5342
183.31	23.5348
183.35	23.5348
183.39	23.5348
183.43	23.5348
183.47	23.5336
183.49	23.5342
183.54	23.5348
183.56	23.5348
183.63	23.5342
183.66	23.5348
183.69	23.5348
183.69	23.536
183.75	23.5354
183.78	23.536
183.81	23.5366
183.88	23.536
183.92	23.5354
183.97	23.5371
184.00	23.5366
184.02	23.5377
184.08	23.5383
184.11	23.5383
184.15	23.5389
184.18	23.5407
184.23	23.5419
184.28	23.5424
184.29	23.543
184.31	23.5442
184.32	23.5442
184.32	23.5436
184.36	23.5436
184.38	23.5448
184.45	23.546
184.51	23.5472
184.57	23.5489
184.59	23.5483
184.60	23.5483
184.63	23.5483
184.66	23.5495
184.73	23.5501
184.78	23.5513
184.81	23.5536
184.81	23.5542
184.82	23.556
184.87	23.5566
184.88	23.5572
184.89	23.5595
184.89	23.5601
184.93	23.5613
184.95	23.5625
184.94	23.5631
184.95	23.5619
184.94	23.5625
184.98	23.5637
185.00	23.5648
185.07	23.5666
185.12	23.5701
185.17	23.5719
185.20	23.5719
185.24	23.5725
185.24	23.5725
185.30	23.5731
185.38	23.5737
185.44	23.5731
185.47	23.5713
185.52	23.5707
185.53	23.5707
185.57	23.5707
185.60	23.569
185.66	23.5684
185.73	23.5684
185.84	23.5695
185.89	23.5737
185.94	23.576
185.96	23.5772
185.97	23.576
186.02	23.576
186.07	23.579
186.13	23.5802
186.19	23.5819
186.24	23.5831
186.30	23.5831
186.34	23.5849
186.37	23.5872
186.43	23.5896
186.43	23.5913
186.46	23.5931
186.51	23.5955
186.54	23.599
186.58	23.6025
186.61	23.6049
186.63	23.6078
186.63	23.6096
186.67	23.6102
186.70	23.6137
186.75	23.6167
186.82	23.6173
186.87	23.6184
186.91	23.6196
186.95	23.6202
187.01	23.6208
187.03	23.6208
187.03	23.622
187.04	23.6214
187.08	23.6226
187.13	23.6243
187.20	23.6255
187.28	23.6308
187.39	23.6355
187.45	23.6402
187.49	23.6408
187.51	23.642
187.51	23.6414
187.51	23.6408
187.52	23.6397
187.56	23.6402
187.61	23.6438
187.69	23.6485
187.81	23.6526
187.95	23.6591
188.02	23.6656
188.05	23.6668
188.05	23.6674
188.05	23.6679
188.06	23.6668
188.11	23.6668
188.16	23.6679
188.23	23.6697
188.29	23.6709
188.37	23.6721
188.41	23.6721
188.46	23.6721
188.49	23.6727
188.53	23.6721
188.58	23.6738
188.61	23.6762
188.62	23.6768
188.67	23.678
188.73	23.678
188.82	23.6785
188.90	23.6791
188.97	23.6809
189.01	23.6809
189.02	23.6815
189.03	23.6815
189.05	23.6815
189.08	23.6815
189.13	23.6821
189.19	23.6833
189.25	23.6844
189.30	23.6868
189.32	23.688
189.37	23.6897
189.40	23.6915
189.45	23.6939
189.55	23.6956
189.59	23.6968
189.64	23.6974
189.68	23.698
189.73	23.698
189.79	23.698
189.82	23.6986
189.89	23.6974
189.94	23.6986
190.00	23.698
190.09	23.698
190.16	23.698
190.26	23.698
190.27	23.698
190.26	23.698
190.27	23.698
190.33	23.6974
190.37	23.698
190.45	23.698
190.55	23.6998
190.61	23.7015
190.69	23.7033
190.74	23.7056
190.80	23.708
190.84	23.7098
190.87	23.7127
190.88	23.7127
190.94	23.7127
191.05	23.7127
191.13	23.7133
191.17	23.7127
191.22	23.7139
191.28	23.7133
191.34	23.7139
191.43	23.7139
191.53	23.7139
191.64	23.7127
191.68	23.7139
191.66	23.7133
191.64	23.7133
191.56	23.7127
191.55	23.7127
191.57	23.7121
191.68	23.7133
191.77	23.7133
191.87	23.7157
191.94	23.7192
191.94	23.7216
191.96	23.721
191.98	23.7221
192.01	23.7221
192.03	23.7233
192.11	23.7263
192.18	23.7298
192.22	23.7304
192.27	23.731
192.31	23.7316
192.39	23.7322
192.43	23.7316
192.46	23.7316
192.49	23.7316
192.51	23.7316
192.54	23.7322
192.55	23.7322
192.55	23.7322
192.55	23.7316
192.54	23.7316
192.54	23.7304
192.62	23.7322
192.74	23.731
192.84	23.7339
192.92	23.7351
192.95	23.7351
192.97	23.7357
192.93	23.7345
192.90	23.7339
192.92	23.7333
192.99	23.7333
193.09	23.7363
193.21	23.7428
193.26	23.7469
193.26	23.7475
193.27	23.7463
193.31	23.7469
193.38	23.7475
193.42	23.7504
193.49	23.7528
193.50	23.7534
193.51	23.7534
193.52	23.754
193.59	23.754
193.65	23.7551
193.72	23.7569
193.78	23.7563
193.80	23.7569
193.81	23.7569
193.80	23.7563
193.83	23.7569
193.87	23.7569
193.95	23.7563
194.01	23.7575
194.07	23.7575
194.12	23.7575
194.11	23.7581
194.10	23.7575
194.11	23.7563
194.17	23.7581
194.24	23.7599
194.31	23.7634
194.34	23.764
194.34	23.7646
194.33	23.7652
194.36	23.7652
194.43	23.7669
194.49	23.7705
194.56	23.7728
194.54	23.774
194.53	23.7734
194.54	23.7734
194.55	23.7728
194.63	23.774
194.70	23.7763
194.75	23.7775
194.79	23.7793
194.81	23.7787
194.80	23.7787
194.80	23.7793
194.82	23.7787
194.84	23.7787
194.90	23.7793
194.97	23.7799
195.00	23.7799
195.00	23.7799
195.02	23.7805
195.01	23.7799
195.06	23.7811
195.09	23.7817
195.13	23.7828
195.15	23.784
195.15	23.7822
195.17	23.7828
195.20	23.7828
195.26	23.7852
195.28	23.7864
195.28	23.7864
195.29	23.7858
195.28	23.7858
195.30	23.7864
195.35	23.787
195.42	23.787
195.47	23.7893
195.50	23.7911
195.53	23.7923
195.51	23.7923
195.52	23.7905
195.52	23.7905
195.56	23.7911
195.56	23.7899
195.60	23.7911
195.64	23.7923
195.69	23.7928
195.72	23.7952
195.74	23.7952
195.75	23.7964
195.75	23.7958
195.80	23.7964
195.83	23.797
195.85	23.7981
195.88	23.7976
195.88	23.7987
195.88	23.7993
195.87	23.7987
195.91	23.7999
195.98	23.8005
196.02	23.8005
196.05	23.8005
196.05	23.8011
196.08	23.8005
196.12	23.8005
196.19	23.8005
196.20	23.8011
196.21	23.8005
196.25	23.8005
196.24	23.8017
196.25	23.8011
196.26	23.7999
196.33	23.8005
196.43	23.8011
196.49	23.8005
196.53	23.8011
196.59	23.8011
196.63	23.8011
196.68	23.8011
196.74	23.8029
196.80	23.8035
196.86	23.8046
196.89	23.8058
196.98	23.8058
197.05	23.8064
197.12	23.807
197.20	23.8076
197.25	23.8076
197.30	23.8082
197.37	23.8088
197.41	23.8076
197.46	23.8082
197.51	23.8088
197.55	23.8088
197.63	23.8088
197.71	23.8099
197.78	23.8111
197.81	23.8117
197.84	23.8117
197.87	23.8117
197.94	23.8117
198.00	23.8129
198.08	23.8135
198.12	23.8129
198.14	23.8129
198.20	23.8135
198.26	23.8135
198.30	23.8135
198.37	23.8135
198.41	23.8141
198.47	23.8141
198.53	23.8152
198.62	23.817
198.68	23.8176
198.74	23.8176
198.82	23.8188
198.84	23.8194
198.87	23.8194
198.93	23.8211
199.01	23.8217
199.05	23.8223
199.09	23.8229
199.15	23.8241
199.19	23.8241
199.25	23.8247
199.34	23.8253
199.39	23.8258
199.49	23.8264
199.53	23.8282
199.57	23.8294
199.60	23.8306
199.64	23.8311
199.64	23.8311
199.69	23.8311
199.78	23.8311
199.88	23.8353
199.97	23.8376
200.04	23.8394
200.06	23.84
200.12	23.84
200.15	23.8394
200.21	23.8406
200.27	23.8406
200.33	23.8429
200.42	23.8447
200.47	23.8459
200.52	23.8453
200.57	23.8471
200.62	23.8512
200.67	23.8529
200.73	23.8547
200.80	23.8577
200.85	23.8588
200.93	23.8606
201.04	23.86
201.07	23.8606
201.11	23.8606
201.19	23.86
201.20	23.8612
201.27	23.8606
201.36	23.8606
201.43	23.8612
201.50	23.8641
201.55	23.8653
201.58	23.8671
201.61	23.8688
201.69	23.8712
201.78	23.8742
201.84	23.8753
201.88	23.8765
201.91	23.8765
201.93	23.8765
201.94	23.8765
201.99	23.8771
202.05	23.8765
202.12	23.8771
202.17	23.8777
202.24	23.8789
202.28	23.88
202.30	23.88
202.34	23.8806
202.42	23.8818
202.48	23.8842
202.54	23.8859
202.60	23.8883
202.66	23.8895
202.74	23.8918
202.80	23.8936
202.82	23.8948
202.85	23.8954
202.89	23.8954
202.93	23.8948
202.98	23.896
203.04	23.896
203.06	23.8971
203.14	23.8983
203.20	23.8989
203.25	23.8995
203.29	23.9013
203.33	23.9007
203.38	23.9024
203.43	23.903
203.48	23.903
203.51	23.903
203.55	23.9042
203.60	23.9042
203.67	23.9042
203.72	23.9048
203.81	23.9048
203.90	23.906
203.92	23.906
204.00	23.906
204.07	23.9071
204.10	23.9071
204.11	23.9077
204.11	23.9077
204.11	23.9066
204.14	23.9066
204.15	23.9071
204.19	23.9077
204.25	23.9071
204.29	23.9083
204.39	23.9089
204.50	23.9089
204.60	23.9107
204.66	23.9107
204.69	23.9113
204.74	23.9107
204.81	23.9113
204.87	23.9119
204.93	23.9124
204.98	23.9124
205.00	23.913
205.03	23.9142
205.05	23.9142
205.12	23.9142
205.19	23.9142
205.23	23.9142
205.28	23.9154
205.30	23.9154
205.31	23.9154
205.37	23.916
205.43	23.9154
205.49	23.916
205.54	23.9154
205.60	23.916
205.67	23.9154
205.73	23.9166
205.82	23.9172
205.89	23.9172
205.94	23.9178
205.95	23.9178
205.94	23.9178
205.89	23.9178
205.89	23.9172
205.87	23.9172
205.87	23.9166
205.89	23.9166
205.88	23.9172
205.91	23.9172
206.01	23.9178
206.11	23.9183
206.19	23.9195
206.24	23.9195
206.28	23.9201
206.32	23.9201
206.37	23.9207
206.42	23.9213
206.44	23.9201
206.45	23.9207
206.50	23.9213
206.54	23.9213
206.65	23.9219
206.75	23.9225
206.85	23.9231
206.91	23.9236
206.93	23.9236
206.92	23.9236
206.95	23.9236
206.97	23.9236
207.02	23.9248
207.07	23.9248
207.12	23.9248
207.18	23.9248
207.26	23.9254
207.32	23.9254
207.40	23.9248
207.48	23.9254
207.50	23.9248
207.53	23.9254
207.56	23.9254
207.59	23.9248
207.67	23.9254
207.74	23.926
207.77	23.9248
207.80	23.9254
207.85	23.926
207.89	23.926
207.97	23.9266
208.03	23.9266
208.10	23.9272
208.12	23.9272
208.18	23.9272
208.21	23.9284
208.22	23.9289
208.23	23.9289
208.25	23.9289
208.29	23.9295
208.33	23.9295
208.35	23.9295
208.44	23.9307
208.53	23.9313
208.58	23.9307
208.64	23.9313
208.64	23.9319
208.62	23.9313
208.61	23.9307
208.63	23.9307
208.68	23.9313
208.72	23.9307
208.80	23.9313
208.90	23.9307
208.98	23.9319
209.05	23.9307
209.08	23.9307
209.11	23.9307
209.11	23.9313
209.11	23.9319
209.12	23.9313
209.17	23.9319
209.21	23.9313
209.23	23.9307
209.27	23.9319
209.32	23.9313
209.34	23.9313
209.35	23.9319
209.32	23.9313
209.32	23.9313
209.30	23.9313
209.35	23.9313
209.43	23.9319
209.48	23.9313
209.55	23.9331
209.60	23.9325
209.65	23.9331
209.70	23.9325
209.73	23.9325
209.77	23.9325
209.80	23.9325
209.83	23.9325
209.88	23.9331
209.93	23.9331
210.02	23.9337
210.08	23.9342
210.15	23.9348
210.19	23.9342
210.17	23.9348
210.16	23.9337
210.20	23.9342
210.27	23.9342
210.38	23.9342
210.49	23.9348
210.56	23.9342
210.60	23.9348
210.60	23.9354
210.60	23.9348
210.60	23.9354
210.67	23.9354
210.72	23.9354
210.78	23.936
210.83	23.9354
210.85	23.936
210.91	23.9354
210.92	23.936
210.96	23.936
210.97	23.936
211.01	23.9366
211.03	23.936
211.09	23.936
211.19	23.9366
211.24	23.936
211.28	23.9366
211.30	23.936
211.31	23.9366
211.26	23.9366
211.26	23.936
211.31	23.936
211.36	23.936
211.46	23.9372
211.54	23.936
211.62	23.9372
211.66	23.9366
211.69	23.9366
211.73	23.936
211.75	23.9366
211.78	23.9372
211.80	23.936
211.85	23.9366
211.92	23.936
211.98	23.9366
212.10	23.9366
212.13	23.936
212.18	23.9366
212.18	23.936
212.14	23.9366
212.12	23.9366
212.10	23.9366
212.15	23.936
212.20	23.9366
212.26	23.9366
212.29	23.9366
212.33	23.936
212.38	23.9366
212.40	23.9372
212.45	23.9372
212.45	23.9366
212.44	23.9372
212.44	23.9366
212.46	23.9366
212.49	23.9372
212.52	23.9366
212.57	23.9372
212.64	23.9378
212.69	23.9372
212.76	23.9372
212.82	23.9372
212.87	23.9372
212.87	23.9372
212.85	23.9366
212.80	23.9366
212.82	23.9366
212.84	23.9372
212.91	23.9372
213.00	23.9372
213.06	23.9372
213.11	23.9372
213.19	23.9372
213.23	23.9372
213.30	23.9366
213.33	23.9366
213.42	23.9372
213.47	23.9372
213.51	23.9372
213.55	23.9372
213.63	23.9366
213.65	23.936
213.71	23.9366
213.77	23.9372
213.79	23.9366
213.86	23.9372
213.91	23.9378
213.94	23.9372
213.99	23.9372
214.03	23.9378
214.06	23.9378
214.11	23.9372
214.13	23.9372
214.16	23.9372
214.17	23.9378
214.23	23.9378
214.26	23.9378
214.29	23.9378
214.29	23.9372
214.33	23.9384
214.36	23.9378
214.41	23.9378
214.48	23.9384
214.54	23.9378
214.60	23.9372
214.66	23.9378
214.71	23.9378
214.74	23.9384
214.78	23.9384
214.85	23.9384
214.92	23.939
214.99	23.9384
215.05	23.9384
215.09	23.939
215.13	23.9384
215.15	23.9384
215.13	23.9384
215.13	23.9384
215.13	23.9384
215.18	23.9384
215.23	23.9378
215.31	23.939
215.39	23.939
215.49	23.9384
215.53	23.939
215.53	23.939
215.53	23.939
215.55	23.939
215.56	23.939
215.61	23.9384
215.64	23.9396
215.71	23.939
215.74	23.939
215.78	23.9396
215.79	23.939
215.83	23.9396
215.86	23.939
215.91	23.9396
215.96	23.939
215.99	23.939
216.04	23.9378
216.11	23.9384
216.18	23.939
216.23	23.9384
216.29	23.9378
216.33	23.9372
216.34	23.9378
216.33	23.9378
216.36	23.9384
216.40	23.9378
216.47	23.9378
216.54	23.9378
216.63	23.9378
216.71	23.9384
216.74	23.939
216.76	23.9384
216.76	23.939
216.77	23.9384
216.85	23.939
216.94	23.9396
217.04	23.9401
217.10	23.9401
217.20	23.9413
217.25	23.9407
217.27	23.9407
217.27	23.9407
217.30	23.9407
217.31	23.9407
217.37	23.9407
217.44	23.9407
217.53	23.9407
217.62	23.9413
217.68	23.9419
217.75	23.9413
217.82	23.9413
217.87	23.9407
217.90	23.9419
217.97	23.9419
218.03	23.9419
218.10	23.9419
218.14	23.9413
218.20	23.9419
218.29	23.9413
218.35	23.9413
218.41	23.9425
218.45	23.9419
218.50	23.9431
218.51	23.9425
218.54	23.9425
218.58	23.9419
218.61	23.9419
218.65	23.9419
218.75	23.9425
218.78	23.9425
218.89	23.9419
218.95	23.9425
219.01	23.9419
219.00	23.9431
219.01	23.9425
219.00	23.9431
219.04	23.9425
219.11	23.9419
219.16	23.9425
219.27	23.9431
219.38	23.9419
219.45	23.9425
219.48	23.9419
219.48	23.9425
219.52	23.9419
219.54	23.9419
219.59	23.9413
219.68	23.9407
219.77	23.9413
219.85	23.9401
219.93	23.9396
219.98	23.939
220.01	23.9396
220.00	23.9401
220.02	23.9396
220.10	23.939
220.17	23.9384
220.31	23.9384
220.38	23.9384
220.47	23.9372
220.53	23.9372
220.56	23.9372
220.59	23.9378
220.61	23.9378
220.62	23.9372
220.67	23.9366
220.73	23.936
220.79	23.9366
220.87	23.936
220.97	23.9354
221.04	23.9348
221.14	23.9354
221.21	23.9348
221.30	23.9337
221.37	23.9342
221.45	23.9337
221.46	23.9337
221.48	23.9331
221.52	23.9331
221.57	23.9337
221.70	23.9337
221.80	23.9325
221.88	23.9331
221.97	23.9319
222.02	23.9331
222.06	23.9331
222.15	23.9331
222.23	23.9325
222.31	23.9319
222.34	23.9325
222.37	23.9331
222.46	23.9313
222.53	23.9319
222.58	23.9307
222.66	23.9301
222.73	23.9295
222.76	23.9284
222.78	23.9289
222.83	23.9289
222.87	23.9289
222.96	23.9278
223.02	23.9284
223.12	23.9278
223.22	23.9284
223.29	23.9289
223.35	23.9284
223.36	23.9284
223.41	23.9289
223.45	23.9289
223.51	23.9284
223.60	23.9284
223.71	23.9301
223.77	23.9307
223.79	23.9307
223.85	23.9313
223.92	23.9313
223.96	23.9313
223.99	23.9313
224.07	23.9325
224.16	23.9342
224.25	23.9348
224.31	23.9354
224.33	23.9354
224.31	23.9354
224.36	23.9354
224.41	23.936
224.48	23.9372
224.54	23.9372
224.60	23.9372
224.67	23.9366
224.72	23.9366
224.74	23.9372
224.77	23.9372
224.79	23.9372
224.90	23.9366
224.96	23.936
225.02	23.936
225.10	23.936
225.17	23.936
225.25	23.9354
225.24	23.9354
225.24	23.9354
225.28	23.936
225.31	23.936
225.38	23.936
225.41	23.9354
225.50	23.9348
225.57	23.9348
225.63	23.9342
225.70	23.9348
225.75	23.9337
225.79	23.9342
225.85	23.9331
225.91	23.9337
225.99	23.9325
226.04	23.9319
226.10	23.9313
226.13	23.9307
226.16	23.9307
226.19	23.9301
226.29	23.9284
226.38	23.9278
226.47	23.926
226.53	23.9248
226.60	23.9236
226.65	23.9231
226.70	23.9225
226.70	23.9225
226.75	23.9231
226.77	23.9219
226.80	23.9219
226.87	23.9219
226.93	23.9219
226.98	23.9225
227.05	23.9213
227.12	23.9207
227.14	23.9213
227.16	23.9213
227.17	23.9213
227.16	23.9207
227.19	23.9213
227.26	23.9201
227.34	23.9201
227.44	23.9183
227.52	23.916
227.62	23.916
227.63	23.9154
227.72	23.9154
227.74	23.9148
227.75	23.9148
227.78	23.9148
227.81	23.9148
227.87	23.9154
227.92	23.9142
228.03	23.9142
228.12	23.9142
228.23	23.913
228.28	23.913
228.30	23.913
228.29	23.913
228.27	23.9142
228.26	23.9136
228.30	23.9142
228.35	23.9136
228.47	23.9136
228.60	23.9136
228.74	23.9154
228.83	23.9183
228.91	23.9189
228.97	23.9178
228.97	23.9189
228.94	23.9189
228.88	23.9178
228.91	23.9183
228.91	23.9183
229.00	23.9183
229.09	23.9183
229.18	23.9195
229.24	23.9219
229.32	23.9242
229.42	23.9254
229.48	23.926
229.47	23.926
229.47	23.9254
229.44	23.9254
229.40	23.9254
229.42	23.926
229.46	23.9248
229.57	23.9254
229.65	23.926
229.72	23.9266
229.81	23.9266
229.88	23.9254
229.94	23.9254
229.97	23.9242
230.00	23.9236
230.03	23.9242
230.08	23.9242
230.13	23.9231
230.19	23.9231
230.24	23.9236
230.25	23.9225
230.31	23.9231
230.32	23.9231
230.39	23.9231
230.42	23.9231
230.46	23.9225
230.52	23.9225
230.60	23.9231
230.64	23.9236
230.66	23.9231
230.66	23.9231
230.67	23.9231
230.71	23.9225
230.72	23.9231
230.77	23.9236
230.79	23.9236
230.87	23.9248
230.99	23.9248
231.05	23.9248
231.11	23.9248
231.10	23.9236
231.08	23.9242
231.02	23.9236
230.97	23.9242
230.95	23.9236
230.97	23.9242
231.02	23.9242
231.07	23.9248
231.09	23.9248
231.08	23.9242
231.08	23.9248
231.11	23.9254
231.14	23.9242
231.15	23.9248
231.21	23.9248
231.27	23.9242
231.33	23.9248
231.38	23.926
231.39	23.926
231.39	23.9266
231.40	23.9266
231.45	23.9272
231.53	23.9284
231.60	23.9289
231.74	23.9289
231.81	23.9289
231.87	23.9295
231.93	23.9289
231.93	23.9289
231.93	23.9289
231.97	23.9295
232.03	23.9289
232.12	23.9295
232.16	23.9289
232.21	23.9295
232.28	23.9295
232.33	23.9289
232.41	23.9289
232.45	23.9301
232.48	23.9301
232.55	23.9295
232.61	23.9307
232.68	23.9295
232.70	23.9295
232.78	23.9301
232.81	23.9301
232.80	23.9301
232.86	23.9301
232.90	23.9307
232.94	23.9301
232.98	23.9313
233.05	23.9313
233.08	23.9313
233.15	23.9307
233.17	23.9313
233.22	23.9313
233.25	23.9319
233.29	23.9307
233.32	23.9319
233.37	23.9313
233.43	23.9307
233.52	23.9301
233.55	23.9295
233.61	23.9295
233.63	23.9284
233.64	23.9295
233.64	23.9289
233.70	23.9295
233.76	23.9289
233.80	23.9289
233.87	23.9295
233.95	23.9307
233.96	23.9307
234.01	23.9313
234.05	23.9313
234.08	23.9325
234.12	23.9325
234.18	23.9319
234.19	23.9325
234.23	23.9319
234.30	23.9325
234.34	23.9331
234.38	23.9331
234.41	23.9337
234.45	23.9337
234.48	23.9342
234.47	23.9342
234.53	23.9342
234.55	23.9348
234.63	23.9354
234.65	23.9354
234.72	23.9354
234.76	23.9354
234.74	23.936
234.73	23.9354
234.71	23.9348
234.72	23.9354
234.75	23.9354
234.77	23.936
234.86	23.9366
234.94	23.9372
234.98	23.9384
234.98	23.9378
235.04	23.9384
235.12	23.9396
235.20	23.9396
235.26	23.9396
235.32	23.9396
235.36	23.9396
235.37	23.9401
235.42	23.9401
235.46	23.9396
235.47	23.9401
235.52	23.9407
235.57	23.9401
235.63	23.9401
235.75	23.939
235.80	23.9401
235.82	23.939
235.86	23.9396
235.92	23.9396
235.96	23.9396
236.00	23.9396
236.04	23.9401
236.15	23.9396
236.25	23.939
236.37	23.939
236.39	23.9396
236.43	23.9396
236.48	23.9396
236.53	23.939
236.59	23.939
236.60	23.939
236.62	23.939
236.69	23.939
236.76	23.9396
236.79	23.9396
236.82	23.9396
236.82	23.939
236.89	23.9396
236.96	23.939
237.02	23.9396
237.11	23.939
237.20	23.9396
237.22	23.9396
237.25	23.9396
237.26	23.9396
237.26	23.9396
237.26	23.9396
237.30	23.9396
237.34	23.9396
237.44	23.9401
237.50	23.9384
237.59	23.939
237.65	23.9401
237.68	23.9396
237.70	23.939
237.68	23.9396
237.71	23.9401
237.73	23.939
237.81	23.9396
237.93	23.9396
238.06	23.9407
238.20	23.9413
238.27	23.9413
238.28	23.9419
238.27	23.9413
238.26	23.9413
238.26	23.9413
238.31	23.9419
238.38	23.9413
238.53	23.9431
238.62	23.946
238.66	23.9472
238.69	23.9472
238.68	23.9466
238.65	23.9466
238.66	23.9466
238.69	23.946
238.75	23.9472
238.84	23.9478
238.90	23.9507
238.95	23.9525
238.98	23.9531
239.06	23.9537
239.11	23.9537
239.14	23.9537
239.12	23.9543
239.20	23.9549
239.21	23.956
239.26	23.9578
239.32	23.9608
239.35	23.9614
239.43	23.9619
239.49	23.9625
239.51	23.9625
239.56	23.9625
239.61	23.9643
239.66	23.9649
239.68	23.9661
239.72	23.9667
239.75	23.9684
239.79	23.9696
239.87	23.9696
239.96	23.9702
240.05	23.972
240.12	23.9755
240.15	23.9773
240.21	23.9773
240.24	23.9778
240.24	23.9784
240.28	23.9778
240.29	23.9773
240.28	23.9784
240.35	23.9784
240.40	23.9778
240.42	23.9778
240.46	23.9778
240.53	23.9784
240.54	23.9778
240.56	23.9778
240.58	23.9778
240.63	23.9784
240.70	23.9778
240.75	23.9808
240.80	23.9843
240.86	23.9861
240.88	23.9861
240.94	23.9855
240.95	23.9867
240.93	23.9867
240.98	23.9867
241.01	23.9861
241.04	23.9861
241.11	23.9861
241.17	23.9861
241.19	23.989
241.26	23.9926
241.29	23.9932
241.30	23.9938
241.32	23.9938
241.38	23.9938
241.41	23.9938
241.47	23.9943
241.53	23.9991
241.65	24.0026
241.75	24.0032
241.83	24.0038
241.88	24.0026
241.97	24.0044
241.99	24.0044
242.01	24.0032
242.01	24.0038
242.04	24.0038
242.12	24.0038
242.16	24.0055
242.24	24.0085
242.35	24.0097
242.45	24.012
242.53	24.0126
242.58	24.0138
242.62	24.0132
242.65	24.0138
242.68	24.0156
242.72	24.015
242.80	24.0161
242.86	24.0161
242.94	24.0167
242.98	24.0167
243.01	24.0167
243.07	24.0173
243.11	24.0173
243.16	24.0173
243.20	24.0191
243.25	24.0203
243.32	24.0209
243.38	24.0203
243.42	24.0203
243.44	24.0197
243.49	24.0209
243.55	24.022
243.60	24.0232
243.63	24.0238
243.64	24.0238
243.66	24.0238
243.70	24.025
243.76	24.0273
243.81	24.0273
243.81	24.0262
243.84	24.0273
243.90	24.0273
243.92	24.0279
244.00	24.0291
244.06	24.0315
244.09	24.0338
244.15	24.0356
244.18	24.0368
244.23	24.0374
244.27	24.0374
244.32	24.0379
244.34	24.0385
244.38	24.0403
244.43	24.0415
244.50	24.0415
244.56	24.0415
244.59	24.0427
244.58	24.0415
244.58	24.0421
244.59	24.0421
244.61	24.0421
244.61	24.0432
244.67	24.0438
244.76	24.0456
244.82	24.0491
244.89	24.0527
244.93	24.0544
245.01	24.0544
245.02	24.0544
245.04	24.055
245.08	24.0556
245.08	24.055
245.10	24.0556
245.10	24.0556
245.14	24.0556
245.20	24.0562
245.26	24.0568
245.32	24.058
245.36	24.0574
245.41	24.058
245.38	24.0574
245.44	24.0586
245.49	24.058
245.53	24.0586
245.56	24.0592
245.59	24.0586
245.58	24.0592
245.62	24.0592
245.65	24.0597
245.71	24.0597
245.71	24.0592
245.74	24.0597
245.75	24.0603
245.77	24.0609
245.76	24.0603
245.77	24.0615
245.79	24.0621
245.84	24.0621
245.87	24.0621
245.92	24.0633
245.96	24.0639
245.95	24.0633
245.91	24.0639
245.91	24.0633
245.90	24.0627
245.89	24.0627
245.90	24.0633
245.89	24.0633
245.91	24.0633
245.91	24.0633
245.90	24.0627
245.90	24.0627
245.88	24.0633
245.87	24.0633
245.88	24.0639
245.89	24.0639
245.91	24.0633
245.91	24.0633
245.89	24.0633
245.91	24.0645
245.92	24.0645
245.92	24.0633
245.95	24.0645
245.97	24.0645
246.00	24.0645
246.02	24.0656
246.08	24.0674
246.15	24.0692
246.20	24.0703
246.26	24.0721
246.30	24.0751
246.34	24.0786
246.41	24.0827
246.47	24.0898
246.50	24.0945
246.50	24.0975
246.54	24.1004
246.62	24.1063
246.70	24.111
246.74	24.1145
246.74	24.1157
246.78	24.1175
246.84	24.1181
246.87	24.1192
246.87	24.1204
246.91	24.1192
246.91	24.1204
246.92	24.121
246.95	24.1228
247.03	24.1228
247.11	24.1228
247.13	24.1228
247.18	24.124
247.21	24.124
247.23	24.1246
247.26	24.124
247.22	24.1246
247.27	24.1246
247.32	24.1246
247.33	24.1257
247.36	24.1257
247.39	24.1269
247.43	24.1275
247.45	24.1281
247.47	24.1281
247.50	24.1275
247.53	24.1275
247.58	24.1269
247.63	24.1281
247.68	24.1269
247.69	24.1269
247.70	24.1275
247.76	24.1275
247.80	24.1263
247.83	24.1257
247.87	24.1257
247.86	24.1251
247.92	24.1251
247.92	24.1251
247.92	24.1257
247.93	24.1251
247.95	24.1257
247.93	24.1257
247.97	24.1257
247.99	24.1257
248.00	24.1257
248.07	24.1269
248.13	24.1269
248.16	24.1275
248.24	24.1275
248.28	24.1269
248.34	24.1263
248.44	24.1275
248.47	24.1299
248.47	24.1304
248.46	24.1304
248.46	24.131
248.50	24.1316
248.54	24.1352
248.57	24.1381
248.60	24.1399
248.64	24.1422
248.71	24.1446
248.77	24.1458
248.81	24.1481
248.82	24.1487
248.83	24.1493
248.88	24.1499
248.92	24.1505
248.98	24.1511
249.03	24.1528
249.11	24.1534
249.11	24.154
249.15	24.154
249.20	24.1546
249.22	24.1546
249.22	24.1546
249.20	24.1546
249.18	24.1552
249.22	24.1558
249.30	24.1552
249.33	24.1575
249.36	24.157
249.34	24.157
249.34	24.1564
249.34	24.1564
249.33	24.157
249.36	24.1575
249.41	24.1575
249.45	24.1575
249.49	24.1593
249.52	24.1605
249.60	24.1611
249.66	24.1623
249.72	24.164
249.78	24.164
249.86	24.1687
249.96	24.1711
250.04	24.1735
250.09	24.1758
250.14	24.1758
250.14	24.1764
250.15	24.1752
250.14	24.1764
250.16	24.1758
250.21	24.1752
250.20	24.1758
250.26	24.177
250.35	24.1782
250.40	24.1799
250.47	24.1811
250.52	24.1829
250.57	24.1829
250.59	24.1835
250.59	24.1841
250.65	24.1846
250.67	24.1852
250.73	24.1864
250.76	24.1882
250.82	24.19
250.87	24.1935
250.89	24.1958
250.92	24.1976
250.98	24.1994
251.01	24.2017
251.08	24.2047
251.12	24.2088
251.18	24.2112
251.19	24.2129
251.25	24.2135
251.29	24.2153
251.35	24.2159
251.44	24.2159
251.52	24.2165
251.59	24.2159
251.65	24.2153
251.72	24.2165
251.72	24.2165
251.76	24.2171
251.81	24.2188
251.85	24.2182
251.90	24.2188
251.96	24.2212
252.03	24.2241
252.08	24.2277
252.16	24.2306
252.21	24.233
252.25	24.2365
252.30	24.2412
252.34	24.2442
252.40	24.2459
252.44	24.2471
252.46	24.2489
252.51	24.25
252.57	24.2506
252.62	24.2536
252.70	24.2553
252.77	24.2565
252.78	24.2577
252.79	24.2583
252.83	24.2601
252.87	24.2607
252.91	24.2618
252.95	24.2618
253.01	24.2618
253.06	24.2636
253.10	24.266
253.14	24.2648
253.20	24.266
253.26	24.2665
253.31	24.2677
253.35	24.2724
253.40	24.2754
253.42	24.2783
253.46	24.2813
253.50	24.2848
253.52	24.286
253.56	24.2872
253.57	24.2895
253.60	24.2901
253.63	24.2931
253.66	24.2954
253.67	24.2972
253.72	24.2978
253.76	24.2989
253.78	24.2995
253.83	24.2989
253.90	24.3001
253.94	24.3013
253.95	24.3031
254.01	24.3043
254.06	24.3072
254.07	24.3125
254.10	24.316
254.14	24.3202
254.17	24.3243
254.20	24.3296
254.25	24.3337
254.27	24.3378
254.32	24.342
254.37	24.3449
254.37	24.3461
254.41	24.3473
254.43	24.349
254.44	24.3508
254.45	24.3514
254.48	24.3526
254.54	24.3567
254.63	24.3596
254.67	24.3614
254.72	24.3638
254.82	24.3667
254.85	24.3685
254.87	24.3702
254.90	24.3714
254.91	24.3738
254.95	24.3726
254.98	24.3738
255.01	24.375
255.02	24.3773
255.08	24.3785
255.17	24.382
255.26	24.3867
255.33	24.392
255.38	24.3962
255.43	24.3991
255.44	24.3997
255.45	24.4015
255.52	24.4026
255.60	24.4044
255.61	24.4056
255.67	24.4097
255.74	24.4132
255.76	24.4156
255.77	24.4191
255.86	24.4244
255.95	24.4309
256.04	24.4356
256.15	24.438
256.20	24.4392
256.30	24.4398
256.33	24.4409
256.40	24.4433
256.40	24.4468
256.46	24.4486
256.56	24.4563
256.68	24.4675
256.78	24.4739
256.87	24.4816
256.94	24.4887
256.99	24.4928
257.04	24.4951
257.08	24.4987
257.08	24.4975
257.07	24.4969
257.14	24.4975
257.18	24.5004
257.24	24.5028
257.32	24.504
257.41	24.5075
257.49	24.5105
257.56	24.5134
257.64	24.514
257.70	24.5164
257.75	24.5175
257.80	24.5181
257.85	24.5199
257.86	24.5211
257.90	24.5211
257.99	24.524
258.03	24.524
258.10	24.5258
258.19	24.5281
258.22	24.5317
258.30	24.534
258.36	24.537
258.43	24.5411
258.48	24.5429
258.51	24.5446
258.55	24.547
258.60	24.5482
258.64	24.5493
258.72	24.5505
258.79	24.5541
258.83	24.5552
258.90	24.557
258.94	24.5594
258.95	24.5605
259.02	24.5617
259.04	24.5647
259.04	24.5647
259.10	24.5653
259.18	24.57
259.23	24.5753
259.30	24.5812
259.39	24.5876
259.45	24.5935
259.45	24.5959
259.53	24.5994
259.60	24.603
259.65	24.6047
259.69	24.6053
259.74	24.6094
259.78	24.6118
259.83	24.6142
259.87	24.6177
259.92	24.623
259.97	24.6283
260.04	24.6395
260.09	24.6513
260.19	24.6607
260.25	24.6654
260.28	24.6666
260.34	24.6666
260.38	24.6642
260.39	24.6631
260.41	24.6636
260.48	24.6666
260.51	24.676
260.57	24.686
260.61	24.6943
260.63	24.6996
260.67	24.7025
260.75	24.709
260.80	24.7131
260.84	24.7167
260.91	24.7226
260.96	24.7261
261.03	24.7326
261.10	24.7414
261.11	24.7479
261.15	24.7508
261.19	24.7579
261.26	24.765
261.29	24.7703
261.36	24.7785
261.45	24.785
261.46	24.7886
261.53	24.7933
261.58	24.7974
261.60	24.8003
261.65	24.8045
261.71	24.8062
261.75	24.8074
261.81	24.8086
261.85	24.8104
261.88	24.8121
261.91	24.8139
261.97	24.8157
262.04	24.8186
262.09	24.8204
262.15	24.8221
262.22	24.8239
262.22	24.8257
262.26	24.8263
262.30	24.8263
262.34	24.8274
262.39	24.8286
262.45	24.8292
262.46	24.8298
262.52	24.8304
262.55	24.8316
262.62	24.8322
262.64	24.8339
262.65	24.8339
262.71	24.8351
262.81	24.8357
262.84	24.8375
262.87	24.8386
262.92	24.8398
262.95	24.8398
262.98	24.8404
263.00	24.841
263.07	24.8428
263.11	24.8428
263.20	24.8445
263.26	24.8463
263.35	24.8469
263.42	24.8487
263.47	24.8492
263.54	24.851
263.60	24.8522
263.64	24.8528
263.70	24.854
263.75	24.8557
263.78	24.8563
263.85	24.8587
263.92	24.8593
263.95	24.861
264.05	24.8628
264.16	24.8646
264.22	24.8675
264.28	24.8681
264.36	24.8704
264.44	24.8716
264.50	24.8728
264.56	24.874
264.61	24.8746
264.68	24.8752
264.72	24.8775
264.75	24.8787
264.77	24.8793
264.84	24.8805
264.98	24.8822
265.10	24.8869
265.21	24.8893
265.29	24.8928
265.37	24.8964
265.47	24.8993
265.55	24.9029
265.63	24.9058
265.67	24.9064
265.73	24.9064
265.79	24.9082
265.89	24.9117
265.98	24.914
266.03	24.9176
266.13	24.9205
266.20	24.9235
266.28	24.9247
266.34	24.9258
266.44	24.9288
266.56	24.9294
266.67	24.9323
266.74	24.9335
266.82	24.9347
266.86	24.9353
266.89	24.9358
266.98	24.9358
267.10	24.9376
267.20	24.9394
267.29	24.9417
267.38	24.9429
267.42	24.9429
267.49	24.9441
267.52	24.9441
267.56	24.9447
267.65	24.9459
267.78	24.947
267.91	24.9488
268.02	24.95
268.08	24.9523
268.13	24.9535
268.21	24.9529
268.28	24.9535
268.36	24.9541
268.48	24.9535
268.59	24.9553
268.67	24.9571
268.75	24.9576
268.82	24.9576
268.87	24.9582
268.95	24.9571
269.09	24.9582
269.23	24.9582
269.30	24.9594
269.40	24.9606
269.47	24.9612
269.53	24.9612
269.65	24.9612
269.78	24.9618
269.88	24.963
269.93	24.963
270.03	24.9635
270.12	24.9624
270.21	24.9635
270.31	24.9653
270.41	24.9665
270.51	24.9683
270.57	24.9677
270.67	24.9683
270.78	24.9683
270.93	24.9694
271.01	24.9706
271.13	24.9718
271.24	24.9718
271.38	24.9718
271.49	24.9724
271.65	24.973
271.73	24.9747
271.88	24.9759
272.01	24.9777
272.12	24.9783
272.24	24.9789
272.34	24.9789
272.44	24.9783
272.51	24.9789
272.58	24.9794
272.68	24.9812
272.81	24.983
272.89	24.9836
273.05	24.9842
273.19	24.9847
273.30	24.9847
273.40	24.9847
273.48	24.9847
273.60	24.9859
273.71	24.9865
273.82	24.9883
273.93	24.9901
274.09	24.9895
274.20	24.9895
274.33	24.9906
274.50	24.9936
274.64	24.993
274.78	24.9948
274.92	24.9954
275.04	24.9977
275.13	24.9995
275.26	25.0012
275.38	25.0042
275.48	25.0048
275.60	25.0048
275.72	25.006
275.86	25.0048
276.01	25.0071
276.13	25.0089
276.25	25.0101
276.40	25.0113
276.51	25.0119
276.60	25.013
276.75	25.013
276.88	25.016
277.02	25.0177
277.16	25.0177
277.29	25.0177
277.39	25.0177
277.54	25.0177
277.66	25.0183
277.80	25.0177
277.88	25.0201
277.94	25.0213
278.07	25.0225
278.16	25.0225
278.25	25.023
278.31	25.0225
278.43	25.0219
278.53	25.023
278.62	25.023
278.74	25.0254
278.86	25.0272
278.96	25.0272
279.14	25.0272
279.30	25.0278
279.43	25.0307
279.56	25.0319
279.68	25.0331
279.78	25.0331
279.89	25.0337
279.98	25.0337
280.08	25.0337
280.17	25.0337
280.28	25.0342
280.35	25.0354
280.44	25.0366
280.59	25.0372
280.69	25.0372
280.76	25.039
280.85	25.039
280.96	25.0395
281.08	25.0401
281.15	25.0384
281.30	25.0384
281.42	25.0366
281.56	25.0342
281.68	25.0331
281.79	25.0313
281.91	25.0301
282.01	25.0295
282.13	25.0307
282.23	25.0301
282.34	25.0295
282.42	25.0301
282.55	25.0319
282.66	25.0319
282.76	25.0319
282.85	25.0325
282.96	25.0331
283.04	25.0342
283.12	25.0348
283.24	25.0348
283.33	25.0342
283.44	25.0348
283.50	25.0348
283.55	25.0348
283.59	25.0348
283.67	25.0354
283.71	25.0354
283.78	25.036
283.83	25.0366
283.92	25.0366
284.00	25.0372
284.12	25.0384
284.19	25.0395
284.29	25.0413
284.40	25.0413
284.44	25.0419
284.49	25.0425
284.57	25.0425
284.67	25.0419
284.76	25.0425
284.86	25.0431
284.95	25.0443
285.01	25.0443
285.07	25.0454
285.10	25.046
285.18	25.046
285.24	25.0466
285.36	25.0466
285.44	25.046
285.49	25.046
285.54	25.0466
285.56	25.046
285.65	25.0466
285.72	25.0466
285.82	25.0466
285.90	25.0466
286.01	25.0472
286.10	25.0472
286.16	25.049
286.21	25.0496
286.28	25.049
286.35	25.049
286.46	25.0507
286.53	25.0507
286.61	25.0507
286.68	25.0513
286.74	25.0507
286.76	25.0507
286.81	25.0507
286.89	25.0513
287.00	25.0501
287.08	25.0501
287.17	25.0507
287.27	25.0507
287.30	25.0513
287.34	25.0513
287.40	25.0513
287.45	25.0519
287.49	25.0519
287.52	25.0519
287.60	25.0513
287.72	25.0513
287.77	25.0513
287.84	25.0513
287.93	25.0519
288.01	25.0519
288.12	25.0507
288.25	25.0519
288.35	25.0525
288.42	25.0519
288.51	25.0537
288.58	25.0525
288.66	25.0537
288.71	25.0531
288.71	25.0531
288.76	25.0537
288.78	25.0543
288.82	25.0537
288.89	25.0537
288.92	25.0537
288.92	25.0537
288.94	25.0531
288.93	25.0537
288.98	25.0537
289.04	25.0543
289.15	25.0555
289.25	25.0555
289.35	25.0566
289.42	25.0572
289.52	25.0572
289.62	25.0578
289.69	25.0572
289.72	25.0566
289.79	25.0572
289.85	25.0578
289.92	25.0578
289.99	25.0578
290.06	25.0596
290.12	25.0596
290.26	25.059
290.35	25.0596
290.45	25.0584
290.52	25.059
290.58	25.0596
290.64	25.0613
290.73	25.0637
290.79	25.0649
290.88	25.0655
290.96	25.0655
291.05	25.0655
291.14	25.0655
291.23	25.0655
291.32	25.0661
291.39	25.0666
291.47	25.0672
291.55	25.0678
291.62	25.0672
291.62	25.0678
291.64	25.0672
291.64	25.0672
291.72	25.0678
291.83	25.0672
291.89	25.0684
292.02	25.0696
292.11	25.0696
292.16	25.0696
292.16	25.0702
292.19	25.0696
292.23	25.069
292.28	25.0696
292.34	25.0696
292.41	25.0696
292.43	25.069
292.46	25.0702
292.53	25.0696
292.69	25.0696
292.80	25.0719
292.93	25.0725
293.08	25.0731
293.16	25.0725
293.26	25.0725
293.34	25.0731
293.36	25.0737
293.39	25.0737
293.37	25.0731
293.35	25.0737
293.37	25.0743
293.41	25.0737
293.48	25.0731
293.57	25.0743
293.63	25.0737
293.72	25.0749
293.78	25.0755
293.82	25.0755
293.90	25.0761
294.00	25.0773
294.11	25.0784
294.21	25.0796
294.30	25.0796
294.39	25.079
294.45	25.079
294.55	25.0784
294.60	25.079
294.69	25.0778
294.74	25.0778
294.78	25.0778
294.89	25.0767
294.97	25.0773
295.06	25.0773
295.14	25.0778
295.26	25.0773
295.37	25.0778
295.48	25.0778
295.59	25.0784
295.69	25.0802
295.76	25.079
295.83	25.0796
295.91	25.0808
295.96	25.0814
296.03	25.0814
296.15	25.0814
296.21	25.0826
296.26	25.0826
296.36	25.082
296.48	25.0831
296.57	25.0831
296.65	25.0837
296.77	25.0837
296.87	25.0843
297.01	25.0849
297.10	25.0849
297.19	25.0849
297.27	25.0843
297.33	25.0855
297.42	25.0855
297.53	25.0867
297.63	25.0861
297.73	25.0867
297.80	25.0873
297.90	25.0873
298.02	25.0873
298.17	25.0867
298.29	25.0867
298.38	25.0879
298.50	25.0879
298.67	25.0884
298.80	25.0902
298.90	25.0908
298.95	25.0914
299.03	25.0908
299.16	25.092
299.30	25.092
299.41	25.0926
299.51	25.0926
299.62	25.0926
299.76	25.0937
299.85	25.0961
299.95	25.0973
300.02	25.0991
300.05	25.0991
300.10	25.0991
300.24	25.0996
300.38	25.1008
300.55	25.102
300.71	25.1055
300.84	25.1061
300.91	25.1073
300.95	25.1073
300.95	25.1073
301.01	25.1067
301.09	25.1079
301.20	25.1079
301.32	25.1085
301.45	25.1114
301.62	25.1132
301.73	25.1144
301.77	25.115
301.86	25.1144
301.90	25.115
301.95	25.115
302.05	25.1155
302.12	25.1167
302.23	25.1179
302.33	25.1208
302.45	25.1214
302.56	25.1226
302.61	25.1232
302.62	25.1238
302.69	25.1238
302.76	25.1238
302.88	25.1238
303.00	25.1244
303.11	25.1262
303.22	25.1267
303.30	25.1285
303.34	25.1297
303.36	25.1291
303.40	25.1291
303.47	25.1303
303.58	25.1326
303.68	25.135
303.84	25.1362
303.95	25.1379
304.05	25.1391
304.06	25.1409
304.14	25.1409
304.20	25.1438
304.25	25.1444
304.32	25.1456
304.42	25.1468
304.48	25.1474
304.57	25.1485
304.63	25.1485
304.70	25.1503
304.73	25.1521
304.81	25.1538
304.93	25.1574
305.04	25.1603
305.19	25.1621
305.32	25.1662
305.46	25.1721
305.56	25.1762
305.62	25.1786
305.69	25.1786
305.73	25.1804
305.80	25.1839
305.89	25.1886
305.98	25.1921
306.07	25.1957
306.20	25.1986
306.28	25.2004
306.35	25.2004
306.39	25.201
306.45	25.2004
306.52	25.2004
306.59	25.201
306.67	25.2027
306.73	25.2027
306.82	25.2033
306.86	25.2045
306.94	25.2063
307.03	25.208
307.15	25.2104
307.21	25.2128
307.26	25.2139
307.33	25.2163
307.43	25.2187
307.48	25.221
307.55	25.2228
307.62	25.2257
307.71	25.2275
307.80	25.2293
307.90	25.231
308.02	25.2334
308.10	25.2369
308.14	25.2393
308.22	25.2405
308.24	25.2416
308.30	25.2422
308.38	25.2434
308.39	25.244
308.49	25.244
308.56	25.2452
308.67	25.2458
308.70	25.2452
308.78	25.2458
308.81	25.2469
308.86	25.2475
308.93	25.2505
309.00	25.2534
309.09	25.2569
309.15	25.2611
309.18	25.2628
309.24	25.2646
309.31	25.2658
309.37	25.2676
309.43	25.2681
309.44	25.2693
309.48	25.2705
309.54	25.2723
309.63	25.274
309.72	25.2758
309.81	25.2776
309.90	25.2817
310.01	25.2841
310.05	25.2852
310.19	25.2876
310.26	25.2899
310.26	25.2911
310.31	25.2911
310.39	25.2935
310.47	25.2947
310.54	25.2958
310.64	25.2982
310.71	25.3
310.78	25.3017
310.78	25.3035
310.83	25.3029
310.89	25.3035
310.92	25.3053
310.98	25.3076
311.06	25.31
311.16	25.3141
311.22	25.3165
311.30	25.3188
311.35	25.3206
311.43	25.3235
311.47	25.3259
311.52	25.3282
311.58	25.3312
311.69	25.3353
311.78	25.3394
311.90	25.3418
311.99	25.3453
312.06	25.3477
312.09	25.3483
312.14	25.3506
312.23	25.353
312.32	25.3553
312.40	25.3577
312.50	25.3606
312.58	25.3636
312.65	25.3665
312.71	25.3683
312.74	25.3701
312.77	25.3695
312.83	25.3724
312.89	25.3748
312.98	25.3777
313.07	25.3819
313.19	25.3824
313.27	25.3836
313.32	25.383
313.39	25.3842
313.40	25.3842
313.40	25.3842
313.46	25.3842
313.51	25.386
313.62	25.3872
313.67	25.3877
313.74	25.3895
313.79	25.3907
313.85	25.3907
313.90	25.3919
313.98	25.3942
314.07	25.3978
314.13	25.406
314.20	25.4113
314.28	25.4166
314.39	25.4202
314.48	25.4231
314.53	25.4278
314.59	25.4325
314.73	25.4372
314.79	25.4414
314.90	25.4449
314.96	25.4467
315.03	25.4467
315.09	25.4467
315.12	25.4473
315.17	25.4484
315.22	25.4502
315.25	25.4514
315.33	25.4537
315.44	25.4561
315.53	25.4579
315.66	25.4596
315.76	25.4573
315.81	25.4555
315.85	25.4549
315.92	25.4537
315.97	25.4549
316.06	25.4555
316.13	25.4567
316.24	25.459
316.26	25.4602
316.32	25.4608
316.41	25.4626
316.47	25.4632
316.55	25.4673
316.66	25.4714
316.72	25.4738
316.78	25.4755
316.82	25.4767
316.88	25.4779
316.97	25.482
317.06	25.485
317.16	25.4879
317.29	25.4903
317.43	25.4956
317.48	25.4973
317.51	25.4997
317.54	25.4991
317.54	25.4991
317.54	25.4985
317.58	25.4997
317.67	25.502
317.75	25.505
317.89	25.5073
318.01	25.5103
318.08	25.5127
318.18	25.5144
318.24	25.515
318.30	25.5162
318.30	25.5162
318.31	25.5162
318.37	25.5162
318.44	25.5174
318.47	25.5174
318.54	25.5191
318.63	25.5197
318.70	25.5209
318.76	25.5221
318.84	25.5233
318.89	25.5233
318.96	25.525
319.04	25.5262
319.11	25.5291
319.19	25.5303
319.27	25.5321
319.33	25.5333
319.40	25.5339
319.51	25.5333
319.60	25.5345
319.69	25.5356
319.72	25.5368
319.77	25.5368
319.83	25.538
319.87	25.538
319.93	25.5386
320.03	25.5398
320.11	25.5409
320.18	25.5403
320.28	25.5421
320.39	25.5433
320.46	25.5439
320.55	25.5445
320.59	25.5451
320.63	25.5468
320.68	25.5468
320.74	25.548
320.83	25.5486
320.88	25.5509
320.94	25.5515
320.99	25.5521
321.06	25.5539
321.13	25.5557
321.23	25.5568
321.31	25.5586
321.36	25.5592
321.40	25.561
321.46	25.561
321.52	25.561
321.56	25.561
321.65	25.561
321.69	25.5627
321.74	25.5627
321.84	25.5645
321.94	25.5663
322.01	25.568
322.09	25.5704
322.19	25.571
322.30	25.5727
322.38	25.5745
322.49	25.5757
322.58	25.5775
322.64	25.5792
322.70	25.5798
322.74	25.5786
322.82	25.5798
322.90	25.5804
323.02	25.5816
323.09	25.5822
323.15	25.5839
323.21	25.5845
323.28	25.5851
323.37	25.5863
323.47	25.5881
323.58	25.5881
323.67	25.5887
323.75	25.5887
323.77	25.5892
323.83	25.5892
323.90	25.5898
324.02	25.5916
324.13	25.5934
324.19	25.5951
324.25	25.5957
324.30	25.5969
324.38	25.5975
324.44	25.5981
324.58	25.5999
324.66	25.601
324.77	25.6028
324.83	25.6028
324.88	25.6046
324.95	25.6057
325.06	25.6075
325.14	25.6087
325.23	25.6093
325.29	25.6105
325.36	25.6122
325.40	25.6134
325.43	25.6146
325.52	25.6152
325.64	25.6158
325.75	25.6181
325.83	25.6187
325.93	25.6199
325.98	25.6199
325.98	25.6211
326.03	25.6211
326.08	25.6211
326.14	25.6211
326.18	25.6205
326.24	25.6211
326.35	25.6205
326.42	25.6211
326.46	25.6216
326.53	25.6216
326.61	25.6211
326.65	25.6216
326.70	25.6211
326.76	25.6216
326.85	25.6222
326.92	25.6228
327.01	25.6234
327.08	25.6246
327.14	25.6246
327.24	25.6258
327.28	25.6264
327.40	25.6264
327.51	25.6275
327.61	25.6275
327.67	25.627
327.74	25.627
327.80	25.6258
327.84	25.6252
327.95	25.6258
328.01	25.6252
328.10	25.6246
328.18	25.6252
328.25	25.6246
328.31	25.6252
328.41	25.6252
328.52	25.6258
328.65	25.6264
328.76	25.6281
328.84	25.6287
328.93	25.6293
328.99	25.6317
329.05	25.6323
329.15	25.6328
329.27	25.6346
329.32	25.6358
329.40	25.6381
329.45	25.6399
329.54	25.6411
329.63	25.6429
329.73	25.6452
329.86	25.6464
329.93	25.6476
330.03	25.6476
330.11	25.6476
330.17	25.6482
330.25	25.6488
330.35	25.6517
330.43	25.6576
330.51	25.6611
330.58	25.6641
330.67	25.6676
330.76	25.6711
330.85	25.6729
330.95	25.6753
331.06	25.6764
331.16	25.6782
331.24	25.6823
331.31	25.6853
331.42	25.6882
331.51	25.6924
331.61	25.6947
331.69	25.6959
331.81	25.6982
331.91	25.7
332.02	25.7006
332.13	25.7006
332.19	25.703
332.27	25.703
332.34	25.7035
332.44	25.7041
332.54	25.7053
332.63	25.7065
332.79	25.7083
332.87	25.7118
332.96	25.7142
333.01	25.7147
333.10	25.7142
333.22	25.7136
333.29	25.7124
333.38	25.7118
333.44	25.71
333.54	25.7077
333.64	25.7065
333.70	25.7053
333.79	25.7053
333.90	25.7035
334.00	25.703
334.07	25.7024
334.21	25.7
334.31	25.7
334.40	25.7006
334.48	25.7006
334.54	25.7012
334.63	25.7018
334.71	25.7035
334.79	25.7047
334.88	25.7065
335.00	25.7059
335.10	25.7077
335.18	25.7083
335.29	25.71
335.40	25.7112
335.51	25.713
335.54	25.7142
335.62	25.7142
335.71	25.7142
335.76	25.7147
335.84	25.7159
335.97	25.7183
336.07	25.7195
336.13	25.7224
336.23	25.7253
336.34	25.7271
336.39	25.7265
336.46	25.7271
336.56	25.7277
336.62	25.7277
336.66	25.7271
336.73	25.7271
336.80	25.7289
336.90	25.7312
337.02	25.7324
337.09	25.7324
337.16	25.7336
337.27	25.7342
337.31	25.7359
337.40	25.7359
337.51	25.7365
337.59	25.7377
337.67	25.7383
337.73	25.7377
337.79	25.7383
337.86	25.7389
337.97	25.7389
338.08	25.7389
338.18	25.7395
338.25	25.7407
338.34	25.7407
338.48	25.7407
338.56	25.7418
338.66	25.7418
338.74	25.7418
338.81	25.7424
338.86	25.743
338.89	25.743
338.97	25.743
339.06	25.7442
339.15	25.7442
339.24	25.743
339.32	25.7413
339.39	25.7389
339.50	25.7371
339.59	25.7359
339.65	25.7365
339.71	25.7377
339.79	25.7389
339.87	25.7407
339.96	25.7413
340.04	25.7413
340.17	25.7407
340.27	25.7407
340.34	25.7407
340.43	25.7407
340.54	25.7424
340.63	25.743
340.69	25.7436
340.80	25.743
340.87	25.7436
340.95	25.7436
341.01	25.7424
341.12	25.7418
341.21	25.7413
341.28	25.7401
341.37	25.7401
341.43	25.7389
341.53	25.7377
341.63	25.7371
341.73	25.7371
341.79	25.7365
341.85	25.7365
341.97	25.7359
342.03	25.7359
342.10	25.7359
342.22	25.7365
342.32	25.7371
342.38	25.7383
342.46	25.7395
342.53	25.7418
342.59	25.743
342.64	25.7442
342.74	25.7442
342.81	25.743
342.92	25.7436
343.01	25.7442
343.09	25.7454
343.13	25.7454
343.22	25.7454
343.31	25.746
343.36	25.7454
343.39	25.746
343.46	25.746
343.53	25.746
343.61	25.746
343.72	25.7466
343.83	25.7466
343.91	25.7471
344.01	25.7471
344.07	25.7477
344.17	25.7483
344.29	25.7483
344.37	25.7495
344.46	25.7483
344.52	25.7495
344.61	25.7501
344.70	25.7507
344.77	25.7513
344.89	25.7519
344.96	25.7513
345.01	25.7519
345.07	25.7524
345.16	25.753
345.26	25.7524
345.34	25.753
345.46	25.753
345.53	25.7536
345.57	25.7542
345.68	25.7542
345.75	25.756
345.83	25.7566
345.91	25.7566
345.95	25.7577
346.03	25.7577
346.14	25.7583
346.25	25.7577
346.32	25.7589
346.43	25.7595
346.52	25.7595
346.60	25.7601
346.71	25.7613
346.77	25.7619
346.81	25.7625
346.89	25.7625
346.96	25.7636
347.07	25.7642
347.13	25.766
347.19	25.766
347.32	25.7678
347.45	25.7689
347.55	25.7707
347.68	25.7695
347.75	25.7707
347.87	25.7719
347.93	25.7719
347.99	25.7719
348.06	25.7713
348.13	25.7719
348.23	25.7725
348.34	25.7725
348.44	25.7725
348.54	25.7737
348.63	25.7742
348.71	25.7742
348.80	25.7748
348.91	25.7754
349.01	25.776
349.08	25.776
349.18	25.7766
349.29	25.776
349.36	25.776
349.48	25.7754
349.56	25.7754
349.63	25.776
349.73	25.776
349.81	25.7754
349.91	25.7754
350.02	25.7754
350.11	25.7754
350.16	25.7754
350.24	25.7748
350.32	25.7748
350.46	25.7748
350.56	25.7742
350.64	25.7737
350.72	25.7742
350.83	25.7742
350.93	25.7737
350.98	25.7737
351.04	25.7737
351.13	25.7737
351.25	25.7737
351.40	25.7731
351.53	25.7731
351.54	25.7742
351.59	25.7737
351.62	25.7737
351.65	25.7737
351.64	25.7742
351.67	25.7731
351.69	25.7737
351.70	25.7731
351.74	25.7742
351.79	25.7742
351.85	25.7737
351.92	25.7737
352.00	25.7742
352.07	25.7748
352.13	25.7748
352.15	25.7754
352.21	25.776
352.24	25.776
352.30	25.7766
352.32	25.7766
352.40	25.7766
352.45	25.776
352.51	25.7766
352.62	25.7772
352.69	25.776
352.78	25.7772
352.86	25.7772
352.92	25.7772
352.99	25.7778
353.03	25.7784
353.07	25.7784
353.11	25.7778
353.11	25.7784
353.13	25.7784
353.16	25.7784
353.21	25.779
353.26	25.7778
353.34	25.7784
353.41	25.7784
353.51	25.7784
353.54	25.7795
353.62	25.7784
353.73	25.7795
353.81	25.7801
353.90	25.7795
353.96	25.7801
354.02	25.7801
354.09	25.7795
354.18	25.7801
354.22	25.7807
354.29	25.7807
354.37	25.7819
354.44	25.7807
354.51	25.7813
354.57	25.7825
354.64	25.7813
354.70	25.7819
354.77	25.7819
354.86	25.7807
354.89	25.7813
354.95	25.7813
354.99	25.7831
355.02	25.7831
355.07	25.7843
355.12	25.7849
355.17	25.7849
355.23	25.7849
355.28	25.7843
355.33	25.7849
355.43	25.7843
355.52	25.7849
355.59	25.7854
355.68	25.7866
355.75	25.786
355.84	25.7866
355.92	25.7878
356.00	25.786
356.07	25.786
356.15	25.7872
356.19	25.786
356.28	25.7866
356.32	25.7866
356.37	25.7872
356.40	25.7872
356.49	25.7884
356.60	25.789
356.68	25.7896
356.72	25.789
356.80	25.7896
356.82	25.7907
356.88	25.7907
356.96	25.7913
356.98	25.7902
357.04	25.7907
357.10	25.7913
357.14	25.7925
357.16	25.7925
357.20	25.7931
357.27	25.7919
357.35	25.7931
357.36	25.7931
357.43	25.7931
357.50	25.7937
357.55	25.7931
357.61	25.7937
357.66	25.7943
357.72	25.7931
357.74	25.7931
357.77	25.7931
357.78	25.7931
357.85	25.7955
357.91	25.7949
357.98	25.7955
358.10	25.796
358.21	25.7966
358.30	25.7978
358.40	25.7984
358.53	25.7984
358.61	25.7984
358.70	25.7978
358.77	25.7978
358.86	25.7972
358.99	25.7978
359.05	25.7966
359.15	25.7972
359.21	25.7966
359.28	25.7966
359.35	25.796
359.41	25.7966
359.47	25.7955
359.54	25.7949
359.60	25.7955
359.68	25.7955
359.74	25.7955
359.83	25.7955
359.94	25.7955
360.02	25.7966
360.11	25.796
360.20	25.7955
360.26	25.796
360.34	25.7966
360.40	25.7966
360.53	25.7966
360.62	25.7966
360.71	25.7972
360.80	25.7972
360.91	25.7972
360.99	25.7966
361.06	25.7966
361.12	25.7972
361.13	25.7978
361.19	25.7978
361.20	25.7972
361.26	25.7972
361.26	25.7978
361.31	25.7972
361.34	25.7972
361.40	25.7966
361.39	25.7978
361.39	25.7972
361.45	25.7972
361.50	25.7972
361.57	25.7972
361.62	25.7972
361.66	25.7978
361.76	25.7978
361.81	25.7972
361.88	25.7978
361.99	25.7972
362.03	25.7978
362.11	25.7978
362.13	25.7978
362.17	25.7984
362.25	25.7984
362.30	25.7984
362.36	25.7984
362.37	25.799
362.46	25.799
362.49	25.799
362.53	25.799
362.57	25.799
362.62	25.7996
362.68	25.799
362.73	25.799
362.80	25.7984
362.86	25.8002
362.87	25.7996
362.90	25.8008
362.96	25.7996
363.04	25.8002
363.09	25.8008
363.12	25.8013
363.19	25.8002
363.25	25.8008
363.32	25.8019
363.38	25.8013
363.49	25.8019
363.58	25.8031
363.66	25.8043
363.73	25.8037
363.79	25.8043
363.84	25.8043
363.92	25.8043
363.99	25.8049
364.04	25.8043
364.13	25.8049
364.15	25.8049
364.20	25.8055
364.26	25.8049
364.36	25.8043
364.45	25.8049
364.57	25.8055
364.62	25.8049
364.67	25.8049
364.72	25.8055
364.80	25.8049
364.90	25.8055
365.00	25.8055
365.08	25.8061
365.14	25.8061
365.23	25.8067
365.31	25.8067
365.40	25.8072
365.47	25.8072
365.54	25.8078
365.63	25.809
365.72	25.809
365.81	25.8102
365.92	25.8114
365.98	25.8125
366.08	25.8125
366.16	25.812
366.21	25.812
366.27	25.8131
366.34	25.8143
366.39	25.8137
366.50	25.8131
366.60	25.8137
366.73	25.8137
366.83	25.8131
366.91	25.8137
367.03	25.8131
367.10	25.8131
367.17	25.8137
367.26	25.8125
367.35	25.8125
367.42	25.812
367.51	25.8125
367.57	25.8125
367.64	25.812
367.71	25.8125
367.78	25.8125
367.85	25.812
367.91	25.8114
368.05	25.8114
368.08	25.812
368.17	25.812
368.23	25.8108
368.31	25.8108
368.38	25.8102
368.47	25.8102
368.55	25.8108
368.63	25.8096
368.74	25.809
368.82	25.8096
368.88	25.8096
368.98	25.809
369.10	25.8084
369.15	25.809
369.21	25.809
369.28	25.809
369.33	25.809
369.38	25.809
369.44	25.8084
369.53	25.809
369.61	25.8084
369.70	25.8084
369.80	25.8084
369.86	25.809
369.93	25.809
369.99	25.8096
370.02	25.8108
370.04	25.8102
370.09	25.8102
370.14	25.8108
370.19	25.8102
370.29	25.8102
370.42	25.8114
370.54	25.8125
370.65	25.8125
370.72	25.8131
370.83	25.8137
370.88	25.8137
370.92	25.8143
370.97	25.8155
371.03	25.8155
371.11	25.8161
371.17	25.8167
371.25	25.8178
371.32	25.8167
371.39	25.8178
371.48	25.8178
371.57	25.819
371.63	25.819
371.71	25.819
371.80	25.8196
371.87	25.8196
371.92	25.8196
372.02	25.8196
372.08	25.8196
372.16	25.8202
372.21	25.8202
372.27	25.8208
372.34	25.8202
372.40	25.8214
372.49	25.8214
372.54	25.8214
372.58	25.8214
372.65	25.8231
372.74	25.8237
372.83	25.8255
372.91	25.8267
372.97	25.8273
373.05	25.8279
373.12	25.8285
373.23	25.8285
373.32	25.829
373.46	25.8302
373.54	25.8343
373.62	25.8361
373.71	25.8367
373.76	25.8373
373.80	25.8367
373.83	25.8373
373.90	25.8367
374.03	25.8373
374.11	25.8367
374.18	25.8373
374.29	25.8373
374.41	25.8373
374.54	25.8379
374.63	25.8385
374.73	25.8414
374.83	25.8467
374.93	25.8491
375.05	25.8491
375.13	25.8503
375.22	25.8508
375.26	25.8526
375.32	25.855
375.41	25.8567
375.48	25.8579
375.53	25.8597
375.59	25.8603
375.67	25.862
375.69	25.8626
375.76	25.862
375.87	25.8632
375.95	25.8632
376.05	25.8644
376.11	25.8644
376.17	25.865
376.24	25.8656
376.30	25.8662
376.34	25.8667
376.40	25.8673
376.47	25.8679
376.52	25.8679
376.55	25.8685
376.61	25.8685
376.66	25.8691
376.75	25.8691
376.80	25.8697
376.87	25.8697
376.93	25.8697
376.98	25.8697
377.05	25.8697
377.11	25.8697
377.17	25.8691
377.22	25.8691
377.25	25.8691
377.33	25.8685
377.38	25.8685
377.46	25.8691
377.51	25.8685
377.55	25.8691
377.63	25.8685
377.69	25.8691
377.72	25.8703
377.79	25.8697
377.87	25.8703
377.97	25.8709
378.02	25.8715
378.12	25.875
378.23	25.8779
378.34	25.8791
378.44	25.8791
378.50	25.8797
378.59	25.8785
378.66	25.8803
378.74	25.8791
378.83	25.8797
378.89	25.8791
378.95	25.8803
379.03	25.8803
379.11	25.8803
379.18	25.8803
379.21	25.8815
379.29	25.8821
379.35	25.8827
379.42	25.8827
379.50	25.8827
379.53	25.8838
379.63	25.885
379.70	25.885
379.75	25.8856
379.81	25.8868
379.88	25.8862
379.94	25.8868
379.98	25.8862
380.04	25.8874
380.18	25.888
380.28	25.8891
380.39	25.8909
380.47	25.8915
380.52	25.8933
380.60	25.8938
380.71	25.895
380.75	25.8956
380.86	25.8956
380.90	25.8974
380.99	25.8992
381.11	25.8986
381.19	25.8997
381.30	25.8986
381.36	25.8992
381.45	25.9003
381.52	25.9009
381.60	25.9015
381.66	25.9021
381.70	25.9027
381.76	25.9033
381.84	25.905
381.89	25.9056
381.99	25.9062
382.09	25.9068
382.17	25.9068
382.27	25.9074
382.34	25.9092
382.44	25.9103
382.52	25.9121
382.62	25.9133
382.68	25.9156
382.80	25.9168
382.88	25.9174
382.93	25.9186
383.06	25.9186
383.15	25.9192
383.20	25.9192
383.25	25.9186
383.27	25.9204
383.33	25.921
383.38	25.9204
383.46	25.9215
383.51	25.9215
383.56	25.9215
383.62	25.9221
383.70	25.9233
383.78	25.9221
383.86	25.9239
383.94	25.9233
384.01	25.9245
384.07	25.9251
384.20	25.9257
384.30	25.9251
384.38	25.9263
384.48	25.9257
384.53	25.9268
384.66	25.9263
384.70	25.9268
384.78	25.9263
384.87	25.9274
384.91	25.9268
384.97	25.9263
385.05	25.9274
385.10	25.928
385.20	25.928
385.28	25.9286
385.32	25.9292
385.40	25.9292
385.48	25.9298
385.56	25.931
385.62	25.931
385.75	25.931
385.82	25.9321
385.92	25.9321
385.98	25.9321
386.03	25.9321
386.08	25.9321
386.14	25.9327
386.23	25.9321
386.29	25.9316
386.35	25.9321
386.42	25.9321
386.49	25.9316
386.59	25.9327
386.68	25.9327
386.78	25.9321
386.88	25.9327
386.95	25.9333
387.06	25.9333
387.15	25.9345
387.25	25.9345
387.33	25.9351
387.43	25.9345
387.49	25.9345
387.57	25.9351
387.59	25.9345
387.62	25.9345
387.69	25.9351
387.74	25.9357
387.80	25.9357
387.88	25.9351
388.02	25.9369
388.11	25.9398
388.20	25.9428
388.26	25.9445
388.33	25.9451
388.43	25.9469
388.51	25.9475
388.59	25.9469
388.66	25.9475
388.72	25.9481
388.80	25.9481
388.84	25.9481
388.98	25.9486
389.09	25.9486
389.16	25.9492
389.26	25.9492
389.36	25.9492
389.45	25.9492
389.56	25.9498
389.69	25.9492
389.80	25.9498
389.91	25.9498
389.98	25.9504
390.03	25.9504
390.10	25.9504
390.17	25.951
390.32	25.951
390.41	25.951
390.51	25.9528
390.62	25.9539
390.72	25.9551
390.83	25.9551
390.92	25.9551
391.07	25.9563
391.17	25.9581
391.29	25.9592
391.37	25.9598
391.48	25.9598
391.55	25.9604
391.67	25.961
391.80	25.9616
391.88	25.9622
392.00	25.9628
392.10	25.9634
392.12	25.9634
392.18	25.9634
392.26	25.9646
392.30	25.9657
392.36	25.9651
392.40	25.9651
392.46	25.9657
392.57	25.9663
392.68	25.9663
392.83	25.9675
392.92	25.9675
393.00	25.9681
393.10	25.9693
393.18	25.9681
393.25	25.9699
393.37	25.9699
393.47	25.971
393.58	25.971
393.64	25.9722
393.72	25.9728
393.80	25.9722
393.89	25.9728
393.98	25.9722
394.07	25.9728
394.17	25.9728
394.24	25.9728
394.38	25.974
394.45	25.974
394.52	25.9746
394.57	25.9746
394.61	25.9752
394.69	25.9757
394.76	25.9763
394.81	25.9769
394.84	25.9781
394.92	25.9781
394.98	25.9787
395.05	25.9799
395.12	25.9805
395.21	25.9816
395.25	25.9828
395.36	25.984
395.45	25.9852
395.55	25.9858
395.67	25.9863
395.72	25.9869
395.87	25.9875
395.95	25.9875
395.98	25.9887
396.01	25.9881
396.05	25.9887
396.08	25.9887
396.11	25.9887
396.17	25.9887
396.23	25.9893
396.30	25.9893
396.36	25.9893
396.47	25.9887
396.56	25.9887
396.70	25.9881
396.84	25.9893
396.95	25.9887
397.08	25.9893
397.16	25.9899
397.25	25.9899
397.34	25.9899
397.40	25.9905
397.48	25.9905
397.55	25.9905
397.61	25.9911
397.66	25.9911
397.68	25.9905
397.78	25.9905
397.82	25.9911
397.88	25.9917
397.99	25.9922
398.09	25.9928
398.21	25.9934
398.29	25.994
398.41	25.9934
398.52	25.994
398.61	25.9946
398.70	25.994
398.83	25.9952
398.95	25.9958
399.06	25.9958
399.14	25.997
399.25	25.9981
399.33	25.9987
399.39	25.9987
399.45	25.9987
399.49	25.9993
399.54	25.9993
399.57	25.9993
399.62	25.9987
399.66	25.9993
399.74	25.9993
399.84	25.9993
399.91	26.0011
400.00	26.0023
400.07	26.0034
400.14	26.0046
400.24	26.0058
400.31	26.0052
400.43	26.0064
400.54	26.0064
400.65	26.0081
400.73	26.0093
400.77	26.0099
400.85	26.0111
400.89	26.0105
400.96	26.0105
400.99	26.0111
401.02	26.0111
401.10	26.0111
401.18	26.0111
401.26	26.0111
401.34	26.0117
401.43	26.0117
401.46	26.0123
401.52	26.0117
401.58	26.0117
401.65	26.0129
401.73	26.0129
401.74	26.0129
401.78	26.0123
401.85	26.0135
401.92	26.0129
401.99	26.014
402.08	26.014
402.18	26.0146
402.29	26.0152
402.39	26.0146
402.52	26.0152
402.60	26.0152
402.71	26.0152
402.81	26.0152
402.90	26.0152
403.00	26.0158
403.07	26.0164
403.14	26.0164
403.21	26.017
403.25	26.0176
403.37	26.0188
403.45	26.0182
403.51	26.0188
403.56	26.0182
403.66	26.0188
403.78	26.0199
403.86	26.0199
403.91	26.0205
403.99	26.0205
404.05	26.0205
404.10	26.0211
404.11	26.0217
404.20	26.0223
404.27	26.0223
404.38	26.0229
404.46	26.0223
404.53	26.0241
404.56	26.0246
404.63	26.0252
404.66	26.0258
404.72	26.027
404.82	26.0258
404.88	26.0264
404.93	26.0276
405.01	26.027
405.07	26.0276
405.16	26.0276
405.24	26.0276
405.32	26.0288
405.43	26.0288
405.47	26.0294
405.52	26.0299
405.55	26.0288
405.58	26.0294
405.59	26.0299
405.64	26.0294
405.69	26.0299
405.71	26.0299
405.73	26.0299
405.79	26.0299
405.82	26.0299
405.96	26.0299
406.03	26.0294
406.14	26.0294
406.21	26.0294
406.29	26.0288
406.37	26.0276
406.44	26.027
406.53	26.027
406.63	26.0264
406.71	26.027
406.81	26.0282
406.90	26.0288
406.97	26.0288
407.05	26.0288
407.14	26.0294
407.21	26.0294
407.30	26.0294
407.35	26.0294
407.41	26.0288
407.44	26.0299
407.51	26.0294
407.58	26.0294
407.63	26.0294
407.68	26.0294
407.72	26.0294
407.80	26.0299
407.83	26.0294
407.86	26.0299
407.91	26.0294
407.98	26.0299
408.05	26.0294
408.10	26.0305
408.16	26.0305
408.24	26.0311
408.29	26.0311
408.39	26.0311
408.49	26.0311
408.59	26.0317
408.68	26.0323
408.78	26.0329
408.83	26.0329
408.90	26.0341
408.99	26.0347
409.05	26.0347
409.12	26.0353
409.18	26.0364
409.24	26.0358
409.33	26.0358
409.37	26.037
409.48	26.037
409.59	26.0382
409.68	26.0376
409.76	26.0382
409.87	26.0388
409.96	26.0382
410.04	26.0388
410.15	26.0394
410.24	26.0394
410.37	26.04
410.43	26.0406
410.53	26.0406
410.62	26.0423
410.75	26.0423
410.81	26.0423
410.91	26.0417
411.05	26.0411
411.14	26.0411
411.26	26.0423
411.38	26.0423
411.51	26.0417
411.62	26.0423
411.73	26.0423
411.81	26.0429
411.93	26.0423
412.05	26.0435
412.18	26.0429
412.27	26.0447
412.39	26.0447
412.50	26.0453
412.59	26.0453
412.68	26.0459
412.78	26.0459
412.88	26.0459
412.97	26.0459
413.08	26.0459
413.17	26.0459
413.25	26.0459
413.39	26.0459
413.46	26.0464
413.52	26.0464
413.65	26.0464
413.75	26.0464
413.88	26.0476
414.00	26.0482
414.10	26.0482
414.17	26.0482
414.25	26.0488
414.36	26.0488
414.49	26.05
414.60	26.0506
414.72	26.0512
414.84	26.0517
414.97	26.0535
415.10	26.0547
415.22	26.0559
415.38	26.0571
415.57	26.0588
415.74	26.0588
415.87	26.0588
415.95	26.0576
416.06	26.0588
416.22	26.0588
416.38	26.0588
416.49	26.0588
416.56	26.0594
416.58	26.0594
416.59	26.06
416.61	26.06
416.61	26.0612
416.61	26.0612
416.62	26.0612
416.61	26.0618
416.64	26.0618
416.63	26.0624
416.62	26.0624
416.65	26.0624
416.64	26.0629
416.66	26.0629
416.67	26.0629
416.68	26.0635
416.72	26.0635
416.70	26.0635
416.73	26.0629
416.72	26.0635
416.78	26.0641
416.75	26.0635
416.80	26.0641
416.79	26.0641
416.82	26.0647
416.81	26.0641
416.79	26.0647
416.82	26.0647
416.79	26.0647
416.78	26.0647
416.82	26.0653
416.79	26.0653
416.78	26.0659
416.79	26.0659
416.78	26.0659
416.78	26.0659
416.78	26.0659
416.78	26.0665
416.76	26.0653
416.77	26.0659
416.78	26.0671
416.79	26.0671
416.80	26.0677
416.78	26.0665
416.80	26.0665
416.80	26.0671
416.82	26.0677
416.78	26.0677
416.78	26.0671
416.79	26.0671
416.78	26.0671
416.82	26.0677
416.80	26.0671
416.81	26.0682
416.84	26.0671
416.81	26.0671
416.82	26.0682
416.79	26.0671
416.80	26.0682
416.81	26.0677
416.78	26.0682
416.83	26.0694
416.79	26.0682
416.80	26.0682
416.81	26.0688
416.82	26.0682
416.82	26.0688
416.82	26.0688
416.82	26.0694
416.81	26.0688
416.79	26.0682
416.82	26.0688
416.84	26.0682
416.83	26.0694
416.81	26.0688
416.82	26.0688
416.81	26.0694
416.80	26.07
416.84	26.07
416.83	26.0688
416.81	26.0694
416.84	26.07
416.82	26.0694
416.83	26.0694
416.79	26.0694
416.80	26.07
416.82	26.0694
416.80	26.07
416.81	26.07
416.82	26.07
416.81	26.0688
416.80	26.07
416.80	26.0694
416.82	26.07
416.83	26.0706
416.80	26.0706
416.80	26.0694
416.80	26.0706
416.81	26.0712
416.81	26.0706
416.77	26.0706
416.79	26.0706
416.78	26.07
416.79	26.0706
416.83	26.0706
416.84	26.0706
416.79	26.07
416.79	26.0712
416.84	26.07
416.81	26.07
416.81	26.0712
416.80	26.07
416.83	26.0712
416.81	26.07
416.80	26.0706
416.81	26.0706
416.82	26.0706
416.82	26.0706
416.81	26.0712
416.82	26.0712
416.84	26.0718
416.82	26.0712
416.84	26.0712
416.84	26.0712
416.83	26.0706
416.82	26.0706
416.81	26.0718
416.82	26.0712
416.82	26.0712
416.81	26.0712
416.81	26.0718
416.83	26.0718
416.79	26.0718
416.80	26.0712
416.83	26.0712
416.84	26.0712
416.83	26.0712
416.84	26.0718
416.83	26.0718
416.84	26.0712
416.83	26.0718
416.78	26.0718
416.79	26.0712
416.80	26.0712
416.81	26.0724
416.81	26.0718
416.80	26.0712
416.84	26.0712
416.81	26.0718
416.78	26.0718
416.81	26.0712
416.79	26.0724
416.79	26.0718
416.81	26.0718
416.78	26.0718
416.81	26.0718
416.79	26.0718
416.78	26.0718
416.81	26.0718
416.80	26.0718
416.78	26.0718
416.78	26.0718
416.78	26.0724
416.77	26.0712
416.76	26.0718
416.77	26.0718
416.79	26.0724
416.79	26.0724
416.78	26.073
416.78	26.0724
416.79	26.0724
416.78	26.0712
416.80	26.0718
416.80	26.0724
416.79	26.0724
416.78	26.0724
416.78	26.0718
416.80	26.0724
416.79	26.073
416.77	26.0718
416.79	26.0724
416.77	26.0724
416.77	26.0718
416.76	26.0724
416.75	26.0718
416.77	26.0724
416.77	26.0724
416.76	26.0718
416.79	26.0724
416.79	26.0724
416.76	26.0724
416.78	26.0724
416.79	26.073
416.80	26.0712
416.80	26.073
416.78	26.0724
416.78	26.0724
416.77	26.0724
416.75	26.0724
416.78	26.0724
416.78	26.073
416.77	26.073
416.81	26.073
416.78	26.0724
416.79	26.0724
416.78	26.073
416.78	26.0724
416.76	26.073
416.76	26.0724
416.77	26.073
416.78	26.0724
416.75	26.073
416.74	26.073
416.76	26.0724
416.74	26.0718
416.74	26.0724
416.77	26.0724
416.73	26.073
416.75	26.0724
416.76	26.0735
416.76	26.0724
416.72	26.073
416.77	26.073
416.78	26.073
416.76	26.0718
416.78	26.0724
416.77	26.0724
416.77	26.0724
416.76	26.0724
416.77	26.0724
416.79	26.0724
416.76	26.0724
416.78	26.073
416.77	26.0735
416.75	26.0724
416.74	26.0724
416.78	26.073
416.76	26.073
416.77	26.0724
416.75	26.0724
416.73	26.073
416.76	26.073
416.76	26.073
416.77	26.073
416.75	26.073
416.76	26.0724
416.77	26.073
416.77	26.073
416.79	26.073
416.78	26.073
416.78	26.0724
416.80	26.073
416.78	26.073
416.81	26.0735
416.79	26.0735
416.79	26.0735
416.78	26.0724
416.82	26.0735
416.80	26.0735
416.82	26.073
416.80	26.0724
416.79	26.073
416.78	26.073
416.77	26.073
416.74	26.073
416.77	26.0724
416.79	26.073
416.77	26.0735
416.78	26.0735
416.79	26.073
416.77	26.073
416.75	26.073
416.77	26.0735
416.77	26.0735
416.74	26.073
416.79	26.0735
416.76	26.073
416.77	26.073
416.78	26.073
416.77	26.0735
416.74	26.0735
416.76	26.0735
416.80	26.073
416.78	26.073
416.77	26.073
416.76	26.073
416.79	26.0735
416.78	26.073
416.74	26.073
416.74	26.0741
416.75	26.073
416.72	26.073
416.74	26.0735
416.78	26.0735
416.78	26.0735
416.76	26.073
416.76	26.073
416.79	26.073
416.78	26.0735
416.78	26.0735
416.78	26.0735
416.79	26.0735
416.80	26.0724
416.83	26.0735
416.83	26.0735
416.78	26.0735
416.81	26.073
416.78	26.0735
416.79	26.0735
416.78	26.0735
416.78	26.0735
416.81	26.073
416.79	26.0735
416.79	26.0735
416.81	26.073
416.82	26.0735
416.78	26.0735
416.82	26.0735
416.79	26.0735
416.83	26.073
416.79	26.0735
416.78	26.073
416.79	26.0735
416.79	26.073
416.78	26.073
416.79	26.0735
416.81	26.0741
416.80	26.0735
416.80	26.0735
416.78	26.073
416.78	26.0735
416.77	26.073
416.81	26.073
416.78	26.0735
416.76	26.0735
416.78	26.0735
416.78	26.0735
416.78	26.073
416.79	26.0735
416.80	26.0741
416.79	26.073
416.78	26.0735
416.78	26.073
416.78	26.073
416.81	26.073
416.80	26.073
416.83	26.0735
416.82	26.0735
416.78	26.0735
416.80	26.073
416.78	26.073
416.79	26.0735
416.81	26.0741
416.81	26.073
416.81	26.0735
416.79	26.0741
416.79	26.0735
416.78	26.073
416.80	26.0735
416.78	26.0735
416.80	26.0741
416.82	26.0735
416.78	26.0747
416.79	26.0735
416.79	26.0735
416.80	26.0735
416.78	26.0735
416.78	26.0735
416.80	26.0735
416.78	26.0735
416.79	26.0735
416.79	26.073
416.78	26.0741
416.78	26.0735
416.78	26.0741
416.79	26.0735
416.79	26.0735
416.78	26.0735
416.78	26.0735
416.80	26.073
416.81	26.0735
416.78	26.0735
416.80	26.0741
416.79	26.073
416.80	26.0735
416.77	26.0735
416.78	26.073
416.78	26.073
416.79	26.073
416.80	26.0741
416.77	26.0735
416.80	26.073
416.80	26.0735
416.79	26.073
416.81	26.0741
416.81	26.0735
416.80	26.0741
416.79	26.0735
416.80	26.073
416.81	26.0735
416.77	26.0735
416.78	26.073
416.78	26.0735
416.78	26.0735
416.82	26.0735
416.81	26.073
416.79	26.0741
416.82	26.0735
416.83	26.0735
416.85	26.0735
416.84	26.0741
416.80	26.0735
416.78	26.0741
416.80	26.0735
416.78	26.073
416.79	26.0741
416.78	26.0735
416.82	26.073
416.83	26.0735
416.81	26.0735
416.82	26.073
416.84	26.0741
416.84	26.0741
416.81	26.073
416.79	26.0735
416.80	26.0735
416.81	26.073
416.78	26.0741
416.80	26.073
416.85	26.0735
416.81	26.0735
416.79	26.0735
416.80	26.0735
416.78	26.073
416.84	26.0735
416.81	26.0735
416.84	26.073
416.81	26.0741
416.78	26.0735
416.78	26.073
416.80	26.0735
416.80	26.0735
416.79	26.0741
416.78	26.0735
416.77	26.073
416.78	26.0735
416.80	26.0741
416.79	26.0735
416.78	26.0741
416.80	26.0741
416.80	26.0741
416.79	26.0735
416.78	26.0735
416.78	26.073
416.77	26.0735
416.78	26.0735
416.78	26.0735
416.78	26.073
416.78	26.0735
416.78	26.0735
416.77	26.0735
416.81	26.0741
416.80	26.0735
416.78	26.073
416.78	26.0735
416.80	26.0735
416.78	26.073
416.78	26.0735
416.83	26.073
416.80	26.0735
416.82	26.0735
416.81	26.0735
416.81	26.0735
416.82	26.0741
416.84	26.0735
416.80	26.0735
416.80	26.073
416.82	26.0735
416.79	26.0735
416.80	26.073
416.78	26.0735
416.78	26.0735
416.79	26.0741
416.78	26.0735
416.78	26.0735
416.79	26.0735
416.80	26.0735
416.82	26.0741
416.81	26.0741
416.79	26.073
416.79	26.0735
416.78	26.0735
416.78	26.0735
416.78	26.0741
416.80	26.073
416.81	26.0735
416.82	26.0735
416.80	26.0741
416.80	26.0747
416.80	26.0741
416.81	26.0747
416.79	26.0741
416.80	26.073
416.80	26.0741
416.78	26.0735
416.80	26.0735
416.83	26.0735
416.81	26.0735
416.80	26.073
416.80	26.073
416.80	26.0741
416.83	26.073
416.83	26.0741
416.83	26.073
416.84	26.0735
416.81	26.0735
416.80	26.0735
416.79	26.0735
416.77	26.0735
416.81	26.0735
416.79	26.073
416.77	26.073
416.74	26.0735
416.77	26.0735
416.78	26.0735
416.78	26.0735
416.79	26.0735
416.78	26.0735
416.78	26.0735
416.77	26.0735
416.78	26.0735
416.77	26.0735
416.77	26.0735
416.79	26.0735
416.78	26.0741
416.78	26.0735
416.81	26.073
416.81	26.0735
416.80	26.0735
416.78	26.0735
416.82	26.0741
416.78	26.0735
416.79	26.073
416.80	26.0741
416.79	26.073
416.80	26.0741
416.78	26.0735
416.77	26.0735
416.79	26.0735
416.80	26.0741
416.81	26.0735
416.79	26.0735
416.81	26.073
416.84	26.0741
416.83	26.0741
416.83	26.0735
416.83	26.0747
416.80	26.0741
416.81	26.0735
416.85	26.0735
416.80	26.0735
416.81	26.0735
416.83	26.0741
416.80	26.0735
416.82	26.0724
416.81	26.073
416.79	26.0735
416.80	26.0741
416.80	26.0735
416.80	26.0735
416.82	26.0735
416.83	26.0735
416.79	26.0741
416.80	26.073
416.79	26.073
416.79	26.0735
416.80	26.0741
416.80	26.0747
416.79	26.0735
416.79	26.0735
416.81	26.0735
416.79	26.0735
416.79	26.0735
416.80	26.073
416.76	26.0741
416.78	26.073
416.82	26.0741
416.80	26.0735
416.79	26.0741
416.79	26.073
416.78	26.0735
416.79	26.0735
416.76	26.0735
416.80	26.073
416.78	26.073
416.80	26.073
416.77	26.073
416.76	26.0735
416.79	26.0735
416.79	26.0735
416.81	26.0741
416.81	26.0735
416.82	26.073
416.80	26.0741
416.79	26.073
