# Supplementary material for: No increasing risk of a limnic eruption at Lake Kivu: Intercomparison study reveals gas concentrations close to steady state
Source: PLoS One. 2020 Aug 25;15(8):e0237836. doi: 10.1371/journal.pone.0237836 (PMC7446963; doi:10.1371/journal.pone.0237836)
Supplement: S3 Table — (TXT) [file pone.0237836.s003.txt]

No increasing risk of a limnic eruption at Lake Kivu: intercomparison study reveals gas concentrations close to steady state
Fabian Bärenbold1*, Bertram Boehrer2, Roberto Grilli3, Ange Mugisha4, Wolf von Tümpling2, Augusta Umutoni4, Martin Schmid1

Table S3. Salinity data computed from conductivity data according to Appendix S2
Depth is computed as pressure in [dbar] divided by 0.978
Location: 1.74087°S / 29.22602°E
Time: 13.01.2017

depth	S
0.05	1.033
0.07	1.033
0.10	1.033
0.15	1.032
0.14	1.034
0.12	1.033
0.22	1.033
0.22	1.032
0.24	1.033
0.25	1.032
0.24	1.033
0.22	1.033
0.26	1.033
0.29	1.032
0.24	1.033
0.25	1.033
0.27	1.034
0.33	1.033
0.32	1.032
0.38	1.033
0.41	1.031
0.43	1.033
0.43	1.032
0.41	1.032
0.43	1.033
0.39	1.032
0.38	1.032
0.39	1.034
0.38	1.034
0.44	1.033
0.43	1.032
0.44	1.033
0.43	1.031
0.44	1.032
0.44	1.031
0.48	1.030
0.49	1.031
0.52	1.032
0.50	1.033
0.51	1.032
0.50	1.033
0.52	1.033
0.50	1.033
0.49	1.031
0.44	1.033
0.47	1.033
0.43	1.034
0.48	1.034
0.51	1.032
0.56	1.033
0.56	1.033
0.54	1.033
0.57	1.033
0.57	1.033
0.53	1.035
0.50	1.032
0.52	1.032
0.52	1.033
0.47	1.032
0.47	1.032
0.49	1.030
0.43	1.031
0.43	1.033
0.47	1.031
0.49	1.031
0.47	1.031
0.44	1.032
0.51	1.031
0.47	1.030
0.45	1.031
0.44	1.032
0.46	1.033
0.43	1.032
0.42	1.033
0.45	1.033
0.41	1.033
0.40	1.033
0.40	1.033
0.41	1.033
0.43	1.032
0.46	1.034
0.46	1.033
0.45	1.033
0.45	1.032
0.47	1.033
0.45	1.033
0.43	1.033
0.43	1.035
0.39	1.033
0.39	1.031
0.43	1.034
0.44	1.032
0.46	1.031
0.47	1.031
0.47	1.032
0.45	1.032
0.46	1.033
0.46	1.033
0.47	1.033
0.46	1.032
0.47	1.031
0.43	1.033
0.46	1.033
0.44	1.033
0.43	1.032
0.40	1.036
0.47	1.032
0.47	1.031
0.44	1.033
0.44	1.031
0.47	1.032
0.48	1.031
0.50	1.032
0.46	1.033
0.43	1.032
0.41	1.032
0.43	1.031
0.38	1.032
0.42	1.031
0.42	1.032
0.43	1.032
0.47	1.032
0.47	1.031
0.47	1.032
0.52	1.032
0.52	1.033
0.47	1.033
0.55	1.033
0.53	1.033
0.57	1.032
0.59	1.033
0.62	1.033
0.63	1.032
0.63	1.033
0.62	1.033
0.63	1.034
0.68	1.031
0.65	1.034
0.66	1.031
0.69	1.031
0.66	1.033
0.69	1.034
0.68	1.033
0.70	1.033
0.78	1.033
0.75	1.031
0.81	1.034
0.76	1.032
0.83	1.032
0.80	1.031
0.81	1.032
0.84	1.032
0.84	1.034
0.89	1.031
0.94	1.032
0.96	1.032
1.05	1.032
1.05	1.032
1.13	1.033
1.14	1.031
1.12	1.033
1.16	1.030
1.19	1.033
1.15	1.033
1.21	1.032
1.23	1.033
1.27	1.032
1.26	1.032
1.29	1.031
1.36	1.033
1.38	1.033
1.38	1.031
1.39	1.033
1.41	1.034
1.43	1.033
1.46	1.031
1.44	1.034
1.45	1.030
1.45	1.031
1.46	1.032
1.40	1.034
1.41	1.032
1.43	1.032
1.49	1.032
1.39	1.031
1.43	1.031
1.41	1.033
1.40	1.032
1.43	1.034
1.44	1.035
1.43	1.032
1.53	1.032
1.48	1.032
1.47	1.031
1.47	1.032
1.47	1.032
1.48	1.032
1.48	1.031
1.49	1.034
1.45	1.032
1.39	1.033
1.43	1.031
1.42	1.033
1.47	1.031
1.43	1.033
1.47	1.033
1.48	1.034
1.53	1.031
1.54	1.033
1.58	1.034
1.53	1.032
1.53	1.032
1.57	1.032
1.56	1.032
1.51	1.034
1.48	1.032
1.46	1.032
1.44	1.032
1.42	1.033
1.39	1.032
1.41	1.032
1.39	1.034
1.40	1.034
1.41	1.032
1.40	1.032
1.47	1.034
1.42	1.032
1.39	1.032
1.41	1.034
1.45	1.031
1.50	1.032
1.53	1.032
1.54	1.032
1.61	1.032
1.62	1.034
1.66	1.031
1.76	1.030
1.76	1.034
1.76	1.032
1.76	1.031
1.75	1.032
1.76	1.031
1.77	1.032
1.83	1.032
1.78	1.032
1.81	1.031
1.85	1.032
1.81	1.032
1.84	1.031
1.94	1.031
2.01	1.030
2.02	1.031
2.07	1.032
2.10	1.031
2.11	1.033
2.14	1.033
2.13	1.033
2.14	1.032
2.19	1.033
2.21	1.033
2.27	1.033
2.28	1.032
2.29	1.033
2.33	1.032
2.38	1.032
2.43	1.033
2.45	1.032
2.52	1.032
2.51	1.031
2.50	1.033
2.54	1.035
2.52	1.033
2.59	1.032
2.62	1.032
2.63	1.034
2.72	1.032
2.71	1.033
2.71	1.032
2.74	1.033
2.76	1.032
2.81	1.032
2.81	1.030
2.81	1.032
2.81	1.032
2.86	1.033
2.87	1.031
2.95	1.032
2.96	1.033
2.96	1.033
2.96	1.034
3.00	1.034
2.90	1.033
3.00	1.031
3.00	1.033
3.09	1.033
3.09	1.033
3.09	1.033
3.07	1.031
3.11	1.035
3.14	1.034
3.13	1.033
3.14	1.033
3.11	1.034
3.21	1.033
3.18	1.034
3.21	1.033
3.19	1.034
3.24	1.033
3.19	1.031
3.21	1.031
3.19	1.033
3.20	1.033
3.18	1.031
3.21	1.033
3.19	1.033
3.19	1.033
3.16	1.033
3.18	1.033
3.22	1.033
3.24	1.033
3.22	1.031
3.23	1.034
3.25	1.030
3.27	1.033
3.28	1.035
3.23	1.034
3.25	1.033
3.29	1.034
3.21	1.033
3.21	1.034
3.26	1.033
3.25	1.033
3.20	1.033
3.28	1.033
3.34	1.033
3.29	1.031
3.33	1.034
3.41	1.033
3.42	1.033
3.42	1.031
3.47	1.033
3.47	1.031
3.47	1.031
3.48	1.033
3.50	1.033
3.45	1.033
3.48	1.033
3.52	1.031
3.52	1.034
3.51	1.033
3.55	1.033
3.58	1.031
3.67	1.030
3.67	1.031
3.66	1.033
3.67	1.033
3.67	1.032
3.67	1.032
3.63	1.032
3.66	1.032
3.69	1.031
3.77	1.033
3.78	1.033
3.76	1.033
3.76	1.034
3.74	1.031
3.78	1.031
3.83	1.034
3.86	1.034
3.90	1.032
3.96	1.030
4.00	1.032
3.96	1.032
3.96	1.034
3.96	1.031
4.02	1.034
4.06	1.032
4.10	1.034
4.09	1.032
4.15	1.034
4.20	1.031
4.23	1.032
4.25	1.032
4.21	1.031
4.25	1.032
4.26	1.034
4.28	1.031
4.32	1.032
4.40	1.032
4.43	1.032
4.39	1.031
4.39	1.031
4.39	1.031
4.42	1.031
4.46	1.031
4.48	1.032
4.50	1.030
4.55	1.034
4.54	1.032
4.53	1.034
4.53	1.034
4.50	1.031
4.51	1.032
4.51	1.031
4.55	1.034
4.68	1.032
4.70	1.032
4.73	1.031
4.71	1.032
4.67	1.032
4.71	1.032
4.67	1.032
4.67	1.031
4.75	1.032
4.79	1.032
4.79	1.032
4.85	1.031
4.84	1.032
4.89	1.031
4.86	1.031
4.88	1.032
4.92	1.031
4.99	1.032
5.00	1.032
5.06	1.034
5.07	1.032
5.06	1.032
5.06	1.031
5.04	1.033
5.10	1.035
5.09	1.033
5.11	1.032
5.14	1.033
5.16	1.033
5.17	1.032
5.20	1.032
5.22	1.032
5.25	1.033
5.28	1.033
5.32	1.033
5.40	1.033
5.37	1.033
5.42	1.032
5.49	1.032
5.47	1.033
5.46	1.033
5.44	1.031
5.40	1.031
5.46	1.033
5.44	1.033
5.46	1.032
5.53	1.031
5.57	1.032
5.53	1.033
5.57	1.032
5.56	1.033
5.59	1.033
5.59	1.032
5.58	1.032
5.61	1.033
5.57	1.032
5.62	1.032
5.65	1.032
5.63	1.033
5.68	1.033
5.72	1.032
5.71	1.032
5.74	1.031
5.78	1.032
5.74	1.033
5.75	1.033
5.78	1.033
5.81	1.032
5.76	1.033
5.84	1.032
5.82	1.032
5.85	1.033
5.86	1.032
5.92	1.032
5.93	1.033
6.02	1.031
6.00	1.032
6.01	1.033
5.99	1.033
6.00	1.033
5.98	1.033
6.01	1.033
6.01	1.033
6.01	1.032
6.04	1.032
6.08	1.032
6.10	1.032
6.13	1.032
6.11	1.032
6.14	1.033
6.17	1.032
6.16	1.032
6.19	1.033
6.24	1.032
6.25	1.035
6.25	1.032
6.21	1.031
6.18	1.031
6.19	1.033
6.12	1.033
6.16	1.032
6.19	1.033
6.27	1.032
6.27	1.032
6.30	1.033
6.38	1.032
6.42	1.031
6.44	1.032
6.40	1.032
6.38	1.033
6.41	1.032
6.39	1.032
6.42	1.031
6.46	1.031
6.50	1.031
6.54	1.032
6.50	1.031
6.58	1.032
6.60	1.031
6.63	1.033
6.68	1.032
6.68	1.031
6.62	1.032
6.65	1.031
6.68	1.032
6.63	1.031
6.68	1.033
6.68	1.032
6.75	1.032
6.82	1.032
6.85	1.033
6.90	1.035
6.87	1.032
6.92	1.033
6.92	1.033
6.94	1.033
6.96	1.032
6.92	1.032
6.94	1.032
6.97	1.032
6.91	1.031
6.94	1.032
6.92	1.032
7.01	1.032
7.08	1.032
7.11	1.032
7.11	1.032
7.14	1.033
7.16	1.032
7.18	1.032
7.17	1.032
7.19	1.032
7.23	1.033
7.26	1.032
7.25	1.031
7.31	1.032
7.31	1.032
7.38	1.033
7.35	1.032
7.34	1.032
7.30	1.033
7.29	1.033
7.30	1.035
7.30	1.033
7.35	1.031
7.42	1.032
7.45	1.032
7.44	1.032
7.44	1.032
7.47	1.032
7.54	1.033
7.51	1.032
7.59	1.032
7.64	1.032
7.64	1.033
7.67	1.032
7.68	1.032
7.65	1.032
7.67	1.033
7.71	1.033
7.76	1.033
7.76	1.032
7.82	1.033
7.82	1.032
7.88	1.033
7.92	1.033
7.94	1.034
7.97	1.032
7.97	1.033
7.93	1.033
7.92	1.033
7.93	1.033
7.98	1.033
8.02	1.033
8.02	1.032
7.99	1.032
8.03	1.034
8.02	1.034
8.07	1.032
8.07	1.034
8.07	1.032
8.07	1.034
8.09	1.033
8.08	1.032
8.08	1.033
8.11	1.033
8.06	1.033
8.10	1.033
8.15	1.033
8.15	1.034
8.24	1.032
8.26	1.033
8.29	1.033
8.28	1.032
8.30	1.033
8.33	1.033
8.36	1.033
8.40	1.033
8.41	1.032
8.42	1.033
8.41	1.033
8.45	1.033
8.43	1.033
8.44	1.033
8.40	1.032
8.50	1.033
8.51	1.033
8.51	1.032
8.56	1.033
8.59	1.033
8.60	1.033
8.61	1.033
8.70	1.033
8.69	1.032
8.69	1.032
8.67	1.032
8.74	1.032
8.77	1.032
8.81	1.033
8.84	1.031
8.85	1.033
8.92	1.033
8.92	1.034
8.89	1.032
8.87	1.033
8.88	1.032
8.88	1.033
8.91	1.031
8.99	1.032
9.02	1.032
9.03	1.033
9.03	1.033
9.03	1.033
9.03	1.034
9.08	1.033
9.07	1.033
9.12	1.032
9.14	1.033
9.13	1.033
9.16	1.033
9.16	1.033
9.24	1.033
9.19	1.033
9.25	1.032
9.29	1.032
9.30	1.032
9.34	1.034
9.31	1.033
9.35	1.033
9.33	1.033
9.39	1.033
9.45	1.033
9.46	1.032
9.49	1.033
9.50	1.032
9.53	1.033
9.52	1.033
9.55	1.032
9.51	1.034
9.55	1.033
9.55	1.033
9.49	1.032
9.54	1.033
9.51	1.032
9.53	1.032
9.58	1.032
9.54	1.033
9.58	1.032
9.60	1.034
9.68	1.032
9.70	1.033
9.71	1.034
9.70	1.034
9.74	1.033
9.77	1.033
9.77	1.034
9.81	1.033
9.84	1.033
9.89	1.033
9.91	1.033
9.93	1.033
9.93	1.033
9.98	1.033
10.01	1.032
10.00	1.032
10.03	1.032
10.08	1.032
10.13	1.033
10.07	1.033
10.11	1.032
10.13	1.033
10.12	1.033
10.10	1.032
10.12	1.033
10.08	1.033
10.07	1.033
10.10	1.032
10.15	1.033
10.25	1.033
10.27	1.033
10.27	1.032
10.28	1.033
10.35	1.033
10.34	1.033
10.32	1.032
10.34	1.033
10.38	1.033
10.41	1.031
10.42	1.034
10.44	1.033
10.47	1.033
10.54	1.033
10.49	1.032
10.50	1.032
10.53	1.033
10.53	1.029
10.51	1.033
10.52	1.033
10.56	1.033
10.60	1.033
10.61	1.032
10.57	1.033
10.61	1.033
10.51	1.032
10.60	1.033
10.65	1.031
10.61	1.033
10.56	1.033
10.58	1.032
10.51	1.032
10.60	1.034
10.52	1.034
10.59	1.033
10.56	1.032
10.59	1.033
10.60	1.031
10.57	1.032
10.60	1.033
10.61	1.033
10.56	1.032
10.61	1.033
10.64	1.032
10.63	1.033
10.64	1.033
10.64	1.032
10.61	1.034
10.58	1.032
10.59	1.032
10.56	1.034
10.55	1.033
10.60	1.033
10.58	1.033
10.60	1.033
10.65	1.033
10.63	1.033
10.61	1.033
10.63	1.031
10.65	1.033
10.65	1.033
10.65	1.032
10.70	1.033
10.66	1.032
10.70	1.034
10.67	1.032
10.72	1.033
10.70	1.033
10.67	1.032
10.70	1.034
10.76	1.032
10.77	1.033
10.75	1.034
10.75	1.033
10.86	1.034
10.82	1.032
10.82	1.031
10.81	1.033
10.77	1.031
10.79	1.033
10.79	1.033
10.74	1.033
10.77	1.032
10.79	1.033
10.84	1.033
10.85	1.032
10.85	1.032
10.92	1.034
10.93	1.032
10.96	1.033
10.94	1.032
10.93	1.032
10.98	1.031
10.91	1.033
10.92	1.032
10.89	1.033
10.90	1.032
10.90	1.034
10.90	1.032
10.93	1.032
10.99	1.033
11.03	1.034
11.05	1.033
11.09	1.032
11.19	1.033
11.13	1.033
11.08	1.032
11.03	1.033
11.03	1.032
11.06	1.033
11.01	1.033
11.01	1.032
11.03	1.032
11.09	1.032
11.10	1.033
11.05	1.032
11.12	1.032
11.13	1.033
11.12	1.033
11.12	1.032
11.11	1.031
11.06	1.033
11.08	1.033
11.08	1.033
11.11	1.033
11.07	1.033
11.08	1.034
11.08	1.033
11.03	1.034
11.04	1.033
11.11	1.033
11.16	1.032
11.18	1.032
11.17	1.033
11.17	1.032
11.19	1.032
11.23	1.033
11.20	1.033
11.23	1.033
11.18	1.034
11.20	1.032
11.18	1.033
11.19	1.032
11.14	1.033
11.21	1.032
11.19	1.033
11.18	1.033
11.20	1.033
11.19	1.033
11.18	1.033
11.24	1.036
11.26	1.032
11.23	1.034
11.27	1.032
11.29	1.033
11.27	1.033
11.33	1.032
11.33	1.033
11.30	1.034
11.28	1.034
11.24	1.033
11.30	1.032
11.33	1.032
11.28	1.032
11.27	1.033
11.27	1.033
11.32	1.034
11.33	1.033
11.33	1.032
11.40	1.033
11.40	1.032
11.38	1.034
11.39	1.032
11.42	1.033
11.39	1.033
11.42	1.032
11.39	1.033
11.37	1.032
11.42	1.034
11.47	1.032
11.49	1.033
11.54	1.032
11.57	1.032
11.67	1.033
11.71	1.033
11.81	1.033
11.88	1.032
11.93	1.033
11.89	1.032
11.89	1.033
11.87	1.034
11.96	1.033
12.04	1.034
12.05	1.033
12.03	1.032
12.00	1.032
11.94	1.033
11.99	1.032
11.98	1.032
12.04	1.033
12.10	1.033
12.13	1.034
12.18	1.033
12.14	1.032
12.17	1.031
12.20	1.033
12.19	1.033
12.22	1.032
12.27	1.032
12.32	1.032
12.33	1.032
12.38	1.032
12.36	1.032
12.38	1.032
12.40	1.032
12.47	1.033
12.48	1.032
12.50	1.032
12.47	1.032
12.49	1.032
12.50	1.032
12.47	1.032
12.51	1.032
12.50	1.033
12.57	1.032
12.57	1.033
12.57	1.033
12.59	1.032
12.57	1.033
12.59	1.031
12.61	1.032
12.66	1.033
12.67	1.033
12.70	1.031
12.75	1.034
12.76	1.033
12.76	1.033
12.83	1.032
12.79	1.033
12.81	1.033
12.84	1.034
12.87	1.033
12.83	1.034
12.90	1.031
12.92	1.032
12.89	1.032
12.94	1.032
12.92	1.032
12.92	1.033
12.95	1.033
13.00	1.033
13.04	1.032
13.07	1.032
13.05	1.033
13.01	1.033
13.04	1.033
13.01	1.032
13.07	1.033
13.08	1.033
13.10	1.034
13.10	1.033
13.10	1.033
13.10	1.033
13.11	1.033
13.15	1.033
13.10	1.033
13.11	1.032
13.17	1.032
13.19	1.033
13.27	1.033
13.34	1.033
13.32	1.033
13.30	1.033
13.34	1.033
13.33	1.034
13.34	1.033
13.32	1.033
13.39	1.033
13.39	1.033
13.36	1.033
13.36	1.033
13.38	1.034
13.39	1.034
13.45	1.033
13.50	1.034
13.56	1.033
13.55	1.033
13.61	1.032
13.60	1.033
13.59	1.034
13.64	1.033
13.62	1.032
13.62	1.033
13.59	1.034
13.57	1.033
13.60	1.033
13.62	1.034
13.66	1.034
13.67	1.033
13.75	1.033
13.80	1.032
13.77	1.034
13.81	1.034
13.82	1.033
13.87	1.033
13.88	1.033
13.91	1.034
13.91	1.033
13.91	1.034
13.88	1.033
13.89	1.033
13.95	1.033
13.96	1.034
13.96	1.034
13.91	1.032
13.93	1.034
13.96	1.033
13.98	1.033
13.99	1.034
14.00	1.034
13.99	1.034
14.02	1.033
14.04	1.034
14.05	1.034
14.07	1.034
14.11	1.033
14.14	1.033
14.20	1.035
14.25	1.033
14.28	1.034
14.28	1.033
14.27	1.033
14.25	1.033
14.25	1.035
14.29	1.034
14.23	1.033
14.20	1.033
14.25	1.032
14.31	1.033
14.28	1.034
14.32	1.034
14.38	1.034
14.39	1.032
14.37	1.034
14.43	1.033
14.45	1.032
14.48	1.033
14.48	1.033
14.55	1.033
14.60	1.034
14.55	1.033
14.57	1.034
14.58	1.034
14.55	1.034
14.58	1.034
14.56	1.034
14.64	1.033
14.63	1.033
14.63	1.033
14.69	1.033
14.71	1.034
14.74	1.034
14.72	1.034
14.70	1.034
14.71	1.033
14.69	1.034
14.68	1.033
14.71	1.032
14.75	1.034
14.75	1.033
14.78	1.033
14.76	1.034
14.81	1.033
14.79	1.033
14.81	1.034
14.87	1.033
14.87	1.034
14.86	1.034
14.91	1.033
14.89	1.033
14.87	1.033
14.91	1.034
14.96	1.032
14.92	1.033
14.92	1.033
14.92	1.033
14.88	1.032
14.94	1.033
15.01	1.033
14.98	1.033
14.97	1.033
14.99	1.034
15.03	1.033
15.09	1.033
15.12	1.035
15.11	1.033
15.15	1.033
15.16	1.033
15.17	1.034
15.15	1.033
15.17	1.034
15.19	1.033
15.16	1.033
15.16	1.033
15.16	1.034
15.21	1.033
15.26	1.032
15.34	1.033
15.33	1.033
15.36	1.033
15.39	1.034
15.40	1.034
15.42	1.034
15.36	1.034
15.38	1.034
15.35	1.034
15.40	1.033
15.35	1.034
15.36	1.034
15.35	1.033
15.44	1.034
15.49	1.033
15.50	1.034
15.55	1.034
15.57	1.032
15.59	1.032
15.62	1.032
15.66	1.035
15.67	1.034
15.68	1.033
15.65	1.033
15.69	1.033
15.68	1.033
15.71	1.032
15.68	1.033
15.73	1.032
15.75	1.033
15.78	1.033
15.82	1.033
15.85	1.034
15.89	1.035
15.93	1.033
15.94	1.033
15.97	1.032
15.96	1.033
15.99	1.033
15.98	1.033
15.99	1.034
16.07	1.033
16.07	1.033
16.09	1.032
16.12	1.034
16.12	1.034
16.12	1.034
16.16	1.033
16.18	1.032
16.17	1.034
16.12	1.034
16.11	1.033
16.11	1.033
16.08	1.034
16.08	1.033
16.12	1.034
16.16	1.033
16.22	1.034
16.24	1.033
16.25	1.034
16.27	1.033
16.25	1.034
16.29	1.032
16.30	1.033
16.33	1.034
16.32	1.033
16.31	1.033
16.32	1.033
16.34	1.032
16.36	1.034
16.44	1.033
16.47	1.034
16.48	1.034
16.50	1.034
16.50	1.033
16.49	1.033
16.57	1.033
16.56	1.033
16.59	1.033
16.54	1.035
16.55	1.033
16.57	1.034
16.58	1.033
16.57	1.033
16.56	1.033
16.60	1.035
16.62	1.034
16.63	1.032
16.70	1.033
16.74	1.034
16.72	1.034
16.67	1.033
16.70	1.034
16.69	1.033
16.74	1.033
16.69	1.033
16.72	1.033
16.67	1.033
16.67	1.033
16.75	1.033
16.79	1.032
16.84	1.034
16.85	1.033
16.84	1.033
16.87	1.032
16.87	1.033
16.90	1.033
16.90	1.033
16.92	1.033
16.98	1.032
17.03	1.033
17.02	1.034
16.98	1.034
16.98	1.032
16.99	1.034
17.03	1.033
17.04	1.033
17.09	1.034
17.06	1.034
17.08	1.034
17.07	1.033
17.09	1.034
17.11	1.032
17.12	1.033
17.19	1.033
17.20	1.034
17.23	1.033
17.26	1.034
17.32	1.034
17.37	1.033
17.35	1.034
17.37	1.033
17.36	1.032
17.34	1.032
17.37	1.034
17.41	1.034
17.41	1.033
17.46	1.033
17.48	1.033
17.55	1.033
17.54	1.034
17.58	1.034
17.58	1.033
17.59	1.032
17.58	1.033
17.60	1.034
17.57	1.034
17.56	1.033
17.67	1.034
17.69	1.032
17.72	1.034
17.70	1.033
17.75	1.034
17.81	1.032
17.75	1.034
17.75	1.033
17.78	1.033
17.80	1.033
17.84	1.035
17.84	1.034
17.87	1.033
17.95	1.033
17.99	1.033
17.99	1.033
17.98	1.033
17.98	1.033
18.00	1.033
17.99	1.034
17.98	1.032
17.99	1.033
17.97	1.033
17.98	1.033
17.92	1.033
17.98	1.034
18.01	1.034
18.00	1.033
18.08	1.033
18.07	1.033
18.08	1.034
18.10	1.033
18.10	1.034
18.13	1.035
18.11	1.032
18.13	1.034
18.17	1.033
18.21	1.032
18.22	1.034
18.23	1.033
18.27	1.033
18.23	1.033
18.22	1.033
18.31	1.033
18.30	1.034
18.33	1.033
18.38	1.034
18.35	1.033
18.41	1.033
18.45	1.033
18.50	1.034
18.47	1.032
18.47	1.033
18.47	1.032
18.46	1.032
18.44	1.034
18.49	1.033
18.42	1.032
18.44	1.033
18.47	1.034
18.44	1.033
18.52	1.033
18.55	1.033
18.57	1.033
18.61	1.035
18.63	1.030
18.69	1.032
18.66	1.032
18.66	1.033
18.65	1.033
18.67	1.034
18.64	1.034
18.68	1.033
18.76	1.034
18.76	1.034
18.79	1.034
18.80	1.033
18.82	1.033
18.83	1.033
18.85	1.033
18.89	1.033
18.97	1.034
18.99	1.034
19.03	1.034
19.04	1.032
18.97	1.033
19.04	1.035
18.98	1.033
18.99	1.033
19.03	1.034
19.05	1.034
19.09	1.033
19.11	1.033
19.12	1.032
19.19	1.033
19.19	1.032
19.16	1.034
19.25	1.033
19.25	1.033
19.23	1.033
19.23	1.033
19.24	1.034
19.24	1.034
19.23	1.033
19.24	1.033
19.28	1.033
19.32	1.032
19.31	1.033
19.37	1.033
19.39	1.033
19.43	1.033
19.40	1.034
19.42	1.034
19.43	1.035
19.49	1.034
19.50	1.034
19.50	1.034
19.53	1.034
19.54	1.035
19.57	1.033
19.58	1.035
19.60	1.033
19.57	1.034
19.62	1.033
19.67	1.034
19.66	1.034
19.70	1.035
19.69	1.034
19.71	1.034
19.68	1.034
19.67	1.034
19.66	1.034
19.71	1.034
19.75	1.035
19.79	1.034
19.81	1.034
19.80	1.034
19.84	1.034
19.88	1.034
19.91	1.034
19.92	1.034
19.93	1.034
19.93	1.034
19.91	1.035
19.91	1.033
19.93	1.034
19.93	1.035
19.95	1.034
19.96	1.034
19.95	1.035
19.95	1.034
19.97	1.034
19.97	1.033
20.06	1.034
20.12	1.034
20.10	1.035
20.13	1.034
20.13	1.033
20.09	1.034
20.15	1.031
20.18	1.035
20.16	1.035
20.18	1.035
20.26	1.033
20.24	1.034
20.27	1.033
20.29	1.034
20.28	1.033
20.33	1.034
20.32	1.035
20.34	1.034
20.35	1.034
20.37	1.034
20.34	1.033
20.34	1.033
20.32	1.035
20.36	1.034
20.40	1.036
20.36	1.034
20.42	1.034
20.39	1.034
20.39	1.035
20.39	1.035
20.38	1.034
20.43	1.035
20.39	1.034
20.44	1.035
20.43	1.034
20.46	1.034
20.48	1.033
20.53	1.034
20.55	1.034
20.57	1.035
20.56	1.034
20.58	1.034
20.59	1.034
20.63	1.034
20.66	1.034
20.71	1.035
20.68	1.034
20.64	1.034
20.71	1.034
20.72	1.033
20.68	1.035
20.67	1.034
20.76	1.034
20.73	1.033
20.76	1.034
20.74	1.034
20.74	1.034
20.80	1.033
20.79	1.033
20.81	1.035
20.90	1.034
20.84	1.035
20.80	1.035
20.83	1.035
20.81	1.035
20.80	1.035
20.84	1.036
20.88	1.035
20.92	1.035
20.88	1.035
20.89	1.035
20.92	1.036
20.97	1.035
20.97	1.035
20.96	1.035
21.06	1.035
21.06	1.035
21.10	1.034
21.10	1.035
21.08	1.036
21.11	1.035
21.06	1.035
21.11	1.035
21.10	1.036
21.11	1.035
21.12	1.034
21.11	1.037
21.16	1.034
21.16	1.035
21.13	1.034
21.16	1.034
21.21	1.036
21.20	1.035
21.22	1.036
21.24	1.036
21.30	1.035
21.35	1.035
21.33	1.035
21.36	1.036
21.35	1.036
21.31	1.034
21.29	1.034
21.29	1.035
21.33	1.034
21.36	1.035
21.33	1.036
21.42	1.035
21.44	1.036
21.43	1.034
21.44	1.034
21.50	1.036
21.49	1.034
21.49	1.036
21.55	1.036
21.53	1.036
21.51	1.035
21.54	1.034
21.55	1.035
21.54	1.035
21.54	1.035
21.62	1.036
21.60	1.035
21.55	1.035
21.57	1.034
21.59	1.034
21.65	1.036
21.63	1.035
21.62	1.037
21.61	1.035
21.66	1.035
21.69	1.036
21.72	1.036
21.79	1.036
21.86	1.037
21.85	1.035
21.85	1.036
21.84	1.037
21.79	1.036
21.79	1.036
21.80	1.036
21.78	1.035
21.79	1.036
21.81	1.036
21.79	1.036
21.87	1.036
21.92	1.035
21.97	1.036
22.00	1.035
22.07	1.037
22.07	1.037
22.07	1.037
22.08	1.036
22.08	1.037
22.01	1.038
22.02	1.037
21.96	1.036
22.00	1.037
22.02	1.037
22.02	1.037
22.04	1.037
22.08	1.036
22.11	1.037
22.08	1.037
22.10	1.036
22.13	1.036
22.21	1.036
22.19	1.036
22.21	1.036
22.21	1.036
22.19	1.037
22.21	1.037
22.21	1.034
22.23	1.036
22.20	1.036
22.21	1.036
22.20	1.036
22.31	1.036
22.37	1.036
22.35	1.036
22.39	1.036
22.41	1.038
22.48	1.037
22.48	1.038
22.46	1.035
22.48	1.037
22.47	1.035
22.48	1.037
22.47	1.038
22.46	1.037
22.52	1.037
22.59	1.035
22.54	1.035
22.59	1.035
22.59	1.037
22.63	1.037
22.62	1.037
22.61	1.037
22.68	1.037
22.68	1.037
22.61	1.038
22.65	1.038
22.66	1.037
22.72	1.037
22.74	1.035
22.83	1.037
22.85	1.037
22.83	1.037
22.84	1.037
22.81	1.035
22.87	1.035
22.85	1.037
22.84	1.037
22.87	1.035
22.85	1.037
22.85	1.037
22.89	1.037
22.87	1.037
22.87	1.035
22.84	1.038
22.90	1.035
22.89	1.035
22.90	1.037
22.97	1.037
23.00	1.038
23.03	1.035
23.04	1.035
23.08	1.037
23.08	1.036
23.08	1.037
23.14	1.036
23.08	1.035
23.10	1.036
23.12	1.036
23.16	1.035
23.19	1.035
23.19	1.036
23.22	1.035
23.26	1.037
23.24	1.036
23.25	1.036
23.27	1.036
23.26	1.035
23.31	1.035
23.29	1.037
23.32	1.037
23.31	1.037
23.36	1.036
23.34	1.036
23.35	1.036
23.32	1.036
23.39	1.036
23.44	1.036
23.43	1.036
23.43	1.036
23.44	1.036
23.46	1.036
23.48	1.036
23.47	1.036
23.43	1.035
23.44	1.038
23.42	1.038
23.47	1.038
23.53	1.038
23.51	1.038
23.53	1.036
23.58	1.036
23.62	1.038
23.62	1.036
23.62	1.036
23.64	1.036
23.65	1.036
23.66	1.038
23.66	1.038
23.67	1.038
23.64	1.038
23.68	1.036
23.69	1.038
23.74	1.036
23.76	1.036
23.79	1.036
23.82	1.036
23.85	1.038
23.89	1.036
23.87	1.036
23.91	1.039
23.88	1.038
23.93	1.036
23.92	1.036
23.97	1.036
23.99	1.036
23.99	1.036
23.94	1.036
23.97	1.036
24.03	1.036
24.03	1.035
24.04	1.036
24.04	1.036
24.16	1.036
24.13	1.036
24.19	1.035
24.19	1.036
24.19	1.036
24.19	1.036
24.20	1.036
24.23	1.035
24.21	1.035
24.22	1.037
24.26	1.039
24.24	1.037
24.28	1.036
24.27	1.039
24.31	1.036
24.29	1.036
24.33	1.037
24.35	1.036
24.39	1.037
24.43	1.037
24.46	1.035
24.46	1.036
24.48	1.039
24.49	1.036
24.53	1.034
24.53	1.036
24.51	1.036
24.50	1.037
24.47	1.037
24.52	1.036
24.52	1.038
24.55	1.037
24.57	1.037
24.62	1.038
24.64	1.036
24.67	1.037
24.69	1.037
24.70	1.037
24.73	1.037
24.69	1.036
24.69	1.037
24.71	1.038
24.71	1.036
24.76	1.037
24.76	1.036
24.77	1.037
24.75	1.036
24.76	1.036
24.82	1.036
24.82	1.037
24.85	1.037
24.85	1.036
24.85	1.037
24.86	1.037
24.90	1.037
24.92	1.036
24.92	1.037
24.93	1.036
24.95	1.036
24.96	1.036
25.01	1.037
25.05	1.038
25.05	1.036
25.05	1.036
25.10	1.037
25.13	1.036
25.10	1.035
25.15	1.035
25.14	1.035
25.15	1.037
25.14	1.037
25.17	1.037
25.20	1.037
25.24	1.037
25.23	1.037
25.22	1.037
25.24	1.038
25.28	1.037
25.29	1.037
25.30	1.037
25.30	1.037
25.27	1.037
25.29	1.037
25.34	1.036
25.34	1.035
25.38	1.037
25.43	1.037
25.43	1.037
25.48	1.036
25.48	1.036
25.46	1.036
25.49	1.037
25.44	1.037
25.49	1.036
25.48	1.035
25.55	1.037
25.58	1.038
25.56	1.036
25.56	1.035
25.55	1.036
25.54	1.037
25.56	1.037
25.60	1.036
25.62	1.036
25.60	1.036
25.58	1.036
25.62	1.036
25.68	1.036
25.72	1.036
25.77	1.037
25.82	1.036
25.82	1.036
25.80	1.036
25.85	1.037
25.86	1.037
25.87	1.037
25.88	1.037
25.84	1.037
25.86	1.037
25.91	1.037
25.92	1.037
25.91	1.037
25.92	1.038
25.89	1.038
25.92	1.036
25.96	1.037
25.96	1.037
26.04	1.037
26.00	1.038
26.01	1.036
26.03	1.037
26.05	1.036
26.07	1.037
26.08	1.037
26.12	1.037
26.14	1.037
26.11	1.036
26.11	1.038
26.10	1.037
26.16	1.037
26.16	1.036
26.17	1.037
26.19	1.038
26.18	1.037
26.21	1.037
26.18	1.034
26.17	1.037
26.21	1.038
26.25	1.036
26.27	1.038
26.26	1.038
26.28	1.037
26.35	1.037
26.35	1.037
26.31	1.037
26.33	1.037
26.32	1.037
26.29	1.037
26.30	1.037
26.30	1.037
26.32	1.036
26.35	1.038
26.34	1.037
26.45	1.037
26.45	1.037
26.54	1.037
26.55	1.037
26.58	1.037
26.57	1.036
26.53	1.036
26.57	1.034
26.52	1.037
26.57	1.036
26.58	1.039
26.55	1.037
26.60	1.037
26.70	1.037
26.69	1.036
26.71	1.037
26.70	1.037
26.71	1.037
26.74	1.038
26.76	1.037
26.79	1.037
26.82	1.037
26.80	1.036
26.85	1.036
26.83	1.037
26.85	1.037
26.83	1.037
26.88	1.036
26.86	1.036
26.90	1.038
26.97	1.036
27.00	1.037
27.00	1.038
27.06	1.037
27.09	1.038
27.12	1.038
27.06	1.039
27.00	1.038
26.99	1.037
26.99	1.038
27.00	1.038
27.02	1.037
27.02	1.039
27.07	1.037
27.06	1.038
27.09	1.037
27.17	1.037
27.11	1.038
27.17	1.038
27.16	1.038
27.17	1.037
27.15	1.039
27.19	1.039
27.16	1.038
27.13	1.038
27.21	1.038
27.19	1.037
27.25	1.038
27.26	1.037
27.33	1.040
27.38	1.039
27.40	1.040
27.40	1.040
27.47	1.039
27.46	1.042
27.45	1.041
27.41	1.041
27.40	1.039
27.43	1.040
27.47	1.040
27.50	1.040
27.51	1.041
27.48	1.041
27.53	1.041
27.51	1.042
27.55	1.043
27.59	1.042
27.63	1.042
27.66	1.042
27.65	1.044
27.69	1.044
27.69	1.046
27.72	1.044
27.74	1.044
27.71	1.044
27.74	1.043
27.77	1.044
27.78	1.042
27.81	1.043
27.86	1.043
27.87	1.042
27.88	1.043
27.88	1.042
27.87	1.043
27.90	1.043
27.86	1.042
27.89	1.046
27.97	1.043
27.98	1.044
28.06	1.043
28.03	1.044
28.03	1.044
28.03	1.043
28.02	1.044
28.08	1.044
28.06	1.044
28.07	1.043
28.07	1.044
28.09	1.045
28.08	1.045
28.13	1.044
28.14	1.044
28.22	1.045
28.25	1.044
28.22	1.043
28.22	1.045
28.28	1.043
28.22	1.044
28.23	1.045
28.30	1.044
28.30	1.045
28.30	1.047
28.30	1.045
28.32	1.044
28.32	1.044
28.32	1.044
28.34	1.044
28.33	1.045
28.41	1.045
28.40	1.045
28.42	1.044
28.48	1.045
28.51	1.044
28.53	1.043
28.48	1.044
28.50	1.044
28.46	1.044
28.46	1.044
28.49	1.044
28.53	1.044
28.55	1.044
28.61	1.045
28.62	1.047
28.61	1.044
28.67	1.047
28.72	1.045
28.75	1.044
28.77	1.043
28.77	1.044
28.80	1.045
28.82	1.045
28.82	1.045
28.78	1.046
28.77	1.045
28.76	1.045
28.74	1.045
28.72	1.047
28.74	1.045
28.81	1.044
28.82	1.044
28.84	1.044
28.89	1.045
28.92	1.046
28.94	1.046
28.90	1.050
28.95	1.045
28.93	1.046
28.98	1.045
28.98	1.046
28.93	1.049
28.91	1.045
28.90	1.046
28.92	1.044
28.97	1.046
29.00	1.046
29.01	1.046
29.14	1.048
29.16	1.045
29.20	1.048
29.24	1.048
29.29	1.046
29.30	1.046
29.31	1.045
29.30	1.048
29.32	1.046
29.29	1.048
29.28	1.046
29.28	1.046
29.32	1.046
29.26	1.046
29.33	1.049
29.38	1.046
29.41	1.046
29.43	1.048
29.45	1.048
29.47	1.048
29.52	1.049
29.55	1.048
29.57	1.048
29.60	1.049
29.60	1.046
29.61	1.046
29.59	1.046
29.62	1.049
29.62	1.045
29.58	1.049
29.62	1.049
29.69	1.049
29.72	1.048
29.75	1.049
29.85	1.048
29.86	1.049
29.84	1.050
29.91	1.047
29.85	1.050
29.86	1.049
29.81	1.047
29.81	1.049
29.76	1.049
29.78	1.049
29.83	1.049
29.83	1.049
29.89	1.049
29.92	1.050
29.96	1.051
30.03	1.049
30.06	1.049
30.09	1.051
30.16	1.050
30.13	1.051
30.17	1.051
30.18	1.047
30.18	1.050
30.16	1.049
30.15	1.050
30.18	1.049
30.22	1.047
30.22	1.050
30.20	1.052
30.32	1.050
30.34	1.050
30.37	1.050
30.44	1.050
30.40	1.050
30.40	1.049
30.44	1.052
30.42	1.050
30.38	1.050
30.38	1.050
30.36	1.050
30.38	1.050
30.34	1.050
30.37	1.052
30.39	1.049
30.43	1.052
30.44	1.051
30.42	1.052
30.44	1.050
30.43	1.051
30.37	1.050
30.39	1.050
30.34	1.050
30.36	1.049
30.37	1.051
30.38	1.051
30.44	1.051
30.42	1.051
30.41	1.051
30.40	1.051
30.39	1.050
30.39	1.051
30.39	1.051
30.40	1.051
30.45	1.052
30.45	1.051
30.47	1.049
30.45	1.051
30.44	1.051
30.51	1.051
30.55	1.051
30.53	1.050
30.56	1.050
30.55	1.052
30.55	1.053
30.61	1.051
30.61	1.052
30.63	1.052
30.60	1.052
30.68	1.052
30.69	1.052
30.68	1.051
30.70	1.052
30.68	1.052
30.73	1.051
30.76	1.052
30.78	1.053
30.82	1.051
30.89	1.053
30.88	1.053
30.97	1.052
30.97	1.052
31.07	1.052
31.05	1.053
31.08	1.053
31.10	1.052
31.15	1.053
31.12	1.053
31.14	1.054
31.18	1.055
31.17	1.053
31.26	1.054
31.31	1.053
31.28	1.054
31.33	1.054
31.29	1.054
31.29	1.053
31.34	1.055
31.33	1.053
31.36	1.053
31.38	1.055
31.40	1.057
31.40	1.059
31.41	1.058
31.42	1.058
31.49	1.059
31.55	1.058
31.57	1.058
31.60	1.059
31.63	1.060
31.63	1.059
31.63	1.061
31.63	1.061
31.63	1.062
31.62	1.061
31.66	1.059
31.72	1.060
31.68	1.061
31.74	1.060
31.74	1.060
31.77	1.060
31.79	1.062
31.79	1.060
31.79	1.060
31.89	1.060
31.94	1.061
31.94	1.060
31.95	1.061
31.87	1.061
31.90	1.060
31.90	1.059
31.95	1.061
31.95	1.061
31.96	1.058
32.02	1.061
31.99	1.061
32.05	1.061
32.13	1.060
32.13	1.060
32.13	1.060
32.14	1.058
32.17	1.061
32.16	1.060
32.20	1.060
32.22	1.058
32.25	1.060
32.29	1.060
32.29	1.061
32.33	1.058
32.37	1.058
32.41	1.058
32.37	1.062
32.39	1.059
32.42	1.059
32.49	1.059
32.47	1.059
32.49	1.061
32.48	1.058
32.51	1.062
32.48	1.062
32.47	1.058
32.45	1.059
32.50	1.061
32.48	1.059
32.53	1.059
32.56	1.059
32.60	1.058
32.64	1.058
32.71	1.058
32.75	1.061
32.78	1.059
32.79	1.059
32.78	1.061
32.76	1.058
32.75	1.059
32.75	1.061
32.75	1.061
32.71	1.058
32.72	1.059
32.73	1.058
32.77	1.059
32.81	1.061
32.85	1.058
32.91	1.058
32.91	1.059
32.96	1.059
33.01	1.058
33.07	1.058
33.11	1.058
33.07	1.059
33.10	1.058
33.06	1.061
33.01	1.059
32.99	1.057
33.04	1.061
33.04	1.061
33.09	1.059
33.06	1.059
33.14	1.059
33.20	1.061
33.24	1.059
33.29	1.061
33.30	1.059
33.38	1.062
33.40	1.061
33.38	1.059
33.39	1.061
33.43	1.061
33.44	1.061
33.40	1.061
33.43	1.061
33.43	1.059
33.43	1.061
33.44	1.061
33.44	1.059
33.48	1.059
33.49	1.061
33.46	1.062
33.51	1.062
33.56	1.062
33.57	1.062
33.63	1.063
33.59	1.063
33.61	1.062
33.64	1.063
33.64	1.062
33.60	1.062
33.62	1.063
33.62	1.062
33.62	1.062
33.67	1.063
33.71	1.062
33.74	1.062
33.72	1.063
33.76	1.062
33.78	1.062
33.79	1.063
33.80	1.063
33.82	1.064
33.89	1.063
33.93	1.063
33.93	1.062
33.90	1.063
33.91	1.062
33.90	1.062
33.91	1.064
33.96	1.060
34.00	1.063
33.96	1.063
33.97	1.065
33.99	1.065
33.99	1.063
34.06	1.063
34.05	1.063
34.10	1.060
34.11	1.064
34.17	1.064
34.17	1.064
34.21	1.066
34.22	1.068
34.24	1.068
34.21	1.069
34.20	1.066
34.25	1.068
34.25	1.068
34.22	1.065
34.25	1.065
34.25	1.066
34.27	1.066
34.30	1.068
34.24	1.065
34.25	1.068
34.30	1.066
34.31	1.066
34.36	1.068
34.36	1.070
34.43	1.070
34.52	1.069
34.54	1.071
34.61	1.071
34.63	1.072
34.59	1.072
34.63	1.074
34.60	1.074
34.66	1.071
34.70	1.070
34.69	1.071
34.72	1.070
34.70	1.072
34.72	1.074
34.78	1.072
34.79	1.074
34.79	1.072
34.88	1.074
34.95	1.074
34.92	1.072
34.99	1.072
35.00	1.074
34.99	1.075
34.97	1.074
34.97	1.074
35.00	1.072
35.02	1.074
35.07	1.074
35.06	1.076
35.06	1.074
35.12	1.075
35.10	1.072
35.16	1.074
35.21	1.072
35.25	1.075
35.25	1.074
35.31	1.075
35.31	1.075
35.33	1.076
35.31	1.075
35.34	1.075
35.31	1.075
35.25	1.075
35.26	1.072
35.29	1.075
35.31	1.076
35.37	1.075
35.44	1.074
35.52	1.074
35.50	1.075
35.55	1.075
35.58	1.075
35.59	1.075
35.61	1.076
35.59	1.074
35.57	1.075
35.60	1.075
35.61	1.077
35.63	1.075
35.62	1.076
35.60	1.076
35.60	1.075
35.64	1.076
35.61	1.075
35.72	1.076
35.76	1.075
35.74	1.075
35.70	1.074
35.78	1.074
35.77	1.076
35.84	1.074
35.90	1.075
35.89	1.075
35.90	1.075
35.90	1.074
35.93	1.075
35.88	1.075
35.87	1.076
35.89	1.074
35.90	1.076
35.90	1.075
35.94	1.074
35.97	1.075
35.96	1.075
36.00	1.076
35.99	1.075
35.99	1.076
36.11	1.075
36.17	1.075
36.19	1.075
36.22	1.073
36.28	1.073
36.32	1.076
36.32	1.075
36.30	1.073
36.28	1.075
36.23	1.075
36.22	1.075
36.24	1.076
36.27	1.075
36.35	1.073
36.35	1.075
36.33	1.073
36.32	1.075
36.32	1.073
36.37	1.075
36.37	1.073
36.44	1.072
36.52	1.075
36.48	1.075
36.54	1.073
36.51	1.073
36.52	1.075
36.50	1.076
36.51	1.075
36.51	1.075
36.52	1.073
36.52	1.073
36.55	1.073
36.60	1.073
36.70	1.073
36.70	1.072
36.67	1.073
36.71	1.071
36.75	1.071
36.78	1.072
36.77	1.073
36.81	1.072
36.78	1.073
36.79	1.073
36.77	1.073
36.76	1.072
36.85	1.072
36.85	1.072
36.87	1.071
36.94	1.073
36.95	1.072
37.00	1.073
37.03	1.073
37.04	1.071
36.99	1.072
36.96	1.072
37.02	1.072
37.04	1.073
37.05	1.072
37.00	1.072
37.09	1.073
37.04	1.072
37.10	1.072
37.16	1.072
37.15	1.071
37.22	1.073
37.19	1.071
37.20	1.072
37.23	1.071
37.26	1.072
37.30	1.070
37.36	1.070
37.35	1.071
37.36	1.072
37.37	1.071
37.40	1.072
37.41	1.072
37.48	1.072
37.48	1.071
37.51	1.071
37.49	1.071
37.56	1.070
37.55	1.071
37.58	1.070
37.55	1.071
37.64	1.071
37.63	1.070
37.67	1.072
37.68	1.070
37.71	1.070
37.72	1.071
37.72	1.070
37.74	1.071
37.77	1.071
37.82	1.071
37.84	1.071
37.89	1.071
37.86	1.072
37.92	1.072
37.88	1.071
37.90	1.071
37.93	1.070
37.97	1.070
38.06	1.068
38.06	1.068
38.14	1.071
38.11	1.068
38.10	1.068
38.06	1.068
38.06	1.070
38.06	1.070
38.02	1.068
38.02	1.068
38.07	1.071
38.11	1.070
38.11	1.067
38.20	1.068
38.25	1.068
38.28	1.067
38.30	1.067
38.35	1.067
38.36	1.067
38.34	1.067
38.39	1.068
38.35	1.070
38.31	1.068
38.34	1.071
38.38	1.068
38.35	1.070
38.37	1.068
38.34	1.068
38.40	1.070
38.40	1.068
38.45	1.068
38.54	1.070
38.59	1.068
38.63	1.066
38.63	1.068
38.66	1.067
38.65	1.066
38.67	1.067
38.65	1.068
38.61	1.068
38.62	1.067
38.64	1.070
38.63	1.066
38.69	1.067
38.71	1.068
38.70	1.068
38.76	1.066
38.79	1.068
38.83	1.066
38.85	1.067
38.93	1.068
38.93	1.066
38.99	1.068
38.98	1.068
38.98	1.067
39.01	1.067
39.01	1.067
38.96	1.067
39.02	1.067
38.99	1.068
39.00	1.066
39.01	1.068
39.02	1.066
39.05	1.066
39.07	1.067
39.14	1.066
39.15	1.066
39.19	1.067
39.23	1.066
39.23	1.067
39.29	1.067
39.32	1.065
39.32	1.066
39.37	1.065
39.39	1.066
39.39	1.068
39.34	1.066
39.37	1.066
39.36	1.067
39.36	1.066
39.37	1.067
39.41	1.068
39.43	1.066
39.46	1.066
39.46	1.067
39.48	1.066
39.52	1.067
39.55	1.067
39.56	1.066
39.58	1.065
39.61	1.066
39.64	1.066
39.65	1.066
39.65	1.066
39.65	1.066
39.64	1.066
39.63	1.066
39.63	1.067
39.65	1.066
39.69	1.066
39.76	1.066
39.75	1.067
39.77	1.066
39.76	1.067
39.77	1.066
39.80	1.065
39.81	1.067
39.75	1.066
39.73	1.066
39.80	1.066
39.76	1.066
39.78	1.067
39.83	1.065
39.90	1.066
39.89	1.065
39.88	1.066
39.92	1.068
39.95	1.067
39.99	1.066
40.00	1.066
40.06	1.066
40.05	1.066
40.04	1.064
39.99	1.067
39.99	1.065
39.97	1.067
40.01	1.066
40.06	1.065
40.11	1.066
40.07	1.066
40.11	1.066
40.14	1.066
40.13	1.065
40.19	1.066
40.23	1.066
40.24	1.066
40.19	1.066
40.17	1.066
40.19	1.066
40.18	1.066
40.15	1.066
40.21	1.066
40.19	1.065
40.24	1.066
40.24	1.065
40.29	1.067
40.34	1.066
40.33	1.067
40.38	1.066
40.48	1.065
40.46	1.065
40.51	1.066
40.49	1.066
40.49	1.068
40.45	1.066
40.43	1.066
40.48	1.067
40.48	1.068
40.48	1.066
40.52	1.067
40.52	1.067
40.53	1.068
40.55	1.067
40.60	1.067
40.55	1.067
40.57	1.068
40.66	1.068
40.65	1.067
40.64	1.067
40.70	1.067
40.72	1.066
40.73	1.067
40.75	1.067
40.73	1.065
40.69	1.068
40.66	1.067
40.67	1.067
40.71	1.066
40.73	1.067
40.76	1.067
40.80	1.068
40.76	1.066
40.81	1.068
40.81	1.067
40.82	1.067
40.86	1.068
40.89	1.067
40.89	1.067
40.92	1.068
40.96	1.068
40.98	1.069
41.00	1.069
40.92	1.068
40.96	1.067
40.96	1.068
40.92	1.068
40.97	1.067
40.95	1.068
40.95	1.067
40.96	1.067
40.97	1.068
40.98	1.068
40.98	1.068
41.05	1.067
41.08	1.068
41.09	1.068
41.15	1.069
41.18	1.069
41.18	1.071
41.19	1.071
41.18	1.069
41.21	1.068
41.23	1.068
41.24	1.068
41.26	1.069
41.25	1.069
41.26	1.069
41.28	1.069
41.34	1.071
41.38	1.072
41.43	1.071
41.47	1.071
41.47	1.071
41.49	1.069
41.51	1.071
41.49	1.072
41.49	1.071
41.49	1.071
41.48	1.069
41.49	1.071
41.49	1.071
41.52	1.072
41.54	1.072
41.55	1.073
41.56	1.072
41.52	1.071
41.53	1.071
41.59	1.071
41.60	1.072
41.61	1.071
41.65	1.073
41.68	1.073
41.70	1.073
41.73	1.072
41.73	1.072
41.70	1.072
41.70	1.071
41.69	1.072
41.73	1.069
41.81	1.072
41.78	1.073
41.74	1.073
41.76	1.072
41.83	1.073
41.78	1.072
41.84	1.071
41.88	1.074
41.91	1.074
41.91	1.073
41.92	1.075
41.89	1.072
41.84	1.073
41.83	1.073
41.85	1.073
41.90	1.075
41.93	1.073
41.96	1.073
41.97	1.072
41.99	1.073
42.02	1.075
42.05	1.073
42.07	1.073
42.05	1.073
42.10	1.074
42.19	1.074
42.21	1.074
42.22	1.074
42.25	1.075
42.28	1.075
42.27	1.074
42.30	1.073
42.22	1.075
42.21	1.074
42.22	1.074
42.21	1.073
42.23	1.073
42.26	1.074
42.28	1.074
42.34	1.073
42.40	1.075
42.42	1.074
42.45	1.074
42.50	1.074
42.53	1.074
42.51	1.074
42.51	1.073
42.48	1.074
42.50	1.075
42.51	1.074
42.56	1.074
42.51	1.075
42.56	1.074
42.56	1.073
42.56	1.075
42.58	1.074
42.61	1.073
42.64	1.075
42.65	1.074
42.64	1.073
42.73	1.073
42.75	1.075
42.72	1.074
42.73	1.074
42.68	1.074
42.74	1.075
42.80	1.074
42.81	1.074
42.81	1.075
42.84	1.072
42.84	1.074
42.85	1.074
42.92	1.074
42.84	1.074
42.87	1.075
42.96	1.075
42.94	1.074
42.95	1.073
42.90	1.074
42.94	1.075
42.92	1.074
42.94	1.074
42.98	1.074
43.02	1.075
43.00	1.074
43.02	1.075
43.04	1.075
43.10	1.075
43.10	1.074
43.13	1.075
43.11	1.075
43.09	1.074
43.17	1.077
43.17	1.075
43.20	1.074
43.21	1.075
43.22	1.075
43.23	1.077
43.25	1.075
43.21	1.075
43.28	1.075
43.32	1.074
43.29	1.077
43.25	1.075
43.32	1.077
43.32	1.075
43.33	1.075
43.36	1.075
43.37	1.074
43.34	1.075
43.36	1.074
43.34	1.074
43.36	1.075
43.38	1.074
43.38	1.075
43.38	1.075
43.40	1.075
43.38	1.074
43.41	1.075
43.38	1.075
43.41	1.074
43.43	1.074
43.47	1.075
43.47	1.077
43.54	1.074
43.54	1.074
43.57	1.075
43.57	1.075
43.57	1.077
43.60	1.075
43.62	1.075
43.62	1.077
43.62	1.075
43.65	1.074
43.57	1.075
43.57	1.074
43.56	1.075
43.66	1.077
43.68	1.075
43.68	1.077
43.71	1.074
43.73	1.075
43.77	1.077
43.81	1.074
43.80	1.075
43.82	1.074
43.82	1.075
43.83	1.075
43.87	1.077
43.86	1.075
43.85	1.075
43.90	1.077
43.90	1.075
43.92	1.075
43.95	1.077
43.95	1.075
43.98	1.078
44.01	1.075
43.98	1.075
44.01	1.075
44.02	1.075
43.99	1.075
44.06	1.075
44.09	1.075
44.11	1.074
44.19	1.075
44.19	1.075
44.11	1.075
44.15	1.073
44.13	1.075
44.21	1.075
44.20	1.077
44.21	1.075
44.25	1.077
44.25	1.075
44.29	1.077
44.30	1.074
44.23	1.077
44.20	1.075
44.19	1.077
44.15	1.075
44.17	1.075
44.15	1.074
44.29	1.074
44.32	1.077
44.39	1.075
44.40	1.077
44.42	1.074
44.40	1.077
44.40	1.075
44.40	1.075
44.41	1.074
44.45	1.078
44.47	1.077
44.48	1.075
44.47	1.075
44.54	1.077
44.53	1.077
44.47	1.077
44.54	1.077
44.57	1.075
44.53	1.077
44.52	1.077
44.57	1.078
44.59	1.077
44.64	1.077
44.66	1.077
44.70	1.075
44.73	1.078
44.72	1.077
44.72	1.077
44.69	1.077
44.68	1.078
44.71	1.077
44.67	1.077
44.70	1.077
44.66	1.077
44.63	1.078
44.67	1.077
44.70	1.078
44.67	1.077
44.72	1.075
44.73	1.077
44.78	1.077
44.82	1.075
44.83	1.077
44.89	1.077
44.90	1.077
44.89	1.077
44.92	1.077
44.92	1.077
44.87	1.077
44.90	1.075
44.91	1.077
44.89	1.077
44.90	1.077
44.89	1.077
44.96	1.077
44.95	1.075
44.95	1.077
44.99	1.077
45.03	1.077
45.07	1.078
45.08	1.078
45.06	1.077
45.08	1.079
45.09	1.078
45.12	1.079
45.16	1.078
45.11	1.079
45.12	1.078
45.11	1.079
45.15	1.079
45.17	1.075
45.18	1.079
45.20	1.077
45.24	1.078
45.25	1.080
45.29	1.080
45.33	1.078
45.32	1.079
45.34	1.079
45.38	1.078
45.40	1.078
45.37	1.079
45.40	1.080
45.41	1.079
45.39	1.080
45.38	1.079
45.41	1.079
45.46	1.078
45.41	1.078
45.51	1.078
45.52	1.079
45.56	1.079
45.56	1.079
45.57	1.079
45.57	1.079
45.61	1.079
45.65	1.078
45.70	1.079
45.73	1.080
45.71	1.079
45.66	1.079
45.67	1.079
45.69	1.080
45.70	1.079
45.70	1.078
45.71	1.079
45.68	1.081
45.72	1.079
45.80	1.081
45.79	1.080
45.84	1.080
45.82	1.080
45.90	1.079
45.92	1.080
45.93	1.079
45.90	1.079
45.89	1.080
45.87	1.081
45.90	1.081
45.85	1.079
45.89	1.079
45.90	1.080
45.94	1.080
45.99	1.080
45.99	1.080
46.00	1.080
46.04	1.080
46.04	1.080
46.04	1.081
46.04	1.079
46.04	1.081
46.02	1.080
46.02	1.081
46.09	1.080
46.08	1.081
46.16	1.080
46.17	1.080
46.23	1.080
46.23	1.080
46.30	1.081
46.28	1.081
46.33	1.081
46.31	1.081
46.28	1.081
46.33	1.081
46.33	1.081
46.38	1.081
46.36	1.080
46.34	1.081
46.37	1.081
46.41	1.080
46.36	1.081
46.40	1.083
46.47	1.083
46.48	1.083
46.48	1.081
46.57	1.081
46.55	1.084
46.56	1.084
46.52	1.081
46.55	1.081
46.61	1.081
46.62	1.083
46.62	1.083
46.66	1.081
46.62	1.083
46.67	1.081
46.69	1.083
46.74	1.085
46.72	1.083
46.81	1.083
46.77	1.083
46.83	1.084
46.82	1.085
46.86	1.086
46.90	1.085
46.89	1.085
46.93	1.086
46.95	1.085
46.99	1.085
47.01	1.084
46.99	1.084
46.96	1.084
47.03	1.083
47.03	1.085
47.03	1.085
47.06	1.087
47.05	1.085
47.03	1.086
47.06	1.085
47.08	1.085
47.06	1.085
47.05	1.084
47.15	1.086
47.20	1.087
47.19	1.086
47.16	1.090
47.18	1.086
47.20	1.087
47.16	1.085
47.20	1.086
47.18	1.085
47.20	1.087
47.24	1.086
47.28	1.089
47.27	1.087
47.30	1.086
47.33	1.087
47.36	1.087
47.39	1.087
47.39	1.086
47.41	1.087
47.44	1.090
47.43	1.090
47.51	1.086
47.46	1.087
47.50	1.086
47.52	1.087
47.48	1.089
47.48	1.089
47.46	1.089
47.46	1.086
47.49	1.087
47.52	1.086
47.56	1.085
47.56	1.087
47.64	1.089
47.61	1.087
47.62	1.089
47.67	1.090
47.63	1.089
47.59	1.090
47.62	1.087
47.56	1.090
47.61	1.089
47.63	1.087
47.62	1.089
47.61	1.089
47.64	1.087
47.75	1.090
47.75	1.089
47.73	1.089
47.76	1.090
47.80	1.089
47.76	1.090
47.77	1.090
47.79	1.090
47.79	1.089
47.83	1.089
47.86	1.091
47.83	1.090
47.83	1.090
47.83	1.091
47.89	1.092
47.94	1.091
47.93	1.092
47.92	1.091
47.92	1.091
47.90	1.091
47.89	1.090
47.91	1.090
47.96	1.091
47.93	1.093
47.97	1.091
47.99	1.091
48.01	1.092
48.06	1.091
48.07	1.093
48.07	1.095
48.09	1.095
48.07	1.095
48.08	1.095
48.12	1.095
48.15	1.093
48.10	1.095
48.09	1.095
48.17	1.095
48.21	1.095
48.23	1.095
48.23	1.097
48.22	1.099
48.26	1.099
48.25	1.099
48.27	1.098
48.21	1.099
48.22	1.098
48.21	1.098
48.27	1.097
48.31	1.097
48.33	1.097
48.37	1.101
48.46	1.101
48.44	1.104
48.45	1.104
48.46	1.103
48.41	1.103
48.46	1.102
48.41	1.102
48.41	1.103
48.48	1.103
48.46	1.099
48.45	1.101
48.44	1.103
48.46	1.101
48.45	1.102
48.54	1.104
48.52	1.104
48.54	1.104
48.58	1.105
48.70	1.108
48.70	1.108
48.69	1.109
48.74	1.108
48.64	1.104
48.67	1.105
48.68	1.105
48.71	1.104
48.69	1.103
48.70	1.105
48.70	1.107
48.71	1.107
48.75	1.108
48.76	1.110
48.85	1.110
48.87	1.111
48.91	1.113
48.94	1.113
48.90	1.113
48.90	1.111
48.89	1.111
48.85	1.110
48.86	1.109
48.85	1.109
48.88	1.110
48.90	1.110
48.94	1.110
48.94	1.110
49.00	1.114
49.05	1.113
49.03	1.114
49.04	1.114
49.05	1.113
49.03	1.113
49.05	1.113
49.07	1.111
49.07	1.113
49.10	1.111
49.18	1.115
49.19	1.116
49.21	1.115
49.21	1.117
49.19	1.116
49.19	1.115
49.21	1.114
49.19	1.115
49.19	1.115
49.13	1.115
49.24	1.114
49.21	1.114
49.24	1.114
49.26	1.114
49.27	1.115
49.31	1.116
49.37	1.115
49.39	1.116
49.36	1.116
49.44	1.117
49.45	1.117
49.48	1.116
49.48	1.119
49.41	1.115
49.35	1.116
49.33	1.117
49.37	1.116
49.38	1.116
49.40	1.115
49.45	1.116
49.45	1.116
49.43	1.116
49.50	1.116
49.58	1.119
49.57	1.120
49.61	1.119
49.54	1.121
49.60	1.119
49.59	1.119
49.57	1.116
49.61	1.117
49.61	1.119
49.61	1.117
49.61	1.117
49.62	1.117
49.61	1.117
49.68	1.119
49.72	1.120
49.80	1.120
49.81	1.121
49.84	1.124
49.81	1.120
49.79	1.120
49.82	1.122
49.84	1.121
49.87	1.120
49.89	1.119
49.85	1.120
49.91	1.121
49.89	1.121
49.96	1.121
49.96	1.121
49.95	1.120
49.96	1.121
49.97	1.122
49.99	1.121
49.96	1.121
50.04	1.121
50.01	1.122
49.97	1.122
50.08	1.121
50.07	1.122
50.05	1.122
50.06	1.121
50.12	1.121
50.15	1.121
50.15	1.125
50.14	1.122
50.11	1.124
50.13	1.122
50.15	1.121
50.12	1.122
50.13	1.121
50.17	1.121
50.18	1.121
50.18	1.125
50.20	1.124
50.26	1.126
50.25	1.126
50.30	1.126
50.32	1.125
50.30	1.125
50.30	1.125
50.25	1.125
50.26	1.124
50.32	1.124
50.35	1.125
50.40	1.127
50.42	1.130
50.48	1.131
50.47	1.132
50.51	1.132
50.52	1.132
50.53	1.130
50.55	1.131
50.59	1.130
50.60	1.128
50.59	1.131
50.58	1.130
50.54	1.130
50.55	1.130
50.57	1.128
50.59	1.132
50.64	1.133
50.64	1.132
50.69	1.136
50.69	1.133
50.75	1.134
50.74	1.136
50.80	1.136
50.80	1.136
50.80	1.134
50.78	1.134
50.74	1.134
50.74	1.134
50.71	1.133
50.74	1.134
50.74	1.134
50.79	1.133
50.79	1.134
50.89	1.134
50.90	1.134
50.89	1.134
50.93	1.136
50.97	1.137
50.98	1.137
50.95	1.133
50.96	1.138
51.00	1.137
51.01	1.138
50.98	1.136
50.98	1.137
50.98	1.134
51.00	1.136
51.05	1.137
51.03	1.136
51.04	1.136
51.05	1.136
51.08	1.137
51.07	1.137
51.11	1.138
51.11	1.137
51.09	1.137
51.17	1.137
51.17	1.137
51.22	1.138
51.21	1.137
51.24	1.139
51.22	1.139
51.21	1.141
51.24	1.138
51.25	1.139
51.25	1.139
51.24	1.138
51.29	1.138
51.29	1.138
51.30	1.139
51.36	1.141
51.41	1.139
51.38	1.142
51.42	1.142
51.42	1.139
51.43	1.141
51.46	1.141
51.42	1.142
51.38	1.141
51.43	1.142
51.43	1.138
51.46	1.141
51.47	1.139
51.53	1.141
51.55	1.142
51.56	1.142
51.55	1.142
51.60	1.142
51.61	1.143
51.58	1.144
51.61	1.145
51.67	1.144
51.68	1.144
51.66	1.145
51.72	1.144
51.70	1.142
51.66	1.143
51.66	1.143
51.71	1.144
51.68	1.145
51.74	1.144
51.75	1.144
51.76	1.145
51.82	1.144
51.88	1.145
51.87	1.147
51.95	1.145
51.95	1.145
51.91	1.147
51.90	1.147
51.90	1.144
51.90	1.144
51.86	1.144
51.88	1.145
51.92	1.144
51.95	1.147
51.94	1.145
52.00	1.145
51.99	1.148
52.08	1.149
52.12	1.149
52.12	1.147
52.13	1.147
52.15	1.148
52.16	1.147
52.13	1.148
52.13	1.147
52.12	1.147
52.10	1.148
52.14	1.149
52.21	1.148
52.25	1.149
52.29	1.148
52.29	1.149
52.31	1.149
52.36	1.149
52.38	1.151
52.33	1.149
52.36	1.150
52.38	1.149
52.42	1.150
52.38	1.149
52.35	1.150
52.41	1.148
52.39	1.149
52.44	1.149
52.47	1.150
52.49	1.153
52.51	1.151
52.61	1.153
52.60	1.154
52.56	1.154
52.53	1.151
52.58	1.153
52.62	1.153
52.61	1.151
52.63	1.151
52.66	1.150
52.65	1.153
52.67	1.151
52.68	1.151
52.68	1.153
52.74	1.153
52.80	1.153
52.77	1.154
52.77	1.154
52.82	1.155
52.78	1.153
52.79	1.154
52.87	1.153
52.85	1.154
52.90	1.155
52.91	1.156
52.92	1.156
52.89	1.156
52.93	1.155
52.92	1.156
52.96	1.156
52.92	1.155
52.96	1.155
52.97	1.155
52.99	1.154
53.00	1.155
53.05	1.156
53.05	1.158
53.06	1.155
53.05	1.155
53.02	1.155
53.04	1.154
53.08	1.158
53.10	1.156
53.13	1.156
53.14	1.155
53.24	1.156
53.21	1.156
53.27	1.159
53.23	1.157
53.24	1.159
53.24	1.157
53.30	1.156
53.27	1.156
53.22	1.156
53.26	1.156
53.30	1.156
53.36	1.157
53.38	1.157
53.37	1.156
53.40	1.156
53.42	1.156
53.50	1.155
53.53	1.155
53.50	1.156
53.50	1.155
53.48	1.159
53.49	1.156
53.46	1.156
53.46	1.156
53.50	1.156
53.50	1.157
53.53	1.156
53.58	1.155
53.57	1.157
53.59	1.157
53.61	1.157
53.65	1.157
53.67	1.156
53.65	1.156
53.65	1.156
53.68	1.156
53.69	1.156
53.76	1.156
53.76	1.157
53.74	1.156
53.73	1.157
53.76	1.156
53.74	1.156
53.76	1.155
53.79	1.157
53.77	1.154
53.84	1.157
53.85	1.154
53.92	1.157
53.94	1.157
53.99	1.156
54.01	1.159
54.03	1.157
54.04	1.157
54.11	1.159
54.16	1.159
54.14	1.157
54.14	1.157
54.13	1.160
54.18	1.159
54.14	1.157
54.10	1.160
54.13	1.157
54.14	1.159
54.22	1.159
54.22	1.159
54.27	1.159
54.26	1.162
54.26	1.161
54.26	1.161
54.32	1.161
54.32	1.162
54.33	1.163
54.37	1.163
54.39	1.163
54.41	1.163
54.47	1.163
54.44	1.163
54.46	1.164
54.45	1.163
54.42	1.161
54.44	1.162
54.52	1.162
54.49	1.161
54.52	1.163
54.53	1.163
54.52	1.164
54.58	1.166
54.57	1.163
54.61	1.164
54.61	1.164
54.70	1.166
54.75	1.166
54.74	1.167
54.83	1.167
54.83	1.167
54.81	1.166
54.81	1.166
54.80	1.166
54.81	1.163
54.81	1.166
54.80	1.167
54.77	1.166
54.82	1.164
54.88	1.167
54.89	1.167
54.93	1.167
54.96	1.167
55.00	1.168
55.01	1.168
54.99	1.169
55.00	1.169
54.99	1.169
54.95	1.169
55.00	1.168
55.00	1.168
55.10	1.167
55.06	1.169
55.10	1.170
55.15	1.170
55.10	1.169
55.10	1.169
55.10	1.169
55.10	1.169
55.09	1.170
55.19	1.172
55.22	1.173
55.27	1.173
55.29	1.174
55.35	1.174
55.30	1.175
55.30	1.174
55.31	1.173
55.31	1.174
55.31	1.173
55.36	1.172
55.34	1.174
55.37	1.172
55.42	1.175
55.46	1.174
55.48	1.174
55.49	1.175
55.49	1.177
55.49	1.178
55.49	1.175
55.57	1.178
55.59	1.177
55.60	1.175
55.58	1.177
55.58	1.179
55.63	1.177
55.61	1.178
55.66	1.177
55.68	1.178
55.68	1.178
55.72	1.179
55.73	1.180
55.73	1.180
55.73	1.180
55.74	1.180
55.79	1.181
55.82	1.181
55.84	1.183
55.90	1.184
55.93	1.184
55.93	1.184
55.96	1.183
55.88	1.181
55.93	1.183
55.91	1.183
55.93	1.181
55.97	1.184
55.99	1.185
56.00	1.183
56.07	1.183
56.08	1.183
56.12	1.185
56.07	1.187
56.09	1.185
56.11	1.186
56.12	1.187
56.16	1.189
56.17	1.190
56.17	1.187
56.17	1.186
56.14	1.187
56.14	1.186
56.18	1.186
56.19	1.187
56.26	1.189
56.28	1.189
56.28	1.189
56.35	1.186
56.34	1.189
56.32	1.190
56.31	1.190
56.38	1.191
56.42	1.192
56.42	1.191
56.44	1.191
56.41	1.192
56.46	1.191
56.40	1.190
56.40	1.190
56.42	1.189
56.38	1.190
56.37	1.192
56.45	1.191
56.46	1.191
56.50	1.193
56.55	1.193
56.57	1.195
56.58	1.195
56.56	1.196
56.59	1.196
56.57	1.196
56.55	1.196
56.61	1.196
56.57	1.195
56.58	1.193
56.66	1.196
56.65	1.196
56.65	1.196
56.69	1.197
56.70	1.197
56.70	1.197
56.68	1.198
56.69	1.198
56.70	1.196
56.70	1.197
56.70	1.196
56.71	1.195
56.78	1.198
56.82	1.201
56.87	1.201
56.87	1.202
56.91	1.202
56.89	1.203
56.90	1.203
56.91	1.203
56.90	1.201
56.88	1.201
56.86	1.201
56.89	1.201
56.91	1.200
56.90	1.201
56.93	1.202
56.92	1.201
56.94	1.201
56.92	1.201
56.99	1.201
57.04	1.203
57.09	1.204
57.13	1.206
57.15	1.203
57.17	1.204
57.12	1.206
57.11	1.203
57.08	1.203
57.11	1.204
57.12	1.203
57.12	1.204
57.15	1.202
57.20	1.203
57.21	1.206
57.28	1.204
57.29	1.206
57.29	1.206
57.36	1.207
57.34	1.206
57.37	1.206
57.42	1.208
57.40	1.208
57.35	1.208
57.36	1.208
57.34	1.208
57.35	1.207
57.38	1.208
57.39	1.206
57.41	1.206
57.49	1.206
57.52	1.208
57.54	1.207
57.50	1.208
57.58	1.209
57.58	1.211
57.55	1.211
57.57	1.211
57.57	1.213
57.59	1.214
57.63	1.213
57.64	1.213
57.65	1.213
57.66	1.213
57.64	1.210
57.60	1.210
57.61	1.210
57.63	1.211
57.67	1.215
57.67	1.214
57.72	1.216
57.69	1.216
57.73	1.213
57.72	1.215
57.71	1.214
57.72	1.215
57.71	1.214
57.77	1.215
57.73	1.216
57.82	1.216
57.86	1.219
57.91	1.219
57.91	1.219
57.92	1.218
57.94	1.220
57.94	1.220
58.00	1.219
57.97	1.218
57.94	1.218
57.97	1.218
58.03	1.219
58.05	1.216
58.07	1.219
58.04	1.218
58.06	1.221
58.11	1.221
58.06	1.222
58.06	1.220
58.05	1.220
58.04	1.220
58.08	1.220
58.07	1.221
58.06	1.221
58.11	1.222
58.11	1.225
58.16	1.224
58.18	1.226
58.20	1.228
58.16	1.226
58.24	1.227
58.23	1.227
58.24	1.228
58.22	1.228
58.24	1.227
58.26	1.228
58.20	1.230
58.21	1.227
58.23	1.225
58.30	1.223
58.26	1.223
58.25	1.227
58.32	1.227
58.35	1.231
58.40	1.230
58.36	1.232
58.43	1.231
58.43	1.231
58.47	1.232
58.52	1.230
58.45	1.230
58.48	1.231
58.46	1.231
58.47	1.230
58.44	1.230
58.48	1.230
58.51	1.230
58.57	1.231
58.55	1.230
58.64	1.232
58.64	1.232
58.65	1.231
58.64	1.231
58.59	1.232
58.65	1.232
58.62	1.233
58.60	1.232
58.61	1.231
58.66	1.235
58.68	1.232
58.74	1.235
58.74	1.235
58.78	1.236
58.79	1.233
58.80	1.235
58.79	1.233
58.82	1.233
58.83	1.233
58.84	1.235
58.87	1.235
58.88	1.233
58.86	1.233
58.85	1.235
58.89	1.236
58.92	1.236
58.92	1.235
58.91	1.235
58.94	1.235
58.95	1.236
58.97	1.236
58.95	1.235
58.94	1.237
58.98	1.235
58.97	1.237
59.01	1.233
59.01	1.235
59.04	1.235
59.03	1.237
59.07	1.237
59.08	1.238
59.14	1.240
59.16	1.238
59.18	1.237
59.18	1.237
59.16	1.236
59.16	1.237
59.22	1.237
59.23	1.239
59.25	1.242
59.28	1.240
59.32	1.240
59.35	1.242
59.31	1.244
59.26	1.244
59.27	1.242
59.29	1.242
59.30	1.243
59.34	1.243
59.36	1.243
59.36	1.245
59.42	1.243
59.40	1.246
59.35	1.246
59.34	1.243
59.33	1.243
59.31	1.240
59.33	1.244
59.36	1.244
59.43	1.244
59.48	1.246
59.46	1.249
59.49	1.251
59.54	1.250
59.58	1.250
59.58	1.252
59.59	1.251
59.63	1.249
59.62	1.250
59.59	1.247
59.55	1.250
59.60	1.249
59.56	1.249
59.62	1.249
59.62	1.249
59.69	1.250
59.73	1.253
59.76	1.253
59.81	1.256
59.82	1.256
59.82	1.257
59.87	1.257
59.89	1.257
59.89	1.256
59.89	1.256
59.92	1.256
59.84	1.255
59.88	1.256
59.92	1.256
59.96	1.258
60.01	1.256
60.03	1.257
60.01	1.258
60.00	1.257
60.02	1.256
60.05	1.256
60.06	1.256
60.07	1.257
60.07	1.261
60.07	1.260
60.08	1.260
60.06	1.261
60.09	1.261
60.11	1.262
60.14	1.263
60.13	1.264
60.14	1.262
60.16	1.263
60.18	1.263
60.20	1.264
60.20	1.263
60.23	1.264
60.25	1.263
60.28	1.267
60.31	1.268
60.38	1.267
60.39	1.267
60.44	1.269
60.49	1.268
60.51	1.269
60.51	1.269
60.54	1.270
60.50	1.269
60.52	1.268
60.52	1.269
60.51	1.269
60.54	1.270
60.56	1.270
60.56	1.269
60.61	1.269
60.59	1.270
60.62	1.270
60.63	1.270
60.69	1.271
60.69	1.270
60.74	1.271
60.75	1.273
60.78	1.273
60.77	1.273
60.79	1.273
60.83	1.273
60.84	1.274
60.84	1.273
60.85	1.273
60.88	1.274
60.88	1.273
60.88	1.273
60.84	1.274
60.85	1.273
60.87	1.273
60.88	1.271
60.93	1.271
60.96	1.276
61.02	1.279
61.05	1.281
61.12	1.281
61.15	1.285
61.11	1.286
61.12	1.286
61.08	1.284
61.07	1.282
61.09	1.280
61.11	1.279
61.11	1.279
61.17	1.281
61.17	1.282
61.20	1.284
61.22	1.286
61.30	1.288
61.33	1.292
61.38	1.294
61.36	1.296
61.37	1.298
61.42	1.294
61.34	1.291
61.32	1.291
61.32	1.291
61.34	1.289
61.37	1.293
61.38	1.293
61.44	1.294
61.50	1.296
61.48	1.294
61.47	1.294
61.53	1.296
61.56	1.297
61.56	1.299
61.61	1.302
61.61	1.304
61.61	1.303
61.69	1.304
61.71	1.304
61.71	1.304
61.74	1.302
61.72	1.302
61.73	1.300
61.70	1.303
61.70	1.302
61.77	1.304
61.79	1.304
61.85	1.306
61.84	1.309
61.90	1.309
61.87	1.314
61.92	1.314
61.90	1.312
61.94	1.310
61.90	1.308
61.95	1.306
61.94	1.308
62.04	1.314
62.05	1.317
62.05	1.320
62.06	1.322
62.12	1.321
62.10	1.320
62.06	1.320
62.09	1.315
62.10	1.316
62.05	1.316
62.07	1.316
62.15	1.318
62.19	1.320
62.22	1.322
62.24	1.326
62.26	1.327
62.29	1.329
62.29	1.329
62.34	1.332
62.32	1.332
62.34	1.329
62.38	1.329
62.36	1.328
62.34	1.328
62.35	1.328
62.41	1.328
62.43	1.330
62.38	1.330
62.51	1.332
62.51	1.333
62.56	1.334
62.60	1.338
62.63	1.335
62.61	1.335
62.63	1.335
62.61	1.333
62.60	1.333
62.60	1.332
62.66	1.335
62.68	1.336
62.73	1.338
62.73	1.339
62.76	1.338
62.76	1.338
62.75	1.339
62.74	1.336
62.79	1.336
62.77	1.336
62.79	1.336
62.83	1.338
62.87	1.340
62.91	1.340
62.92	1.342
62.91	1.342
62.94	1.344
62.94	1.341
62.97	1.341
62.96	1.342
63.00	1.340
63.06	1.341
63.06	1.342
63.02	1.344
63.12	1.345
63.16	1.346
63.11	1.347
63.12	1.347
63.12	1.346
63.16	1.347
63.20	1.348
63.23	1.348
63.27	1.348
63.30	1.350
63.32	1.352
63.37	1.353
63.37	1.353
63.37	1.352
63.40	1.353
63.37	1.352
63.37	1.351
63.36	1.352
63.33	1.350
63.40	1.351
63.39	1.352
63.46	1.353
63.50	1.355
63.56	1.357
63.64	1.363
63.61	1.363
63.62	1.364
63.61	1.364
63.57	1.360
63.51	1.360
63.48	1.359
63.48	1.359
63.50	1.359
63.56	1.358
63.58	1.360
63.65	1.360
63.71	1.365
63.74	1.364
63.85	1.368
63.89	1.369
63.91	1.371
63.93	1.370
63.90	1.369
63.86	1.365
63.87	1.366
63.90	1.366
63.88	1.365
63.89	1.366
63.86	1.366
63.90	1.368
63.99	1.368
64.02	1.369
64.04	1.369
64.09	1.370
64.06	1.371
64.11	1.370
64.12	1.373
64.14	1.371
64.11	1.371
64.14	1.370
64.10	1.371
64.11	1.370
64.15	1.370
64.19	1.370
64.22	1.371
64.19	1.371
64.19	1.373
64.23	1.374
64.23	1.376
64.30	1.375
64.33	1.375
64.33	1.375
64.34	1.376
64.30	1.374
64.30	1.373
64.31	1.374
64.29	1.373
64.36	1.374
64.33	1.377
64.38	1.375
64.38	1.376
64.43	1.377
64.49	1.377
64.48	1.377
64.52	1.379
64.53	1.381
64.54	1.381
64.57	1.381
64.58	1.381
64.59	1.382
64.63	1.382
64.60	1.380
64.55	1.383
64.63	1.381
64.62	1.383
64.68	1.381
64.72	1.382
64.74	1.383
64.77	1.384
64.71	1.386
64.74	1.387
64.77	1.387
64.73	1.386
64.67	1.384
64.72	1.384
64.72	1.384
64.76	1.386
64.75	1.384
64.76	1.384
64.77	1.386
64.80	1.387
64.82	1.388
64.84	1.389
64.82	1.388
64.87	1.389
64.87	1.389
64.87	1.388
64.83	1.387
64.88	1.388
64.87	1.387
64.93	1.388
64.89	1.388
64.97	1.391
64.99	1.391
64.98	1.389
65.00	1.392
64.97	1.389
65.03	1.392
65.06	1.393
65.05	1.389
65.01	1.391
65.06	1.389
65.11	1.389
65.11	1.391
65.11	1.389
65.16	1.393
65.21	1.393
65.25	1.394
65.23	1.397
65.23	1.397
65.26	1.397
65.26	1.397
65.20	1.397
65.25	1.394
65.18	1.394
65.17	1.394
65.22	1.394
65.20	1.393
65.26	1.394
65.27	1.394
65.28	1.395
65.33	1.395
65.39	1.397
65.35	1.397
65.32	1.398
65.38	1.395
65.35	1.397
65.40	1.397
65.44	1.397
65.48	1.398
65.45	1.400
65.44	1.399
65.36	1.399
65.41	1.397
65.42	1.398
65.47	1.397
65.46	1.398
65.54	1.401
65.50	1.401
65.52	1.404
65.55	1.403
65.53	1.404
65.60	1.403
65.57	1.401
65.62	1.403
65.63	1.404
65.63	1.406
65.65	1.407
65.66	1.408
65.66	1.406
65.65	1.406
65.61	1.408
65.65	1.405
65.69	1.406
65.68	1.407
65.71	1.408
65.75	1.411
65.75	1.411
65.72	1.408
65.72	1.411
65.74	1.408
65.78	1.408
65.78	1.410
65.80	1.412
65.79	1.413
65.80	1.413
65.80	1.413
65.79	1.413
65.79	1.413
65.78	1.413
65.81	1.415
65.87	1.417
65.93	1.418
65.96	1.419
65.96	1.421
65.98	1.421
65.96	1.419
65.96	1.417
65.90	1.419
65.96	1.417
66.04	1.421
66.00	1.422
66.04	1.423
66.08	1.422
66.11	1.423
66.08	1.422
66.08	1.422
66.09	1.422
66.13	1.423
66.17	1.422
66.17	1.423
66.22	1.423
66.21	1.423
66.23	1.424
66.28	1.425
66.30	1.427
66.27	1.427
66.33	1.425
66.32	1.425
66.33	1.425
66.33	1.428
66.28	1.423
66.27	1.425
66.28	1.424
66.33	1.428
66.34	1.425
66.34	1.429
66.44	1.433
66.49	1.435
66.48	1.435
66.48	1.436
66.49	1.436
66.51	1.435
66.53	1.439
66.54	1.437
66.55	1.436
66.58	1.435
66.55	1.434
66.55	1.436
66.57	1.436
66.52	1.434
66.53	1.435
66.51	1.434
66.53	1.435
66.55	1.436
66.53	1.437
66.61	1.439
66.63	1.441
66.66	1.441
66.71	1.443
66.69	1.443
66.72	1.445
66.77	1.445
66.72	1.442
66.72	1.441
66.74	1.442
66.73	1.441
66.76	1.441
66.81	1.440
66.90	1.443
66.92	1.446
66.97	1.450
67.01	1.454
67.01	1.457
67.06	1.457
67.03	1.455
67.01	1.452
66.98	1.450
67.02	1.450
66.99	1.450
66.98	1.448
67.03	1.451
67.04	1.451
67.08	1.452
67.06	1.455
67.13	1.457
67.17	1.459
67.19	1.461
67.24	1.463
67.27	1.465
67.25	1.465
67.25	1.464
67.24	1.459
67.26	1.460
67.25	1.460
67.25	1.461
67.28	1.461
67.30	1.465
67.35	1.471
67.34	1.474
67.38	1.475
67.36	1.477
67.40	1.479
67.39	1.482
67.46	1.485
67.46	1.485
67.40	1.485
67.43	1.484
67.50	1.483
67.49	1.483
67.53	1.485
67.53	1.485
67.54	1.485
67.56	1.487
67.53	1.488
67.52	1.489
67.58	1.488
67.57	1.488
67.55	1.489
67.65	1.492
67.66	1.492
67.66	1.493
67.69	1.494
67.68	1.493
67.68	1.490
67.68	1.489
67.71	1.489
67.75	1.489
67.75	1.493
67.84	1.495
67.84	1.494
67.81	1.498
67.86	1.501
67.84	1.501
67.88	1.500
67.84	1.500
67.88	1.496
67.88	1.499
67.87	1.495
67.90	1.495
67.92	1.496
67.94	1.499
67.98	1.501
67.98	1.503
67.98	1.507
68.01	1.508
68.05	1.510
68.04	1.510
68.07	1.508
68.11	1.511
68.17	1.511
68.18	1.508
68.13	1.507
68.10	1.506
68.18	1.505
68.16	1.507
68.23	1.507
68.28	1.511
68.27	1.512
68.28	1.513
68.23	1.514
68.32	1.514
68.31	1.512
68.29	1.510
68.32	1.512
68.30	1.512
68.33	1.513
68.30	1.514
68.33	1.516
68.29	1.517
68.30	1.517
68.34	1.517
68.34	1.516
68.41	1.519
68.38	1.518
68.39	1.519
68.39	1.520
68.47	1.522
68.52	1.522
68.53	1.525
68.57	1.526
68.58	1.526
68.59	1.523
68.57	1.524
68.58	1.522
68.55	1.525
68.55	1.523
68.58	1.526
68.59	1.526
68.63	1.526
68.68	1.528
68.66	1.528
68.62	1.528
68.67	1.528
68.72	1.528
68.73	1.526
68.71	1.526
68.72	1.526
68.76	1.526
68.78	1.525
68.81	1.526
68.81	1.529
68.84	1.532
68.87	1.532
68.92	1.535
68.92	1.535
68.91	1.536
68.91	1.535
68.88	1.535
68.92	1.534
68.94	1.534
68.93	1.534
68.91	1.534
68.95	1.532
69.00	1.536
69.01	1.536
69.08	1.538
69.07	1.541
69.14	1.542
69.16	1.542
69.20	1.541
69.16	1.541
69.14	1.540
69.15	1.540
69.12	1.541
69.16	1.540
69.20	1.540
69.25	1.542
69.30	1.543
69.38	1.545
69.35	1.543
69.40	1.545
69.35	1.543
69.35	1.545
69.39	1.542
69.40	1.543
69.40	1.543
69.43	1.547
69.40	1.545
69.44	1.542
69.45	1.543
69.47	1.542
69.48	1.542
69.48	1.547
69.53	1.549
69.53	1.549
69.59	1.549
69.57	1.549
69.60	1.552
69.66	1.550
69.64	1.550
69.73	1.553
69.65	1.553
69.65	1.550
69.64	1.548
69.68	1.550
69.70	1.552
69.73	1.552
69.78	1.553
69.79	1.554
69.83	1.554
69.86	1.553
69.84	1.555
69.91	1.553
69.93	1.553
69.94	1.556
69.98	1.555
69.95	1.556
69.95	1.555
69.96	1.556
69.99	1.556
69.98	1.554
69.97	1.554
69.93	1.554
69.94	1.553
69.99	1.555
70.03	1.555
70.03	1.555
70.10	1.559
70.16	1.556
70.20	1.558
70.26	1.559
70.17	1.558
70.13	1.556
70.10	1.556
70.16	1.556
70.18	1.556
70.19	1.559
70.22	1.558
70.23	1.558
70.25	1.559
70.29	1.559
70.34	1.560
70.35	1.561
70.36	1.560
70.43	1.562
70.45	1.564
70.48	1.562
70.49	1.564
70.47	1.562
70.45	1.562
70.43	1.559
70.49	1.560
70.48	1.562
70.54	1.564
70.58	1.565
70.57	1.565
70.54	1.565
70.57	1.565
70.57	1.565
70.57	1.564
70.61	1.565
70.64	1.565
70.67	1.566
70.67	1.567
70.69	1.567
70.68	1.564
70.67	1.565
70.71	1.565
70.74	1.567
70.78	1.565
70.78	1.567
70.82	1.567
70.84	1.570
70.83	1.571
70.89	1.572
70.89	1.571
70.86	1.571
70.86	1.570
70.86	1.571
70.91	1.571
70.94	1.570
70.97	1.571
70.95	1.572
71.00	1.576
71.04	1.572
71.03	1.574
71.01	1.576
71.06	1.578
71.10	1.578
71.11	1.579
71.08	1.579
71.10	1.576
71.10	1.578
71.14	1.577
71.11	1.576
71.17	1.574
71.20	1.577
71.21	1.578
71.26	1.580
71.30	1.579
71.30	1.580
71.33	1.583
71.39	1.582
71.40	1.583
71.40	1.583
71.39	1.584
71.40	1.584
71.38	1.583
71.34	1.584
71.35	1.580
71.30	1.582
71.37	1.582
71.36	1.582
71.43	1.582
71.47	1.582
71.54	1.583
71.59	1.587
71.61	1.585
71.64	1.588
71.63	1.587
71.59	1.585
71.59	1.584
71.54	1.584
71.54	1.584
71.56	1.587
71.61	1.585
71.64	1.584
71.63	1.585
71.67	1.587
71.69	1.588
71.74	1.589
71.78	1.590
71.79	1.590
71.81	1.592
71.79	1.592
71.81	1.592
71.84	1.594
71.85	1.591
71.86	1.591
71.84	1.591
71.82	1.589
71.85	1.590
71.86	1.592
71.89	1.595
71.91	1.596
71.96	1.595
71.98	1.597
71.96	1.597
71.99	1.597
72.01	1.598
72.07	1.597
72.05	1.598
72.10	1.597
72.10	1.597
72.08	1.597
72.14	1.596
72.13	1.597
72.22	1.596
72.20	1.598
72.23	1.597
72.20	1.600
72.22	1.601
72.22	1.601
72.22	1.600
72.22	1.602
72.25	1.602
72.34	1.606
72.29	1.602
72.33	1.605
72.33	1.606
72.32	1.605
72.35	1.606
72.34	1.605
72.37	1.603
72.38	1.602
72.37	1.602
72.40	1.603
72.44	1.606
72.40	1.606
72.45	1.609
72.46	1.606
72.48	1.607
72.53	1.606
72.53	1.607
72.57	1.607
72.61	1.607
72.67	1.608
72.65	1.609
72.73	1.609
72.73	1.611
72.75	1.613
72.73	1.612
72.68	1.609
72.66	1.608
72.66	1.606
72.67	1.608
72.65	1.609
72.66	1.609
72.72	1.609
72.76	1.609
72.75	1.611
72.75	1.611
72.76	1.613
72.84	1.614
72.86	1.615
72.88	1.616
72.91	1.616
72.93	1.619
72.96	1.618
72.99	1.618
72.97	1.616
72.94	1.616
72.91	1.615
72.91	1.615
72.96	1.615
72.96	1.615
73.01	1.618
73.05	1.618
73.06	1.619
73.06	1.620
73.08	1.621
73.13	1.624
73.25	1.624
73.19	1.625
73.25	1.624
73.26	1.625
73.30	1.626
73.29	1.624
73.24	1.623
73.27	1.623
73.27	1.624
73.25	1.623
73.27	1.623
73.28	1.620
73.30	1.623
73.34	1.626
73.43	1.627
73.45	1.629
73.49	1.627
73.51	1.629
73.49	1.629
73.55	1.629
73.61	1.630
73.59	1.630
73.57	1.629
73.55	1.629
73.53	1.629
73.49	1.629
73.51	1.629
73.60	1.627
73.63	1.630
73.69	1.629
73.71	1.630
73.77	1.631
73.79	1.631
73.82	1.634
73.83	1.631
73.83	1.631
73.86	1.632
73.88	1.632
73.87	1.632
73.89	1.631
73.89	1.632
73.91	1.630
73.89	1.632
73.88	1.630
73.93	1.631
73.93	1.632
73.98	1.632
74.02	1.637
74.08	1.637
74.11	1.638
74.11	1.638
74.18	1.639
74.14	1.638
74.16	1.638
74.20	1.640
74.17	1.639
74.21	1.639
74.25	1.639
74.21	1.640
74.26	1.640
74.26	1.639
74.25	1.639
74.32	1.642
74.33	1.639
74.33	1.642
74.37	1.640
74.40	1.642
74.46	1.643
74.46	1.640
74.51	1.642
74.50	1.642
74.51	1.644
74.53	1.645
74.61	1.647
74.62	1.648
74.60	1.647
74.57	1.645
74.57	1.645
74.57	1.645
74.56	1.644
74.60	1.644
74.62	1.645
74.62	1.645
74.64	1.645
74.72	1.648
74.71	1.650
74.78	1.649
74.79	1.650
74.81	1.653
74.86	1.651
74.91	1.651
74.87	1.653
74.89	1.651
74.84	1.651
74.86	1.649
74.86	1.650
74.83	1.651
74.84	1.650
74.87	1.651
74.87	1.653
74.90	1.651
74.93	1.651
74.97	1.651
74.96	1.653
75.03	1.653
75.10	1.653
75.11	1.655
75.10	1.655
75.10	1.658
75.13	1.655
75.08	1.655
75.06	1.655
75.06	1.651
75.02	1.654
75.08	1.653
75.09	1.654
75.13	1.655
75.21	1.655
75.22	1.658
75.26	1.658
75.30	1.660
75.34	1.662
75.35	1.660
75.28	1.660
75.29	1.658
75.29	1.655
75.25	1.658
75.31	1.656
75.40	1.656
75.38	1.658
75.46	1.661
75.47	1.661
75.47	1.663
75.50	1.662
75.51	1.660
75.50	1.661
75.47	1.661
75.48	1.661
75.49	1.660
75.56	1.662
75.60	1.663
75.61	1.665
75.73	1.663
75.71	1.665
75.71	1.666
75.71	1.665
75.78	1.666
75.82	1.667
75.75	1.666
75.79	1.665
75.77	1.662
75.79	1.666
75.79	1.666
75.88	1.665
75.94	1.667
75.93	1.666
75.97	1.667
76.03	1.668
76.03	1.668
76.03	1.668
76.01	1.667
76.04	1.667
76.08	1.667
76.03	1.666
76.09	1.668
76.08	1.668
76.13	1.668
76.15	1.667
76.15	1.668
76.20	1.669
76.20	1.669
76.22	1.669
76.26	1.671
76.23	1.671
76.27	1.672
76.27	1.674
76.28	1.672
76.28	1.672
76.28	1.671
76.23	1.671
76.30	1.672
76.31	1.673
76.36	1.673
76.32	1.672
76.33	1.672
76.37	1.674
76.41	1.673
76.44	1.673
76.47	1.674
76.47	1.673
76.47	1.675
76.52	1.674
76.50	1.675
76.51	1.674
76.52	1.674
76.48	1.673
76.52	1.674
76.54	1.674
76.57	1.675
76.62	1.677
76.67	1.677
76.67	1.678
76.73	1.678
76.75	1.680
76.71	1.678
76.75	1.677
76.71	1.675
76.71	1.677
76.72	1.677
76.72	1.677
76.78	1.677
76.81	1.678
76.89	1.680
76.95	1.678
77.00	1.681
77.01	1.681
77.03	1.680
77.06	1.683
77.04	1.680
77.06	1.681
77.03	1.683
77.04	1.681
77.05	1.680
77.01	1.679
77.05	1.680
77.04	1.678
77.11	1.681
77.16	1.680
77.15	1.683
77.20	1.683
77.25	1.681
77.26	1.683
77.35	1.681
77.34	1.683
77.31	1.685
77.36	1.684
77.30	1.683
77.30	1.683
77.31	1.680
77.30	1.683
77.38	1.681
77.37	1.683
77.40	1.681
77.40	1.681
77.39	1.683
77.46	1.684
77.46	1.681
77.45	1.684
77.53	1.686
77.55	1.685
77.60	1.686
77.61	1.686
77.57	1.686
77.60	1.686
77.61	1.686
77.64	1.686
77.62	1.685
77.61	1.685
77.64	1.686
77.67	1.686
77.69	1.685
77.64	1.685
77.70	1.687
77.72	1.687
77.76	1.687
77.77	1.689
77.74	1.687
77.75	1.686
77.78	1.687
77.74	1.686
77.79	1.687
77.82	1.689
77.83	1.687
77.93	1.690
77.89	1.690
77.90	1.689
77.85	1.690
77.88	1.690
77.85	1.687
77.89	1.689
77.90	1.687
77.96	1.689
77.92	1.689
77.96	1.690
78.03	1.690
78.08	1.691
78.09	1.692
78.13	1.692
78.16	1.693
78.14	1.692
78.13	1.693
78.11	1.692
78.08	1.691
78.03	1.692
78.08	1.693
78.04	1.692
78.12	1.692
78.10	1.692
78.12	1.691
78.17	1.693
78.18	1.692
78.24	1.692
78.24	1.696
78.25	1.693
78.28	1.695
78.33	1.696
78.32	1.695
78.37	1.693
78.34	1.693
78.35	1.693
78.36	1.692
78.39	1.693
78.38	1.693
78.36	1.695
78.38	1.693
78.40	1.696
78.43	1.696
78.43	1.693
78.46	1.695
78.47	1.696
78.51	1.696
78.53	1.696
78.52	1.695
78.49	1.695
78.60	1.696
78.57	1.696
78.57	1.696
78.57	1.697
78.57	1.697
78.61	1.696
78.65	1.698
78.63	1.698
78.67	1.697
78.67	1.697
78.72	1.698
78.72	1.700
78.75	1.698
78.81	1.700
78.81	1.697
78.84	1.698
78.87	1.698
78.85	1.698
78.82	1.700
78.83	1.697
78.88	1.697
78.91	1.702
78.92	1.702
78.96	1.703
78.97	1.704
79.06	1.704
79.02	1.703
79.08	1.705
79.07	1.704
79.11	1.705
79.13	1.705
79.16	1.704
79.17	1.705
79.15	1.707
79.17	1.705
79.12	1.705
79.13	1.704
79.15	1.704
79.21	1.707
79.22	1.708
79.28	1.709
79.30	1.709
79.30	1.711
79.30	1.710
79.33	1.710
79.35	1.713
79.34	1.711
79.36	1.713
79.42	1.713
79.50	1.715
79.50	1.715
79.49	1.715
79.47	1.715
79.48	1.714
79.44	1.714
79.40	1.713
79.40	1.710
79.43	1.713
79.48	1.714
79.57	1.714
79.62	1.717
79.60	1.718
79.61	1.723
79.68	1.725
79.71	1.721
79.70	1.720
79.71	1.721
79.71	1.721
79.68	1.720
79.70	1.720
79.70	1.721
79.70	1.718
79.71	1.720
79.75	1.721
79.81	1.722
79.79	1.721
79.87	1.723
79.88	1.726
79.93	1.728
79.91	1.729
79.95	1.729
79.89	1.729
79.92	1.729
79.89	1.726
79.89	1.727
79.91	1.726
79.85	1.726
79.89	1.723
79.94	1.726
79.95	1.727
79.95	1.728
80.01	1.728
80.04	1.731
80.06	1.732
80.08	1.732
80.14	1.738
80.19	1.736
80.16	1.736
80.13	1.731
80.14	1.733
80.10	1.731
80.13	1.733
80.17	1.731
80.16	1.732
80.24	1.732
80.21	1.734
80.29	1.734
80.31	1.739
80.33	1.736
80.31	1.738
80.33	1.738
80.30	1.735
80.32	1.735
80.36	1.735
80.40	1.738
80.39	1.740
80.46	1.744
80.48	1.745
80.52	1.747
80.53	1.746
80.49	1.744
80.50	1.744
80.50	1.744
80.49	1.744
80.52	1.741
80.49	1.743
80.53	1.743
80.59	1.744
80.57	1.745
80.68	1.746
80.72	1.747
80.71	1.747
80.74	1.751
80.73	1.752
80.78	1.752
80.78	1.750
80.77	1.749
80.73	1.747
80.72	1.750
80.72	1.749
80.70	1.749
80.76	1.751
80.76	1.751
80.82	1.751
80.92	1.752
80.92	1.757
80.97	1.757
81.01	1.757
81.01	1.759
81.02	1.759
81.01	1.758
80.97	1.756
80.95	1.756
80.91	1.754
80.93	1.754
80.92	1.756
80.97	1.757
80.95	1.756
80.99	1.758
80.98	1.758
81.03	1.758
81.07	1.761
81.05	1.759
81.07	1.761
81.06	1.759
81.06	1.758
81.03	1.759
81.09	1.758
81.11	1.759
81.11	1.759
81.17	1.761
81.16	1.759
81.18	1.762
81.27	1.764
81.34	1.764
81.38	1.765
81.40	1.768
81.40	1.767
81.46	1.765
81.39	1.765
81.36	1.767
81.38	1.764
81.34	1.767
81.34	1.764
81.34	1.765
81.44	1.765
81.46	1.765
81.51	1.767
81.53	1.767
81.61	1.768
81.65	1.771
81.61	1.771
81.71	1.770
81.65	1.769
81.60	1.767
81.68	1.768
81.60	1.768
81.61	1.768
81.60	1.769
81.65	1.769
81.68	1.768
81.77	1.771
81.81	1.775
81.84	1.773
81.88	1.776
81.85	1.776
81.88	1.776
81.85	1.776
81.86	1.775
81.83	1.774
81.85	1.771
81.80	1.775
81.84	1.773
81.88	1.771
81.97	1.773
81.95	1.775
81.97	1.776
82.06	1.776
82.06	1.779
82.09	1.780
82.15	1.780
82.11	1.782
82.12	1.780
82.13	1.779
82.17	1.779
82.17	1.779
82.11	1.779
82.14	1.777
82.20	1.780
82.28	1.780
82.29	1.779
82.26	1.780
82.31	1.781
82.35	1.782
82.38	1.783
82.38	1.781
82.41	1.783
82.36	1.785
82.39	1.783
82.39	1.782
82.39	1.781
82.39	1.781
82.38	1.783
82.39	1.781
82.47	1.781
82.53	1.782
82.55	1.785
82.58	1.787
82.59	1.787
82.64	1.788
82.65	1.787
82.71	1.788
82.67	1.787
82.67	1.787
82.69	1.787
82.67	1.786
82.66	1.787
82.61	1.787
82.70	1.785
82.69	1.788
82.71	1.787
82.72	1.788
82.72	1.787
82.77	1.787
82.78	1.788
82.75	1.787
82.80	1.789
82.85	1.792
82.96	1.793
82.91	1.797
82.94	1.799
82.99	1.799
82.98	1.795
82.98	1.795
82.96	1.795
82.95	1.793
83.02	1.794
82.94	1.793
82.96	1.794
83.00	1.794
82.98	1.795
83.02	1.794
82.97	1.794
83.00	1.794
83.06	1.797
83.06	1.797
83.07	1.795
83.03	1.795
82.99	1.794
82.99	1.795
83.02	1.795
83.07	1.798
83.06	1.799
83.11	1.799
83.12	1.799
83.12	1.801
83.14	1.803
83.16	1.803
83.20	1.804
83.29	1.805
83.26	1.805
83.30	1.807
83.30	1.806
83.31	1.803
83.32	1.804
83.32	1.804
83.36	1.804
83.44	1.807
83.49	1.808
83.51	1.808
83.56	1.812
83.57	1.812
83.62	1.812
83.68	1.811
83.66	1.808
83.62	1.810
83.64	1.810
83.61	1.810
83.57	1.810
83.57	1.810
83.69	1.810
83.69	1.811
83.73	1.811
83.81	1.812
83.84	1.813
83.90	1.811
83.90	1.813
83.92	1.812
83.94	1.813
83.90	1.813
83.95	1.812
83.95	1.811
83.90	1.811
83.89	1.812
83.89	1.812
83.90	1.812
83.94	1.813
83.87	1.812
83.88	1.813
83.89	1.812
83.90	1.812
83.97	1.814
83.98	1.811
83.98	1.813
83.98	1.812
84.00	1.811
84.06	1.813
84.10	1.813
84.10	1.812
84.10	1.812
84.11	1.813
84.14	1.812
84.12	1.812
84.15	1.813
84.25	1.815
84.24	1.817
84.34	1.818
84.34	1.818
84.34	1.819
84.33	1.818
84.40	1.817
84.44	1.817
84.39	1.818
84.44	1.818
84.46	1.819
84.52	1.822
84.54	1.822
84.58	1.823
84.65	1.822
84.63	1.822
84.62	1.823
84.65	1.824
84.63	1.824
84.67	1.825
84.73	1.826
84.77	1.828
84.79	1.825
84.80	1.826
84.85	1.826
84.78	1.825
84.76	1.825
84.76	1.823
84.76	1.822
84.77	1.824
84.78	1.824
84.76	1.823
84.83	1.825
84.87	1.826
84.94	1.831
85.09	1.834
85.14	1.838
85.22	1.841
85.18	1.841
85.21	1.840
85.17	1.837
85.15	1.838
85.13	1.840
85.12	1.838
85.12	1.835
85.12	1.840
85.13	1.836
85.19	1.840
85.22	1.840
85.23	1.842
85.31	1.842
85.36	1.844
85.49	1.846
85.50	1.850
85.54	1.852
85.55	1.852
85.52	1.849
85.52	1.850
85.50	1.848
85.44	1.849
85.45	1.846
85.51	1.846
85.48	1.847
85.59	1.847
85.63	1.849
85.64	1.849
85.70	1.850
85.77	1.853
85.79	1.853
85.87	1.857
85.90	1.859
85.90	1.859
85.92	1.861
85.92	1.857
85.90	1.855
85.86	1.855
85.87	1.853
85.89	1.854
85.86	1.852
85.94	1.857
85.92	1.858
86.03	1.859
86.06	1.861
86.09	1.864
86.15	1.866
86.15	1.864
86.25	1.867
86.29	1.867
86.33	1.868
86.34	1.870
86.37	1.871
86.35	1.872
86.37	1.870
86.38	1.868
86.34	1.867
86.36	1.868
86.40	1.871
86.44	1.868
86.48	1.870
86.51	1.872
86.53	1.871
86.57	1.873
86.56	1.872
86.51	1.873
86.52	1.872
86.51	1.872
86.59	1.875
86.64	1.873
86.74	1.875
86.74	1.876
86.75	1.876
86.77	1.877
86.79	1.876
86.77	1.876
86.77	1.876
86.74	1.875
86.78	1.872
86.80	1.876
86.79	1.876
86.85	1.876
86.89	1.877
86.86	1.877
86.89	1.878
86.92	1.879
86.94	1.881
86.96	1.881
86.97	1.881
86.98	1.881
87.03	1.881
87.01	1.879
86.98	1.879
86.99	1.879
87.04	1.878
87.03	1.878
87.05	1.879
87.11	1.879
87.13	1.883
87.14	1.883
87.19	1.885
87.24	1.885
87.27	1.886
87.28	1.886
87.28	1.885
87.26	1.885
87.26	1.884
87.17	1.884
87.18	1.884
87.21	1.885
87.18	1.884
87.23	1.883
87.30	1.884
87.38	1.886
87.42	1.885
87.45	1.886
87.47	1.888
87.49	1.889
87.52	1.889
87.49	1.888
87.45	1.886
87.36	1.888
87.39	1.889
87.44	1.886
87.41	1.888
87.45	1.886
87.44	1.886
87.49	1.886
87.56	1.886
87.62	1.888
87.70	1.886
87.79	1.888
87.80	1.889
87.82	1.891
87.81	1.892
87.79	1.892
87.82	1.890
87.78	1.890
87.77	1.889
87.70	1.890
87.71	1.889
87.77	1.888
87.76	1.889
87.78	1.889
87.84	1.890
87.87	1.890
87.87	1.890
87.89	1.890
88.01	1.892
87.98	1.894
88.03	1.895
88.05	1.899
88.01	1.896
88.02	1.894
88.03	1.894
87.96	1.891
87.99	1.890
87.97	1.891
87.97	1.892
88.03	1.894
88.11	1.895
88.20	1.897
88.21	1.899
88.28	1.899
88.22	1.900
88.25	1.899
88.22	1.896
88.19	1.895
88.21	1.896
88.22	1.895
88.22	1.894
88.24	1.897
88.24	1.900
88.31	1.899
88.32	1.899
88.32	1.900
88.33	1.897
88.27	1.899
88.34	1.899
88.38	1.902
88.35	1.900
88.39	1.904
88.40	1.906
88.43	1.908
88.41	1.909
88.49	1.908
88.46	1.907
88.47	1.906
88.47	1.907
88.49	1.903
88.55	1.904
88.55	1.906
88.60	1.908
88.65	1.912
88.66	1.912
88.66	1.918
88.61	1.914
88.65	1.913
88.66	1.914
88.64	1.912
88.57	1.909
88.59	1.908
88.61	1.909
88.65	1.912
88.65	1.913
88.66	1.912
88.72	1.915
88.79	1.915
88.80	1.918
88.81	1.918
88.84	1.919
88.86	1.919
88.91	1.920
88.94	1.919
88.92	1.918
88.90	1.914
88.89	1.915
88.92	1.918
88.89	1.918
88.90	1.915
88.98	1.919
89.01	1.919
88.99	1.921
89.01	1.921
89.03	1.924
89.04	1.924
89.05	1.924
89.08	1.924
89.14	1.925
89.10	1.925
89.13	1.924
89.15	1.927
89.14	1.925
89.16	1.924
89.20	1.926
89.24	1.927
89.25	1.925
89.24	1.926
89.22	1.926
89.31	1.927
89.33	1.928
89.33	1.930
89.30	1.930
89.31	1.931
89.35	1.930
89.38	1.928
89.43	1.926
89.43	1.926
89.42	1.928
89.48	1.930
89.46	1.930
89.50	1.931
89.57	1.932
89.58	1.930
89.58	1.933
89.53	1.931
89.54	1.930
89.57	1.930
89.57	1.931
89.58	1.928
89.57	1.931
89.55	1.930
89.58	1.930
89.57	1.931
89.56	1.931
89.57	1.930
89.60	1.930
89.63	1.932
89.62	1.932
89.73	1.934
89.78	1.933
89.81	1.936
89.78	1.934
89.82	1.936
89.83	1.934
89.79	1.934
89.77	1.933
89.75	1.933
89.77	1.934
89.80	1.934
89.82	1.933
89.85	1.934
89.88	1.936
89.97	1.937
89.96	1.937
89.95	1.938
89.96	1.937
89.95	1.936
89.98	1.937
89.95	1.938
90.01	1.937
90.04	1.938
90.01	1.939
90.03	1.938
90.07	1.940
90.08	1.939
90.14	1.940
90.17	1.940
90.17	1.943
90.27	1.942
90.27	1.944
90.29	1.944
90.29	1.945
90.31	1.943
90.30	1.940
90.27	1.943
90.29	1.942
90.31	1.942
90.29	1.942
90.36	1.943
90.39	1.943
90.43	1.945
90.49	1.948
90.52	1.949
90.56	1.949
90.56	1.951
90.59	1.951
90.60	1.949
90.61	1.952
90.55	1.950
90.55	1.949
90.56	1.949
90.53	1.948
90.51	1.946
90.52	1.946
90.60	1.949
90.62	1.948
90.72	1.949
90.73	1.950
90.82	1.955
90.87	1.955
90.85	1.956
90.91	1.957
90.96	1.956
90.89	1.956
90.83	1.955
90.81	1.955
90.81	1.955
90.83	1.954
90.76	1.955
90.76	1.955
90.84	1.956
90.90	1.955
90.94	1.954
91.01	1.956
91.08	1.957
91.15	1.958
91.19	1.960
91.20	1.962
91.23	1.961
91.15	1.958
91.10	1.956
91.11	1.958
91.05	1.958
91.08	1.958
91.06	1.958
91.14	1.957
91.20	1.960
91.26	1.958
91.30	1.960
91.35	1.960
91.41	1.963
91.44	1.963
91.48	1.962
91.48	1.962
91.52	1.962
91.46	1.961
91.45	1.961
91.44	1.961
91.45	1.960
91.46	1.960
91.52	1.962
91.54	1.961
91.63	1.961
91.65	1.963
91.68	1.963
91.71	1.964
91.80	1.963
91.77	1.963
91.79	1.966
91.81	1.966
91.79	1.964
91.83	1.963
91.82	1.964
91.83	1.963
91.83	1.964
91.84	1.963
91.84	1.966
91.83	1.966
91.89	1.969
91.94	1.970
91.95	1.968
92.03	1.973
92.08	1.976
92.11	1.979
92.17	1.980
92.10	1.982
92.08	1.982
92.15	1.981
92.15	1.979
92.16	1.975
92.13	1.975
92.19	1.975
92.15	1.978
92.22	1.981
92.23	1.984
92.30	1.989
92.35	1.992
92.40	1.994
92.44	1.997
92.41	1.997
92.46	1.998
92.46	1.997
92.47	1.992
92.41	1.992
92.43	1.991
92.44	1.992
92.51	1.992
92.54	1.993
92.52	1.997
92.52	1.998
92.57	1.999
92.62	2.002
92.64	2.003
92.70	2.003
92.71	2.004
92.72	2.006
92.76	2.007
92.78	2.007
92.78	2.006
92.76	2.003
92.76	2.004
92.78	2.003
92.74	2.004
92.80	2.004
92.77	2.006
92.89	2.004
92.92	2.009
92.97	2.010
92.98	2.014
92.96	2.011
93.00	2.012
92.92	2.012
92.91	2.010
92.96	2.010
92.92	2.010
92.93	2.010
92.91	2.011
92.99	2.011
93.04	2.012
93.09	2.014
93.12	2.015
93.12	2.016
93.21	2.016
93.15	2.017
93.16	2.016
93.16	2.016
93.21	2.016
93.26	2.017
93.23	2.018
93.32	2.018
93.33	2.021
93.47	2.023
93.43	2.021
93.44	2.022
93.41	2.022
93.42	2.021
93.42	2.020
93.43	2.020
93.46	2.021
93.46	2.020
93.51	2.022
93.52	2.023
93.58	2.027
93.67	2.028
93.67	2.029
93.72	2.029
93.70	2.029
93.70	2.029
93.72	2.029
93.65	2.028
93.65	2.029
93.64	2.027
93.63	2.029
93.62	2.029
93.67	2.029
93.75	2.028
93.76	2.029
93.90	2.030
93.96	2.032
93.98	2.033
93.94	2.034
93.98	2.033
93.96	2.032
93.99	2.034
93.98	2.033
93.92	2.030
93.92	2.030
93.90	2.032
93.93	2.033
94.00	2.033
94.00	2.033
94.08	2.034
94.13	2.034
94.13	2.035
94.17	2.035
94.20	2.036
94.25	2.038
94.24	2.038
94.26	2.038
94.24	2.038
94.28	2.038
94.29	2.036
94.34	2.038
94.35	2.039
94.39	2.041
94.42	2.040
94.44	2.042
94.48	2.045
94.58	2.044
94.62	2.046
94.65	2.047
94.67	2.046
94.73	2.047
94.75	2.047
94.75	2.047
94.72	2.046
94.73	2.047
94.75	2.046
94.72	2.045
94.75	2.045
94.85	2.047
94.88	2.048
94.95	2.051
95.04	2.050
95.06	2.051
95.00	2.051
94.99	2.050
95.03	2.050
95.04	2.051
94.98	2.052
94.98	2.050
94.99	2.048
95.06	2.052
95.06	2.050
95.17	2.051
95.21	2.052
95.26	2.053
95.27	2.052
95.25	2.052
95.27	2.054
95.32	2.053
95.32	2.052
95.32	2.053
95.32	2.056
95.36	2.054
95.34	2.056
95.38	2.053
95.42	2.057
95.39	2.054
95.36	2.056
95.41	2.058
95.40	2.056
95.52	2.057
95.52	2.057
95.50	2.058
95.58	2.058
95.61	2.058
95.67	2.061
95.64	2.060
95.67	2.060
95.63	2.060
95.71	2.060
95.76	2.060
95.77	2.060
95.81	2.057
95.81	2.061
95.84	2.061
95.88	2.063
95.92	2.064
95.90	2.064
95.91	2.061
95.89	2.061
95.89	2.065
95.96	2.065
95.99	2.065
96.01	2.065
96.04	2.065
96.06	2.066
96.11	2.065
96.09	2.066
96.10	2.069
96.11	2.067
96.11	2.066
96.08	2.064
96.06	2.065
96.08	2.066
96.11	2.065
96.14	2.064
96.18	2.067
96.20	2.069
96.21	2.069
96.21	2.069
96.28	2.071
96.32	2.070
96.29	2.071
96.30	2.071
96.30	2.072
96.32	2.074
96.37	2.072
96.39	2.072
96.41	2.075
96.39	2.074
96.42	2.072
96.44	2.074
96.45	2.075
96.49	2.075
96.54	2.075
96.55	2.076
96.54	2.076
96.54	2.078
96.57	2.076
96.57	2.078
96.54	2.074
96.60	2.074
96.64	2.076
96.71	2.076
96.69	2.078
96.77	2.081
96.75	2.081
96.73	2.081
96.72	2.079
96.66	2.079
96.61	2.078
96.66	2.079
96.65	2.079
96.66	2.078
96.73	2.079
96.79	2.081
96.90	2.082
96.92	2.083
96.94	2.084
96.96	2.085
97.03	2.087
97.05	2.085
97.04	2.083
97.00	2.084
97.04	2.085
97.09	2.083
97.06	2.083
97.09	2.085
97.13	2.084
97.14	2.085
97.13	2.088
97.19	2.089
97.13	2.087
97.12	2.088
97.13	2.088
97.11	2.088
97.17	2.088
97.24	2.090
97.30	2.090
97.30	2.090
97.34	2.092
97.39	2.093
97.42	2.093
97.37	2.093
97.33	2.090
97.34	2.092
97.29	2.093
97.31	2.089
97.30	2.089
97.35	2.090
97.42	2.093
97.48	2.093
97.57	2.097
97.55	2.097
97.58	2.097
97.63	2.097
97.63	2.100
97.63	2.099
97.56	2.099
97.54	2.097
97.56	2.096
97.51	2.095
97.55	2.096
97.55	2.093
97.61	2.096
97.63	2.097
97.68	2.097
97.74	2.099
97.80	2.100
97.87	2.100
97.87	2.102
97.85	2.100
97.92	2.103
97.91	2.103
97.87	2.101
97.86	2.101
97.87	2.101
97.87	2.101
97.88	2.101
97.92	2.100
97.97	2.101
98.02	2.101
98.07	2.103
98.12	2.103
98.20	2.106
98.23	2.107
98.20	2.108
98.23	2.111
98.20	2.106
98.21	2.106
98.17	2.107
98.15	2.105
98.09	2.105
98.13	2.105
98.12	2.102
98.18	2.105
98.24	2.106
98.31	2.106
98.40	2.106
98.45	2.111
98.48	2.113
98.47	2.115
98.49	2.117
98.49	2.113
98.46	2.111
98.38	2.108
98.39	2.108
98.37	2.108
98.38	2.108
98.45	2.111
98.45	2.113
98.58	2.113
98.62	2.114
98.63	2.121
98.68	2.124
98.71	2.126
98.74	2.125
98.74	2.123
98.71	2.119
98.73	2.119
98.67	2.118
98.64	2.118
98.61	2.118
98.63	2.117
98.62	2.118
98.71	2.117
98.76	2.121
98.80	2.121
98.87	2.124
98.90	2.130
98.91	2.133
98.90	2.136
98.89	2.132
98.91	2.129
98.93	2.126
98.90	2.125
98.93	2.125
98.93	2.125
98.94	2.125
98.96	2.126
99.01	2.131
99.02	2.131
99.07	2.135
99.17	2.138
99.14	2.141
99.20	2.142
99.17	2.143
99.19	2.144
99.19	2.139
99.13	2.139
99.05	2.138
99.04	2.137
99.05	2.136
99.05	2.136
99.07	2.137
99.14	2.138
99.15	2.141
99.27	2.142
99.32	2.141
99.34	2.142
99.37	2.143
99.38	2.143
99.38	2.143
99.33	2.144
99.28	2.143
99.28	2.144
99.27	2.142
99.33	2.145
99.35	2.144
99.36	2.142
99.41	2.143
99.53	2.147
99.56	2.147
99.59	2.148
99.63	2.148
99.58	2.147
99.55	2.145
99.63	2.147
99.57	2.147
99.57	2.145
99.59	2.147
99.59	2.145
99.59	2.147
99.62	2.147
99.65	2.147
99.64	2.147
99.66	2.148
99.71	2.148
99.75	2.150
99.76	2.153
99.86	2.151
99.82	2.151
99.85	2.150
99.79	2.148
99.80	2.150
99.78	2.149
99.76	2.148
99.79	2.149
99.83	2.150
99.89	2.150
99.92	2.150
99.93	2.151
99.96	2.153
100.01	2.153
100.00	2.153
100.04	2.154
100.04	2.155
100.03	2.158
100.13	2.158
100.15	2.158
100.08	2.160
100.13	2.158
100.08	2.160
100.10	2.160
100.10	2.158
100.07	2.158
100.10	2.158
100.15	2.157
100.23	2.158
100.27	2.161
100.31	2.162
100.35	2.162
100.41	2.162
100.38	2.162
100.34	2.162
100.32	2.161
100.28	2.162
100.31	2.161
100.28	2.161
100.28	2.162
100.33	2.163
100.36	2.161
100.42	2.162
100.45	2.163
100.47	2.163
100.55	2.163
100.55	2.162
100.55	2.163
100.52	2.163
100.48	2.163
100.46	2.162
100.49	2.162
100.50	2.164
100.53	2.163
100.56	2.163
100.55	2.162
100.66	2.164
100.67	2.166
100.72	2.167
100.74	2.168
100.76	2.172
100.74	2.169
100.76	2.168
100.75	2.168
100.73	2.167
100.74	2.166
100.77	2.167
100.78	2.169
100.85	2.168
100.86	2.169
100.90	2.174
100.94	2.172
100.95	2.173
100.96	2.173
100.92	2.173
100.95	2.173
100.97	2.171
101.02	2.171
100.97	2.171
100.97	2.171
100.97	2.174
101.02	2.175
101.07	2.176
101.10	2.179
101.08	2.178
101.09	2.178
101.16	2.179
101.12	2.176
101.13	2.175
101.13	2.176
101.12	2.174
101.12	2.175
101.17	2.176
101.23	2.176
101.26	2.179
101.24	2.181
101.26	2.180
101.27	2.181
101.32	2.182
101.32	2.182
101.35	2.180
101.35	2.182
101.31	2.180
101.31	2.180
101.26	2.180
101.36	2.180
101.38	2.180
101.41	2.180
101.45	2.182
101.44	2.182
101.54	2.182
101.53	2.184
101.51	2.185
101.49	2.182
101.52	2.181
101.54	2.181
101.56	2.180
101.56	2.182
101.55	2.181
101.53	2.185
101.61	2.184
101.61	2.182
101.65	2.187
101.64	2.187
101.66	2.186
101.66	2.187
101.66	2.186
101.66	2.185
101.66	2.187
101.61	2.185
101.66	2.185
101.72	2.185
101.75	2.186
101.77	2.186
101.86	2.187
101.87	2.189
101.91	2.190
101.95	2.190
101.96	2.190
101.94	2.189
101.92	2.194
101.87	2.190
101.90	2.190
101.90	2.189
101.88	2.192
101.87	2.189
101.93	2.187
101.92	2.189
101.96	2.190
101.98	2.190
102.00	2.192
102.01	2.190
102.05	2.193
102.09	2.193
102.12	2.196
102.15	2.197
102.18	2.196
102.17	2.196
102.18	2.197
102.19	2.196
102.20	2.197
102.25	2.196
102.30	2.194
102.28	2.194
102.24	2.193
102.31	2.196
102.34	2.196
102.32	2.194
102.32	2.197
102.32	2.198
102.34	2.198
102.40	2.198
102.40	2.200
102.44	2.200
102.48	2.198
102.48	2.199
102.49	2.202
102.51	2.199
102.50	2.200
102.49	2.200
102.49	2.200
102.49	2.199
102.54	2.199
102.51	2.199
102.51	2.200
102.59	2.203
102.63	2.203
102.67	2.200
102.65	2.200
102.67	2.202
102.65	2.202
102.70	2.203
102.73	2.203
102.79	2.202
102.79	2.204
102.82	2.206
102.88	2.204
102.89	2.204
102.92	2.202
102.90	2.203
102.91	2.203
102.93	2.206
102.98	2.203
102.97	2.208
103.05	2.208
103.10	2.211
103.11	2.211
103.11	2.210
103.13	2.212
103.18	2.211
103.14	2.210
103.18	2.210
103.20	2.210
103.18	2.211
103.18	2.211
103.18	2.210
103.24	2.211
103.17	2.210
103.23	2.212
103.21	2.209
103.25	2.212
103.28	2.212
103.26	2.212
103.28	2.211
103.27	2.212
103.32	2.214
103.36	2.217
103.48	2.222
103.49	2.222
103.49	2.226
103.53	2.224
103.48	2.227
103.50	2.226
103.53	2.224
103.53	2.224
103.49	2.223
103.51	2.221
103.51	2.223
103.47	2.221
103.48	2.222
103.48	2.226
103.47	2.223
103.50	2.224
103.54	2.224
103.57	2.227
103.56	2.226
103.49	2.226
103.53	2.223
103.50	2.226
103.53	2.224
103.56	2.226
103.57	2.223
103.53	2.224
103.52	2.226
103.58	2.226
103.62	2.226
103.67	2.228
103.73	2.230
103.79	2.233
103.82	2.233
103.90	2.235
103.92	2.235
103.95	2.235
103.93	2.237
103.95	2.235
104.02	2.235
104.02	2.235
104.03	2.235
104.07	2.236
104.11	2.239
104.10	2.239
104.04	2.240
104.10	2.236
104.08	2.236
104.12	2.236
104.15	2.235
104.13	2.233
104.23	2.235
104.24	2.239
104.27	2.240
104.31	2.241
104.31	2.240
104.33	2.241
104.31	2.241
104.32	2.242
104.36	2.241
104.34	2.241
104.34	2.240
104.29	2.240
104.33	2.241
104.34	2.240
104.40	2.241
104.42	2.242
104.49	2.241
104.50	2.244
104.49	2.244
104.55	2.246
104.61	2.245
104.65	2.246
104.63	2.247
104.63	2.247
104.65	2.248
104.66	2.248
104.68	2.247
104.66	2.245
104.67	2.247
104.68	2.246
104.67	2.247
104.71	2.247
104.70	2.247
104.74	2.247
104.84	2.250
104.88	2.251
104.93	2.254
104.97	2.257
104.98	2.255
104.98	2.257
104.96	2.254
104.92	2.253
104.91	2.253
104.93	2.252
104.90	2.251
104.94	2.254
105.02	2.252
105.10	2.257
105.12	2.258
105.18	2.260
105.20	2.260
105.20	2.263
105.25	2.263
105.24	2.261
105.25	2.260
105.24	2.261
105.23	2.260
105.25	2.259
105.24	2.260
105.31	2.260
105.33	2.260
105.39	2.261
105.35	2.261
105.35	2.260
105.35	2.263
105.35	2.261
105.33	2.260
105.35	2.263
105.35	2.261
105.35	2.261
105.37	2.261
105.39	2.261
105.44	2.261
105.49	2.265
105.48	2.264
105.49	2.264
105.49	2.263
105.50	2.265
105.56	2.265
105.52	2.263
105.59	2.266
105.61	2.269
105.72	2.273
105.70	2.275
105.70	2.277
105.74	2.278
105.70	2.277
105.74	2.279
105.79	2.279
105.84	2.279
105.85	2.281
105.89	2.281
105.93	2.281
105.98	2.281
105.98	2.281
105.99	2.282
106.00	2.282
106.03	2.283
106.04	2.281
106.03	2.282
106.03	2.283
106.03	2.283
106.10	2.284
106.12	2.284
106.14	2.284
106.19	2.282
106.15	2.284
106.18	2.284
106.19	2.283
106.21	2.283
106.26	2.283
106.22	2.283
106.30	2.284
106.33	2.284
106.34	2.286
106.40	2.286
106.45	2.290
106.48	2.288
106.45	2.289
106.45	2.289
106.43	2.288
106.43	2.288
106.46	2.288
106.43	2.286
106.43	2.288
106.43	2.286
106.43	2.288
106.46	2.289
106.53	2.289
106.55	2.289
106.59	2.290
106.67	2.290
106.71	2.293
106.70	2.293
106.75	2.291
106.69	2.290
106.70	2.290
106.65	2.290
106.58	2.290
106.54	2.290
106.58	2.290
106.58	2.290
106.66	2.290
106.67	2.290
106.79	2.291
106.87	2.291
106.92	2.294
106.97	2.294
106.97	2.293
106.93	2.293
106.92	2.294
106.90	2.294
106.89	2.291
106.87	2.294
106.87	2.294
106.89	2.293
106.92	2.293
107.02	2.293
107.08	2.294
107.12	2.295
107.17	2.296
107.19	2.297
107.21	2.300
107.28	2.296
107.31	2.297
107.27	2.297
107.29	2.297
107.23	2.296
107.21	2.297
107.22	2.296
107.24	2.295
107.31	2.296
107.31	2.296
107.38	2.297
107.40	2.297
107.45	2.296
107.46	2.299
107.51	2.299
107.53	2.305
107.51	2.301
107.58	2.299
107.61	2.302
107.59	2.301
107.56	2.300
107.62	2.299
107.61	2.300
107.64	2.300
107.68	2.300
107.70	2.302
107.74	2.301
107.76	2.302
107.77	2.301
107.86	2.302
107.85	2.302
107.90	2.302
107.89	2.305
107.91	2.305
107.94	2.302
107.93	2.305
107.96	2.302
107.96	2.305
107.90	2.301
107.88	2.306
107.93	2.301
107.99	2.302
108.01	2.305
108.06	2.302
108.06	2.302
108.08	2.305
108.10	2.305
108.24	2.305
108.29	2.306
108.29	2.305
108.31	2.306
108.29	2.305
108.24	2.305
108.24	2.305
108.23	2.305
108.24	2.305
108.25	2.305
108.31	2.305
108.37	2.305
108.39	2.306
108.44	2.306
108.45	2.306
108.45	2.306
108.41	2.302
108.44	2.302
108.39	2.306
108.43	2.305
108.45	2.302
108.49	2.302
108.51	2.305
108.50	2.305
108.51	2.305
108.58	2.306
108.60	2.306
108.64	2.305
108.70	2.305
108.69	2.301
108.73	2.305
108.73	2.302
108.77	2.302
108.73	2.306
108.70	2.305
108.66	2.306
108.68	2.305
108.71	2.305
108.72	2.306
108.77	2.305
108.79	2.306
108.84	2.305
108.88	2.306
108.86	2.306
108.94	2.306
108.94	2.306
108.99	2.305
108.96	2.302
108.98	2.306
108.94	2.305
108.95	2.305
108.95	2.306
108.97	2.305
108.98	2.302
109.05	2.306
109.08	2.306
109.13	2.306
109.15	2.302
109.15	2.306
109.16	2.305
109.19	2.307
109.19	2.305
109.21	2.305
109.19	2.305
109.21	2.306
109.24	2.306
109.24	2.306
109.32	2.306
109.35	2.307
109.34	2.308
109.43	2.308
109.45	2.308
109.48	2.309
109.49	2.309
109.49	2.308
109.53	2.309
109.48	2.309
109.51	2.309
109.51	2.308
109.56	2.309
109.55	2.311
109.58	2.309
109.64	2.311
109.67	2.312
109.66	2.312
109.68	2.312
109.72	2.313
109.71	2.313
109.73	2.313
109.82	2.313
109.76	2.314
109.78	2.313
109.79	2.314
109.82	2.313
109.80	2.313
109.80	2.312
109.87	2.313
109.92	2.313
109.92	2.313
109.97	2.314
109.95	2.314
110.00	2.314
110.01	2.315
110.02	2.315
110.04	2.315
110.04	2.313
110.10	2.314
110.08	2.314
110.04	2.314
110.10	2.314
110.12	2.314
110.16	2.314
110.12	2.317
110.17	2.317
110.24	2.317
110.24	2.317
110.27	2.318
110.24	2.319
110.28	2.317
110.25	2.315
110.24	2.317
110.29	2.317
110.26	2.317
110.30	2.317
110.32	2.317
110.33	2.319
110.38	2.319
110.40	2.319
110.48	2.319
110.52	2.321
110.52	2.320
110.59	2.319
110.61	2.320
110.64	2.323
110.64	2.320
110.61	2.320
110.60	2.320
110.59	2.320
110.61	2.321
110.57	2.319
110.55	2.320
110.60	2.318
110.60	2.320
110.71	2.319
110.71	2.319
110.80	2.320
110.86	2.321
110.91	2.320
110.94	2.319
110.98	2.320
110.95	2.319
110.86	2.320
110.86	2.320
110.82	2.318
110.81	2.319
110.83	2.323
110.79	2.319
110.81	2.319
110.90	2.320
110.95	2.320
110.97	2.321
111.04	2.320
111.13	2.320
111.23	2.320
111.21	2.323
111.23	2.324
111.16	2.321
111.11	2.323
111.12	2.321
111.08	2.320
111.04	2.320
111.08	2.320
111.02	2.321
111.04	2.320
111.12	2.321
111.16	2.320
111.22	2.321
111.29	2.321
111.30	2.323
111.40	2.321
111.45	2.323
111.47	2.324
111.46	2.323
111.42	2.321
111.39	2.323
111.40	2.323
111.35	2.321
111.29	2.321
111.28	2.321
111.30	2.321
111.29	2.323
111.30	2.323
111.37	2.323
111.40	2.324
111.50	2.323
111.56	2.323
111.60	2.324
111.63	2.326
111.56	2.324
111.64	2.324
111.58	2.323
111.59	2.326
111.52	2.326
111.60	2.321
111.57	2.324
111.62	2.324
111.60	2.323
111.67	2.324
111.66	2.327
111.74	2.326
111.80	2.327
111.77	2.327
111.81	2.327
111.75	2.327
111.78	2.324
111.75	2.326
111.65	2.327
111.70	2.326
111.70	2.327
111.66	2.327
111.68	2.326
111.71	2.326
111.79	2.324
111.85	2.327
111.89	2.328
111.92	2.328
111.97	2.328
112.01	2.331
112.02	2.332
111.98	2.331
111.96	2.326
111.96	2.327
111.99	2.326
111.99	2.326
112.00	2.328
112.02	2.326
112.07	2.328
112.10	2.331
112.18	2.331
112.24	2.333
112.30	2.334
112.35	2.336
112.38	2.338
112.44	2.339
112.38	2.337
112.42	2.339
112.42	2.338
112.39	2.337
112.34	2.334
112.39	2.336
112.37	2.334
112.38	2.336
112.42	2.337
112.45	2.337
112.45	2.338
112.46	2.337
112.54	2.338
112.57	2.339
112.64	2.342
112.71	2.346
112.73	2.345
112.79	2.344
112.79	2.343
112.78	2.344
112.74	2.342
112.77	2.343
112.72	2.343
112.71	2.342
112.79	2.344
112.83	2.344
112.83	2.344
112.86	2.345
112.94	2.345
112.97	2.348
112.97	2.348
113.03	2.349
112.99	2.350
113.00	2.350
112.98	2.349
113.01	2.347
112.98	2.345
113.03	2.347
113.04	2.345
113.05	2.345
113.04	2.345
113.03	2.347
113.04	2.347
113.13	2.347
113.13	2.351
113.13	2.354
113.13	2.356
113.24	2.356
113.28	2.357
113.24	2.356
113.32	2.357
113.33	2.357
113.30	2.356
113.28	2.357
113.30	2.357
113.36	2.355
113.33	2.355
113.35	2.353
113.35	2.354
113.38	2.355
113.43	2.354
113.46	2.358
113.49	2.358
113.50	2.358
113.52	2.360
113.55	2.361
113.61	2.363
113.59	2.361
113.62	2.363
113.61	2.361
113.60	2.361
113.63	2.361
113.65	2.360
113.61	2.361
113.62	2.362
113.67	2.360
113.65	2.361
113.69	2.362
113.75	2.360
113.82	2.362
113.82	2.365
113.91	2.366
113.93	2.367
113.96	2.365
113.94	2.366
113.93	2.365
113.97	2.366
113.92	2.366
113.89	2.365
113.93	2.365
113.94	2.365
113.93	2.365
113.99	2.365
113.99	2.366
114.02	2.367
114.02	2.366
114.05	2.367
114.05	2.367
114.07	2.368
114.12	2.367
114.06	2.367
114.14	2.369
114.14	2.367
114.21	2.371
114.21	2.371
114.26	2.372
114.22	2.373
114.26	2.374
114.23	2.373
114.23	2.373
114.23	2.371
114.28	2.371
114.31	2.373
114.38	2.372
114.39	2.373
114.40	2.376
114.41	2.378
114.46	2.374
114.49	2.378
114.48	2.375
114.45	2.378
114.45	2.378
114.46	2.378
114.50	2.374
114.49	2.378
114.48	2.379
114.52	2.378
114.56	2.380
114.57	2.378
114.58	2.378
114.60	2.379
114.65	2.379
114.70	2.379
114.69	2.380
114.76	2.381
114.77	2.383
114.75	2.383
114.76	2.383
114.81	2.381
114.74	2.383
114.76	2.383
114.75	2.381
114.76	2.381
114.76	2.381
114.76	2.381
114.79	2.383
114.81	2.381
114.76	2.381
114.80	2.383
114.88	2.384
114.96	2.384
114.91	2.385
114.96	2.385
115.01	2.385
115.00	2.385
115.02	2.385
114.99	2.385
115.01	2.384
114.96	2.384
114.97	2.384
114.97	2.384
114.99	2.385
115.01	2.383
115.04	2.385
115.07	2.385
115.11	2.385
115.19	2.386
115.19	2.389
115.17	2.387
115.23	2.387
115.26	2.386
115.28	2.386
115.24	2.387
115.23	2.385
115.20	2.386
115.23	2.385
115.21	2.386
115.23	2.386
115.27	2.385
115.31	2.389
115.35	2.386
115.42	2.387
115.45	2.389
115.47	2.393
115.49	2.392
115.54	2.396
115.47	2.393
115.45	2.390
115.39	2.391
115.36	2.390
115.35	2.390
115.30	2.389
115.33	2.389
115.37	2.390
115.45	2.390
115.52	2.391
115.61	2.391
115.65	2.393
115.74	2.394
115.72	2.397
115.74	2.396
115.71	2.392
115.76	2.396
115.68	2.392
115.63	2.394
115.70	2.394
115.70	2.396
115.71	2.396
115.78	2.394
115.75	2.396
115.82	2.396
115.87	2.394
115.91	2.397
115.92	2.399
115.94	2.401
115.92	2.401
115.89	2.399
115.92	2.398
115.91	2.397
115.91	2.397
115.94	2.394
115.93	2.398
115.98	2.397
115.97	2.396
115.99	2.397
116.04	2.398
116.03	2.401
116.08	2.401
116.09	2.399
116.08	2.401
116.06	2.399
116.04	2.401
115.99	2.399
115.99	2.401
115.96	2.398
116.00	2.399
115.99	2.398
116.04	2.399
116.11	2.399
116.18	2.401
116.21	2.402
116.20	2.404
116.29	2.405
116.37	2.409
116.41	2.410
116.42	2.410
116.39	2.410
116.38	2.410
116.36	2.407
116.35	2.405
116.34	2.407
116.33	2.404
116.38	2.407
116.39	2.409
116.43	2.409
116.53	2.411
116.57	2.414
116.61	2.414
116.63	2.415
116.63	2.416
116.60	2.414
116.63	2.414
116.65	2.412
116.62	2.412
116.58	2.412
116.54	2.412
116.57	2.411
116.50	2.409
116.50	2.407
116.54	2.407
116.55	2.409
116.61	2.411
116.66	2.410
116.67	2.412
116.76	2.412
116.82	2.414
116.84	2.416
116.88	2.416
116.81	2.415
116.78	2.415
116.78	2.412
116.75	2.415
116.79	2.412
116.79	2.410
116.78	2.414
116.78	2.412
116.82	2.415
116.90	2.415
117.02	2.415
116.99	2.419
117.08	2.420
117.08	2.421
117.12	2.420
117.12	2.421
117.08	2.420
117.06	2.419
117.03	2.416
117.03	2.416
117.04	2.415
117.04	2.415
117.05	2.415
117.11	2.416
117.11	2.416
117.17	2.420
117.26	2.421
117.28	2.423
117.34	2.424
117.34	2.423
117.37	2.424
117.36	2.421
117.36	2.424
117.29	2.423
117.29	2.420
117.22	2.421
117.25	2.419
117.23	2.417
117.26	2.416
117.25	2.419
117.32	2.417
117.35	2.420
117.41	2.420
117.51	2.420
117.57	2.421
117.61	2.422
117.66	2.424
117.63	2.428
117.67	2.426
117.68	2.427
117.62	2.422
117.56	2.421
117.48	2.423
117.46	2.421
117.46	2.422
117.51	2.421
117.51	2.422
117.52	2.424
117.54	2.424
117.55	2.424
117.64	2.424
117.67	2.424
117.67	2.424
117.66	2.422
117.63	2.424
117.67	2.424
117.59	2.422
117.63	2.424
117.71	2.423
117.67	2.424
117.73	2.422
117.73	2.424
117.77	2.426
117.79	2.426
117.81	2.426
117.84	2.426
117.86	2.426
117.92	2.426
117.90	2.428
117.97	2.428
118.01	2.429
118.02	2.429
118.03	2.429
118.01	2.429
118.01	2.428
117.97	2.428
117.96	2.427
117.92	2.426
117.90	2.427
117.95	2.427
117.97	2.428
118.06	2.428
118.11	2.429
118.18	2.432
118.26	2.432
118.31	2.432
118.29	2.432
118.26	2.430
118.26	2.430
118.26	2.430
118.22	2.432
118.21	2.432
118.21	2.432
118.21	2.430
118.22	2.433
118.24	2.433
118.37	2.432
118.39	2.434
118.42	2.432
118.46	2.434
118.51	2.434
118.56	2.434
118.56	2.435
118.57	2.434
118.55	2.437
118.49	2.432
118.48	2.433
118.51	2.432
118.51	2.432
118.51	2.433
118.56	2.433
118.57	2.434
118.61	2.434
118.66	2.433
118.71	2.434
118.75	2.435
118.75	2.437
118.76	2.435
118.76	2.437
118.85	2.435
118.86	2.437
118.83	2.435
118.81	2.437
118.81	2.435
118.80	2.434
118.78	2.435
118.77	2.434
118.75	2.434
118.77	2.434
118.84	2.437
118.94	2.437
119.00	2.437
119.14	2.440
119.19	2.438
119.20	2.439
119.15	2.439
119.17	2.438
119.11	2.439
119.06	2.437
119.05	2.438
119.05	2.437
119.03	2.437
119.07	2.437
119.10	2.437
119.19	2.437
119.29	2.438
119.37	2.438
119.39	2.439
119.41	2.439
119.40	2.441
119.35	2.437
119.30	2.439
119.30	2.439
119.32	2.437
119.32	2.438
119.35	2.438
119.39	2.438
119.42	2.438
119.44	2.441
119.45	2.439
119.49	2.441
119.52	2.440
119.52	2.440
119.54	2.441
119.54	2.441
119.50	2.440
119.47	2.440
119.48	2.438
119.52	2.439
119.55	2.441
119.63	2.442
119.70	2.441
119.71	2.440
119.77	2.444
119.77	2.445
119.83	2.444
119.82	2.446
119.79	2.442
119.77	2.444
119.77	2.445
119.81	2.445
119.80	2.445
119.84	2.445
119.87	2.441
119.90	2.446
119.93	2.445
119.97	2.447
119.99	2.447
119.99	2.445
120.03	2.446
120.01	2.447
119.99	2.447
119.99	2.445
120.02	2.447
120.02	2.446
120.04	2.446
120.08	2.446
120.09	2.447
120.09	2.448
120.13	2.447
120.17	2.447
120.19	2.446
120.20	2.447
120.24	2.447
120.29	2.450
120.33	2.447
120.34	2.450
120.38	2.448
120.41	2.448
120.41	2.450
120.42	2.448
120.39	2.448
120.41	2.450
120.44	2.448
120.43	2.450
120.47	2.448
120.49	2.450
120.49	2.448
120.54	2.450
120.58	2.450
120.61	2.450
120.65	2.451
120.64	2.450
120.61	2.452
120.63	2.451
120.67	2.448
120.68	2.450
120.72	2.450
120.78	2.450
120.83	2.452
120.84	2.451
120.83	2.451
120.83	2.452
120.87	2.451
120.86	2.451
120.85	2.450
120.88	2.451
120.90	2.450
120.92	2.450
120.93	2.451
120.97	2.451
121.04	2.452
121.08	2.452
121.10	2.452
121.09	2.453
121.13	2.452
121.13	2.451
121.15	2.451
121.15	2.451
121.14	2.452
121.12	2.452
121.12	2.453
121.17	2.451
121.17	2.452
121.22	2.451
121.23	2.451
121.33	2.453
121.36	2.456
121.37	2.453
121.46	2.454
121.47	2.452
121.42	2.453
121.42	2.452
121.43	2.456
121.42	2.452
121.42	2.453
121.44	2.454
121.44	2.453
121.48	2.452
121.47	2.453
121.55	2.453
121.57	2.454
121.61	2.454
121.62	2.453
121.57	2.453
121.62	2.456
121.60	2.456
121.64	2.456
121.69	2.454
121.71	2.457
121.72	2.454
121.76	2.454
121.74	2.454
121.74	2.454
121.78	2.456
121.80	2.459
121.85	2.456
121.87	2.456
121.88	2.456
121.94	2.456
121.97	2.456
121.96	2.457
121.99	2.457
122.00	2.457
122.01	2.456
121.97	2.459
121.97	2.456
121.99	2.459
122.03	2.459
122.03	2.457
122.09	2.457
122.15	2.459
122.19	2.459
122.19	2.459
122.24	2.459
122.24	2.459
122.26	2.460
122.31	2.462
122.31	2.459
122.31	2.462
122.31	2.460
122.32	2.460
122.35	2.463
122.36	2.460
122.40	2.462
122.41	2.460
122.41	2.463
122.44	2.462
122.44	2.462
122.47	2.463
122.50	2.463
122.55	2.463
122.58	2.463
122.61	2.462
122.63	2.464
122.67	2.463
122.63	2.464
122.61	2.463
122.64	2.462
122.67	2.463
122.66	2.462
122.66	2.462
122.71	2.464
122.75	2.464
122.82	2.464
122.84	2.463
122.91	2.466
122.90	2.464
122.83	2.464
122.81	2.465
122.80	2.464
122.79	2.463
122.77	2.464
122.81	2.464
122.86	2.463
122.84	2.465
122.91	2.465
122.96	2.466
123.06	2.466
123.06	2.466
123.06	2.466
123.09	2.468
123.08	2.466
123.06	2.465
123.04	2.466
123.08	2.465
123.07	2.465
123.07	2.466
123.10	2.466
123.18	2.466
123.23	2.468
123.26	2.466
123.24	2.469
123.23	2.468
123.23	2.468
123.22	2.468
123.25	2.465
123.25	2.466
123.27	2.468
123.29	2.468
123.35	2.469
123.35	2.468
123.40	2.470
123.40	2.470
123.40	2.471
123.46	2.471
123.44	2.470
123.45	2.471
123.46	2.471
123.46	2.472
123.43	2.471
123.46	2.470
123.45	2.472
123.45	2.471
123.48	2.472
123.52	2.472
123.56	2.472
123.60	2.475
123.62	2.472
123.65	2.475
123.62	2.477
123.64	2.476
123.63	2.475
123.62	2.477
123.61	2.476
123.68	2.474
123.66	2.475
123.70	2.476
123.72	2.475
123.74	2.474
123.75	2.475
123.82	2.477
123.86	2.477
123.90	2.478
123.88	2.477
123.91	2.478
123.87	2.478
123.90	2.480
123.95	2.476
123.96	2.478
123.98	2.478
123.99	2.480
124.04	2.477
124.06	2.480
124.04	2.480
124.09	2.480
124.10	2.481
124.15	2.481
124.09	2.478
124.13	2.481
124.14	2.481
124.14	2.481
124.23	2.481
124.22	2.482
124.27	2.483
124.30	2.483
124.30	2.483
124.29	2.484
124.29	2.483
124.27	2.483
124.25	2.482
124.22	2.482
124.26	2.482
124.28	2.482
124.27	2.482
124.28	2.483
124.37	2.484
124.40	2.483
124.49	2.483
124.47	2.486
124.52	2.486
124.54	2.484
124.59	2.487
124.56	2.487
124.58	2.486
124.58	2.487
124.56	2.486
124.55	2.487
124.55	2.487
124.58	2.484
124.55	2.483
124.54	2.487
124.58	2.486
124.63	2.487
124.63	2.488
124.66	2.487
124.75	2.488
124.76	2.491
124.79	2.493
124.80	2.490
124.85	2.495
124.84	2.493
124.85	2.490
124.86	2.490
124.83	2.493
124.83	2.490
124.84	2.490
124.93	2.494
124.94	2.494
125.02	2.494
125.07	2.495
125.01	2.498
125.04	2.495
125.10	2.496
125.10	2.496
125.11	2.498
125.11	2.498
125.13	2.499
125.18	2.499
125.18	2.498
125.17	2.498
125.17	2.495
125.15	2.498
125.21	2.496
125.25	2.499
125.20	2.496
125.25	2.499
125.31	2.500
125.29	2.499
125.30	2.500
125.38	2.500
125.36	2.501
125.43	2.501
125.44	2.504
125.51	2.502
125.48	2.501
125.43	2.501
125.41	2.500
125.43	2.500
125.41	2.501
125.43	2.499
125.45	2.501
125.48	2.499
125.53	2.501
125.53	2.504
125.54	2.504
125.57	2.502
125.57	2.502
125.57	2.504
125.57	2.504
125.63	2.504
125.58	2.504
125.66	2.502
125.67	2.504
125.67	2.504
125.77	2.505
125.73	2.506
125.78	2.506
125.78	2.506
125.78	2.507
125.83	2.506
125.87	2.506
125.90	2.506
125.92	2.507
125.92	2.506
125.80	2.505
125.85	2.505
125.80	2.505
125.74	2.506
125.72	2.504
125.74	2.506
125.75	2.502
125.76	2.505
125.78	2.504
125.80	2.504
125.78	2.505
125.82	2.506
125.89	2.505
125.85	2.506
125.81	2.504
125.82	2.506
125.84	2.505
125.82	2.504
125.81	2.505
125.82	2.506
125.85	2.504
125.87	2.505
125.89	2.506
125.99	2.508
126.01	2.507
126.03	2.508
126.06	2.511
126.07	2.512
126.11	2.508
126.12	2.510
126.09	2.511
126.05	2.508
126.07	2.511
126.02	2.511
126.11	2.507
126.10	2.508
126.15	2.508
126.17	2.511
126.21	2.512
126.29	2.510
126.29	2.513
126.31	2.513
126.33	2.514
126.33	2.517
126.37	2.514
126.39	2.513
126.41	2.512
126.42	2.512
126.41	2.513
126.42	2.514
126.43	2.512
126.46	2.512
126.46	2.512
126.40	2.513
126.42	2.512
126.42	2.514
126.44	2.513
126.47	2.514
126.53	2.514
126.54	2.517
126.59	2.517
126.65	2.517
126.67	2.518
126.71	2.518
126.72	2.519
126.67	2.517
126.69	2.517
126.68	2.517
126.69	2.517
126.71	2.516
126.75	2.517
126.78	2.517
126.88	2.518
126.94	2.520
126.90	2.520
126.93	2.520
126.92	2.522
126.91	2.520
126.94	2.519
126.91	2.519
126.89	2.520
126.90	2.519
126.91	2.519
126.96	2.520
127.06	2.522
127.04	2.519
127.06	2.520
127.02	2.522
127.06	2.522
127.07	2.520
127.04	2.519
127.08	2.520
127.06	2.522
127.08	2.520
127.11	2.519
127.11	2.522
127.26	2.524
127.26	2.524
127.35	2.525
127.34	2.525
127.41	2.526
127.37	2.525
127.36	2.525
127.35	2.526
127.35	2.523
127.36	2.524
127.30	2.524
127.31	2.524
127.35	2.523
127.40	2.524
127.48	2.524
127.52	2.525
127.60	2.526
127.61	2.531
127.64	2.531
127.65	2.529
127.61	2.528
127.60	2.529
127.56	2.528
127.56	2.528
127.59	2.529
127.61	2.528
127.60	2.528
127.63	2.529
127.65	2.531
127.69	2.531
127.74	2.531
127.75	2.531
127.75	2.532
127.75	2.532
127.84	2.529
127.80	2.532
127.82	2.531
127.88	2.529
127.85	2.528
127.87	2.534
127.91	2.535
128.01	2.535
128.04	2.536
128.07	2.537
128.09	2.537
128.08	2.537
128.05	2.536
128.01	2.535
128.00	2.535
128.05	2.535
128.09	2.535
128.09	2.535
128.15	2.534
128.21	2.536
128.24	2.536
128.25	2.537
128.33	2.540
128.37	2.540
128.42	2.541
128.35	2.541
128.39	2.541
128.37	2.541
128.41	2.537
128.40	2.538
128.43	2.538
128.42	2.537
128.42	2.538
128.44	2.540
128.48	2.540
128.54	2.542
128.50	2.542
128.54	2.542
128.54	2.544
128.65	2.544
128.60	2.542
128.61	2.546
128.61	2.543
128.66	2.544
128.63	2.544
128.60	2.543
128.60	2.542
128.61	2.543
128.69	2.544
128.71	2.544
128.74	2.544
128.74	2.547
128.79	2.546
128.84	2.546
128.83	2.547
128.89	2.547
128.91	2.547
128.85	2.548
128.90	2.546
128.92	2.549
128.94	2.547
128.94	2.547
129.00	2.550
128.96	2.548
128.99	2.550
129.03	2.550
129.07	2.548
129.09	2.549
129.09	2.548
129.13	2.547
129.11	2.549
129.14	2.548
129.19	2.548
129.20	2.548
129.19	2.547
129.16	2.552
129.19	2.549
129.24	2.549
129.25	2.552
129.29	2.549
129.34	2.553
129.29	2.553
129.29	2.554
129.31	2.552
129.30	2.549
129.28	2.552
129.28	2.549
129.26	2.549
129.24	2.552
129.31	2.548
129.34	2.549
129.40	2.549
129.45	2.552
129.53	2.553
129.60	2.553
129.61	2.553
129.59	2.554
129.53	2.553
129.55	2.552
129.56	2.553
129.56	2.553
129.47	2.553
129.55	2.552
129.53	2.552
129.62	2.553
129.64	2.553
129.69	2.552
129.78	2.553
129.83	2.554
129.83	2.555
129.83	2.555
129.89	2.555
129.86	2.555
129.87	2.553
129.86	2.554
129.86	2.554
129.83	2.553
129.84	2.553
129.87	2.554
129.91	2.554
129.90	2.554
129.98	2.554
129.95	2.554
130.01	2.555
130.00	2.555
130.02	2.555
130.08	2.555
130.04	2.554
130.11	2.554
130.13	2.554
130.13	2.555
130.14	2.555
130.16	2.554
130.14	2.556
130.11	2.554
130.08	2.555
130.07	2.555
130.11	2.555
130.10	2.555
130.18	2.555
130.19	2.555
130.26	2.558
130.28	2.556
130.33	2.556
130.40	2.559
130.38	2.556
130.36	2.558
130.39	2.558
130.34	2.558
130.33	2.556
130.35	2.558
130.31	2.556
130.29	2.556
130.30	2.556
130.35	2.556
130.41	2.556
130.47	2.556
130.53	2.559
130.61	2.558
130.65	2.560
130.71	2.559
130.74	2.560
130.75	2.561
130.73	2.559
130.72	2.560
130.71	2.559
130.69	2.560
130.68	2.560
130.67	2.559
130.67	2.559
130.67	2.559
130.69	2.560
130.72	2.561
130.68	2.559
130.78	2.559
130.88	2.561
130.94	2.561
130.99	2.561
130.99	2.562
131.00	2.562
130.97	2.561
130.94	2.562
130.89	2.561
130.90	2.561
130.88	2.561
130.81	2.561
130.86	2.560
130.90	2.560
130.95	2.560
131.06	2.561
131.09	2.560
131.15	2.562
131.24	2.562
131.23	2.564
131.25	2.564
131.22	2.561
131.17	2.561
131.21	2.561
131.20	2.561
131.19	2.562
131.18	2.562
131.22	2.562
131.20	2.564
131.31	2.564
131.36	2.564
131.41	2.564
131.47	2.565
131.46	2.565
131.47	2.565
131.46	2.565
131.50	2.565
131.49	2.565
131.52	2.565
131.52	2.564
131.50	2.564
131.53	2.565
131.58	2.566
131.56	2.566
131.60	2.566
131.64	2.567
131.66	2.568
131.71	2.567
131.74	2.568
131.76	2.568
131.76	2.568
131.75	2.571
131.76	2.568
131.78	2.571
131.80	2.568
131.81	2.571
131.86	2.571
131.87	2.568
131.89	2.571
131.90	2.573
131.91	2.572
131.96	2.572
131.96	2.570
131.98	2.573
132.00	2.572
131.98	2.570
132.01	2.572
132.01	2.572
132.02	2.572
132.07	2.573
132.10	2.571
132.11	2.574
132.13	2.573
132.22	2.574
132.21	2.574
132.27	2.573
132.26	2.576
132.28	2.574
132.30	2.574
132.26	2.574
132.18	2.571
132.14	2.574
132.13	2.570
132.17	2.573
132.23	2.571
132.26	2.574
132.36	2.573
132.40	2.573
132.46	2.576
132.49	2.574
132.51	2.574
132.55	2.576
132.53	2.576
132.49	2.576
132.48	2.576
132.42	2.574
132.40	2.574
132.44	2.574
132.51	2.576
132.53	2.576
132.56	2.576
132.63	2.576
132.70	2.576
132.70	2.577
132.77	2.578
132.82	2.578
132.86	2.577
132.80	2.577
132.79	2.576
132.79	2.576
132.76	2.576
132.75	2.577
132.74	2.577
132.74	2.577
132.75	2.574
132.75	2.576
132.80	2.576
132.87	2.577
132.91	2.577
132.96	2.577
133.01	2.578
133.02	2.577
133.07	2.577
133.06	2.578
133.05	2.578
133.04	2.578
133.05	2.573
133.11	2.578
133.12	2.577
133.10	2.578
133.10	2.578
133.10	2.576
133.21	2.578
133.27	2.582
133.28	2.580
133.35	2.580
133.38	2.580
133.27	2.582
133.30	2.582
133.26	2.580
133.29	2.582
133.24	2.580
133.30	2.579
133.36	2.580
133.37	2.579
133.44	2.580
133.48	2.580
133.45	2.582
133.46	2.583
133.51	2.584
133.59	2.584
133.59	2.583
133.50	2.584
133.54	2.583
133.51	2.582
133.53	2.583
133.51	2.582
133.49	2.582
133.50	2.580
133.51	2.583
133.59	2.583
133.70	2.583
133.66	2.583
133.74	2.583
133.76	2.584
133.76	2.584
133.81	2.584
133.80	2.584
133.77	2.584
133.76	2.585
133.76	2.584
133.79	2.584
133.75	2.583
133.80	2.584
133.82	2.584
133.82	2.584
133.87	2.585
133.89	2.586
133.96	2.584
133.97	2.586
134.05	2.586
134.06	2.586
134.06	2.585
134.11	2.586
134.03	2.585
134.00	2.585
133.98	2.585
133.97	2.585
133.97	2.585
133.99	2.585
133.95	2.585
134.04	2.585
134.04	2.586
134.07	2.586
134.13	2.586
134.14	2.588
134.12	2.585
134.13	2.586
134.13	2.589
134.10	2.586
134.13	2.588
134.04	2.586
134.10	2.588
134.09	2.585
134.13	2.586
134.16	2.588
134.16	2.585
134.22	2.586
134.25	2.588
134.27	2.588
134.27	2.588
134.32	2.586
134.30	2.588
134.28	2.586
134.30	2.586
134.33	2.588
134.33	2.586
134.39	2.586
134.40	2.588
134.42	2.588
134.40	2.588
134.40	2.588
134.43	2.588
134.49	2.588
134.50	2.590
134.53	2.590
134.54	2.589
134.57	2.588
134.64	2.589
134.66	2.590
134.61	2.589
134.61	2.588
134.61	2.589
134.62	2.588
134.64	2.589
134.64	2.589
134.69	2.588
134.74	2.588
134.81	2.590
134.84	2.590
134.90	2.591
134.93	2.590
134.93	2.589
134.90	2.590
134.89	2.589
134.89	2.590
134.91	2.590
134.86	2.589
134.89	2.590
134.93	2.591
134.96	2.590
134.98	2.590
134.97	2.590
135.03	2.590
135.13	2.590
135.15	2.590
135.15	2.591
135.17	2.590
135.15	2.594
135.17	2.591
135.08	2.591
135.09	2.590
135.12	2.591
135.13	2.591
135.14	2.591
135.17	2.589
135.21	2.590
135.29	2.591
135.31	2.590
135.32	2.591
135.36	2.591
135.32	2.594
135.35	2.594
135.36	2.594
135.35	2.591
135.33	2.594
135.32	2.591
135.33	2.594
135.33	2.591
135.38	2.591
135.43	2.594
135.48	2.594
135.46	2.591
135.43	2.594
135.47	2.594
135.43	2.591
135.43	2.594
135.36	2.591
135.33	2.594
135.34	2.591
135.38	2.591
135.38	2.591
135.43	2.594
135.50	2.594
135.53	2.595
135.59	2.595
135.63	2.595
135.70	2.595
135.69	2.595
135.63	2.595
135.61	2.593
135.59	2.591
135.58	2.593
135.53	2.594
135.56	2.594
135.54	2.594
135.58	2.595
135.63	2.595
135.69	2.595
135.75	2.595
135.80	2.594
135.85	2.594
135.83	2.596
135.91	2.596
135.94	2.594
135.94	2.594
135.92	2.596
135.93	2.593
135.87	2.595
135.86	2.595
135.84	2.595
135.86	2.595
135.92	2.594
135.96	2.596
135.99	2.595
136.04	2.594
136.09	2.596
136.18	2.597
136.22	2.596
136.22	2.600
136.24	2.597
136.28	2.597
136.24	2.596
136.26	2.596
136.21	2.596
136.18	2.596
136.21	2.594
136.14	2.596
136.20	2.594
136.22	2.597
136.25	2.596
136.28	2.597
136.35	2.596
136.33	2.594
136.39	2.596
136.42	2.597
136.45	2.597
136.48	2.597
136.44	2.597
136.47	2.598
136.40	2.597
136.37	2.596
136.37	2.597
136.35	2.598
136.40	2.597
136.41	2.596
136.42	2.598
136.55	2.598
136.59	2.596
136.66	2.600
136.69	2.598
136.67	2.598
136.67	2.598
136.62	2.597
136.58	2.598
136.58	2.597
136.57	2.598
136.60	2.598
136.63	2.598
136.70	2.598
136.71	2.598
136.73	2.600
136.82	2.600
136.87	2.601
136.91	2.600
136.87	2.601
136.91	2.600
136.89	2.600
136.92	2.601
136.91	2.600
136.92	2.600
136.98	2.600
136.97	2.598
136.98	2.600
137.05	2.598
137.07	2.600
137.01	2.601
137.02	2.601
137.03	2.601
137.07	2.601
137.09	2.601
137.11	2.602
137.19	2.602
137.22	2.601
137.20	2.602
137.19	2.602
137.21	2.601
137.21	2.601
137.23	2.602
137.24	2.602
137.25	2.601
137.26	2.602
137.31	2.602
137.35	2.603
137.35	2.603
137.39	2.602
137.37	2.601
137.37	2.602
137.38	2.602
137.42	2.602
137.44	2.601
137.46	2.601
137.45	2.602
137.47	2.604
137.52	2.603
137.53	2.603
137.54	2.603
137.57	2.602
137.58	2.603
137.56	2.603
137.58	2.602
137.59	2.603
137.57	2.602
137.57	2.602
137.57	2.602
137.61	2.603
137.64	2.603
137.62	2.604
137.61	2.603
137.62	2.604
137.71	2.603
137.76	2.603
137.78	2.604
137.80	2.602
137.86	2.606
137.90	2.604
137.97	2.604
138.01	2.606
138.01	2.606
137.97	2.603
137.93	2.604
137.91	2.606
137.88	2.604
137.88	2.604
137.86	2.603
137.88	2.604
137.91	2.604
137.93	2.604
137.98	2.603
138.07	2.606
138.05	2.606
138.02	2.604
138.01	2.603
138.00	2.604
137.91	2.606
137.88	2.604
137.89	2.603
137.83	2.603
137.88	2.604
137.90	2.606
137.94	2.604
137.95	2.604
138.01	2.603
138.09	2.604
138.11	2.604
138.15	2.607
138.21	2.603
138.25	2.604
138.26	2.604
138.26	2.604
138.24	2.607
138.17	2.604
138.21	2.604
138.16	2.604
138.26	2.606
138.18	2.606
138.25	2.606
138.30	2.606
138.36	2.606
138.46	2.604
138.55	2.606
138.59	2.606
138.61	2.608
138.57	2.606
138.57	2.607
138.52	2.606
138.51	2.607
138.52	2.606
138.49	2.604
138.52	2.607
138.59	2.606
138.66	2.606
138.69	2.606
138.75	2.607
138.78	2.608
138.80	2.608
138.84	2.607
138.86	2.607
138.86	2.608
138.85	2.608
138.84	2.608
138.83	2.607
138.82	2.608
138.86	2.607
138.85	2.607
138.85	2.608
138.91	2.608
138.96	2.609
139.04	2.607
139.09	2.608
139.14	2.609
139.14	2.609
139.20	2.609
139.20	2.608
139.15	2.609
139.13	2.608
139.10	2.608
139.06	2.609
138.97	2.607
139.07	2.607
139.05	2.608
139.10	2.609
139.20	2.611
139.28	2.608
139.37	2.609
139.40	2.609
139.45	2.611
139.47	2.611
139.44	2.611
139.39	2.608
139.33	2.611
139.27	2.609
139.25	2.608
139.28	2.609
139.25	2.608
139.34	2.611
139.40	2.608
139.43	2.611
139.50	2.609
139.60	2.611
139.60	2.609
139.64	2.611
139.71	2.609
139.68	2.611
139.66	2.609
139.60	2.609
139.58	2.611
139.55	2.612
139.56	2.608
139.55	2.611
139.60	2.611
139.65	2.609
139.67	2.609
139.79	2.611
139.86	2.611
139.86	2.612
139.88	2.612
139.92	2.611
139.90	2.611
139.91	2.612
139.90	2.613
139.92	2.614
139.90	2.612
139.91	2.612
139.87	2.611
139.85	2.609
139.89	2.611
139.94	2.608
139.91	2.612
139.97	2.611
140.04	2.611
140.10	2.613
140.16	2.613
140.27	2.614
140.27	2.612
140.27	2.615
140.27	2.613
140.27	2.614
140.23	2.612
140.12	2.613
140.08	2.613
140.12	2.612
140.15	2.612
140.20	2.612
140.27	2.613
140.34	2.614
140.40	2.613
140.47	2.613
140.46	2.614
140.45	2.615
140.42	2.614
140.49	2.618
140.48	2.614
140.46	2.614
140.44	2.612
140.46	2.613
140.47	2.613
140.49	2.612
140.51	2.615
140.58	2.614
140.54	2.614
140.63	2.615
140.68	2.615
140.73	2.615
140.73	2.615
140.77	2.615
140.74	2.617
140.80	2.618
140.78	2.617
140.79	2.618
140.79	2.617
140.79	2.617
140.82	2.614
140.86	2.617
140.86	2.617
140.87	2.617
140.86	2.618
140.89	2.619
140.92	2.617
140.89	2.617
140.91	2.617
140.95	2.617
140.99	2.619
140.96	2.617
140.98	2.618
140.95	2.617
140.95	2.617
141.03	2.618
141.08	2.619
141.13	2.618
141.14	2.622
141.13	2.619
141.16	2.619
141.16	2.618
141.13	2.619
141.13	2.617
141.16	2.619
141.21	2.618
141.21	2.618
141.21	2.619
141.24	2.618
141.24	2.618
141.30	2.620
141.36	2.622
141.39	2.619
141.42	2.621
141.44	2.619
141.50	2.620
141.49	2.619
141.47	2.620
141.45	2.619
141.41	2.620
141.39	2.620
141.39	2.619
141.44	2.620
141.43	2.619
141.47	2.619
141.55	2.620
141.59	2.620
141.61	2.620
141.70	2.620
141.70	2.620
141.76	2.621
141.77	2.621
141.72	2.620
141.71	2.620
141.71	2.619
141.69	2.620
141.69	2.621
141.71	2.620
141.71	2.621
141.74	2.620
141.78	2.619
141.77	2.621
141.86	2.620
141.98	2.621
142.03	2.620
142.13	2.621
142.16	2.619
142.13	2.620
142.10	2.620
142.08	2.621
142.07	2.620
142.05	2.620
142.06	2.621
142.11	2.621
142.08	2.620
142.14	2.620
142.23	2.621
142.24	2.620
142.25	2.620
142.27	2.621
142.28	2.621
142.24	2.620
142.28	2.620
142.30	2.620
142.33	2.621
142.36	2.620
142.38	2.620
142.42	2.620
142.46	2.621
142.44	2.621
142.44	2.625
142.43	2.621
142.43	2.621
142.42	2.621
142.39	2.620
142.47	2.621
142.49	2.621
142.55	2.621
142.58	2.620
142.63	2.621
142.66	2.620
142.67	2.623
142.66	2.623
142.67	2.620
142.68	2.621
142.70	2.623
142.73	2.621
142.67	2.621
142.68	2.621
142.73	2.623
142.74	2.620
142.78	2.623
142.86	2.621
142.84	2.623
142.85	2.623
142.84	2.625
142.83	2.623
142.85	2.625
142.88	2.623
142.93	2.620
142.91	2.623
142.99	2.623
143.03	2.623
143.04	2.620
143.07	2.623
143.07	2.625
143.03	2.625
143.02	2.625
143.04	2.623
143.08	2.621
143.07	2.623
143.15	2.623
143.16	2.623
143.23	2.623
143.28	2.624
143.33	2.623
143.34	2.624
143.40	2.624
143.39	2.624
143.38	2.623
143.37	2.623
143.39	2.623
143.37	2.625
143.42	2.624
143.42	2.624
143.45	2.624
143.42	2.621
143.49	2.624
143.47	2.623
143.57	2.624
143.57	2.626
143.60	2.624
143.60	2.623
143.66	2.626
143.64	2.623
143.69	2.624
143.67	2.623
143.70	2.623
143.71	2.624
143.72	2.623
143.72	2.623
143.72	2.624
143.71	2.627
143.77	2.624
143.80	2.624
143.80	2.624
143.80	2.624
143.84	2.624
143.92	2.626
143.94	2.625
143.93	2.624
144.01	2.624
143.99	2.624
143.96	2.625
143.97	2.625
143.94	2.627
143.94	2.625
143.93	2.624
143.94	2.623
143.99	2.625
144.07	2.625
144.10	2.624
144.12	2.627
144.17	2.625
144.21	2.625
144.24	2.626
144.29	2.626
144.31	2.624
144.28	2.625
144.28	2.625
144.27	2.629
144.24	2.625
144.20	2.624
144.25	2.623
144.27	2.625
144.30	2.624
144.34	2.625
144.35	2.626
144.41	2.626
144.52	2.626
144.48	2.625
144.52	2.625
144.54	2.626
144.57	2.626
144.61	2.626
144.54	2.626
144.57	2.625
144.56	2.626
144.52	2.626
144.56	2.625
144.57	2.629
144.62	2.625
144.58	2.625
144.65	2.626
144.68	2.624
144.67	2.626
144.72	2.626
144.79	2.626
144.82	2.626
144.83	2.629
144.88	2.625
144.93	2.626
144.96	2.626
144.96	2.626
145.00	2.626
144.96	2.625
144.92	2.626
144.92	2.629
144.97	2.626
144.96	2.626
144.94	2.626
144.97	2.626
145.05	2.630
145.06	2.630
145.12	2.624
145.16	2.629
145.21	2.630
145.23	2.631
145.31	2.629
145.27	2.629
145.31	2.629
145.29	2.629
145.24	2.629
145.21	2.629
145.17	2.628
145.12	2.629
145.08	2.626
145.14	2.628
145.25	2.628
145.28	2.629
145.38	2.628
145.41	2.628
145.51	2.629
145.51	2.631
145.61	2.629
145.67	2.632
145.68	2.633
145.66	2.632
145.62	2.630
145.54	2.630
145.46	2.630
145.42	2.632
145.40	2.631
145.44	2.629
145.51	2.631
145.55	2.630
145.65	2.630
145.71	2.630
145.81	2.632
145.87	2.632
145.90	2.632
145.95	2.633
145.97	2.631
145.94	2.632
145.95	2.631
145.92	2.630
145.81	2.630
145.81	2.631
145.78	2.632
145.82	2.630
145.89	2.630
145.89	2.633
145.98	2.633
146.01	2.632
146.13	2.633
146.16	2.635
146.21	2.635
146.22	2.632
146.25	2.635
146.30	2.632
146.24	2.635
146.25	2.632
146.24	2.632
146.21	2.632
146.24	2.632
146.25	2.631
146.29	2.631
146.33	2.631
146.35	2.632
146.42	2.635
146.42	2.635
146.50	2.637
146.55	2.632
146.57	2.636
146.56	2.637
146.56	2.634
146.57	2.637
146.53	2.636
146.62	2.636
146.61	2.634
146.63	2.636
146.64	2.634
146.65	2.634
146.64	2.634
146.69	2.636
146.70	2.636
146.80	2.635
146.85	2.637
146.87	2.637
146.95	2.634
146.99	2.636
147.04	2.639
147.03	2.636
147.09	2.637
147.10	2.637
147.09	2.638
147.09	2.637
147.08	2.637
147.06	2.636
147.14	2.639
147.11	2.638
147.11	2.639
147.16	2.636
147.25	2.636
147.32	2.636
147.36	2.637
147.44	2.636
147.49	2.637
147.48	2.639
147.44	2.637
147.40	2.637
147.34	2.638
147.35	2.637
147.33	2.637
147.31	2.636
147.37	2.637
147.41	2.637
147.43	2.637
147.51	2.639
147.60	2.639
147.62	2.639
147.70	2.641
147.72	2.638
147.74	2.637
147.70	2.638
147.75	2.638
147.70	2.636
147.66	2.637
147.65	2.638
147.69	2.637
147.72	2.637
147.76	2.638
147.80	2.637
147.86	2.637
147.91	2.637
147.96	2.636
148.05	2.638
148.08	2.637
148.12	2.638
148.10	2.638
148.10	2.638
148.10	2.641
148.06	2.638
148.05	2.641
148.11	2.638
148.10	2.638
148.13	2.641
148.19	2.637
148.30	2.638
148.33	2.638
148.39	2.640
148.40	2.640
148.40	2.640
148.39	2.638
148.35	2.637
148.36	2.638
148.39	2.640
148.44	2.638
148.51	2.640
148.53	2.642
148.61	2.642
148.63	2.640
148.58	2.640
148.61	2.638
148.64	2.640
148.63	2.640
148.62	2.642
148.67	2.640
148.67	2.638
148.69	2.640
148.74	2.640
148.84	2.638
148.87	2.642
148.89	2.640
148.83	2.640
148.83	2.638
148.83	2.638
148.83	2.638
148.82	2.640
148.89	2.640
148.91	2.640
148.99	2.640
149.04	2.641
149.08	2.640
149.08	2.641
149.14	2.641
149.14	2.641
149.18	2.640
149.14	2.641
149.14	2.642
149.13	2.640
149.14	2.641
149.15	2.641
149.19	2.641
149.24	2.643
149.21	2.641
149.24	2.638
149.26	2.640
149.27	2.640
149.29	2.638
149.35	2.641
149.42	2.640
149.41	2.640
149.47	2.640
149.52	2.641
149.52	2.641
149.54	2.641
149.54	2.642
149.56	2.641
149.54	2.641
149.53	2.640
149.55	2.641
149.57	2.641
149.60	2.640
149.62	2.641
149.64	2.641
149.70	2.641
149.79	2.642
149.74	2.642
149.81	2.642
149.84	2.643
149.80	2.642
149.84	2.642
149.78	2.642
149.77	2.642
149.82	2.641
149.84	2.641
149.87	2.642
149.88	2.641
149.90	2.643
149.94	2.642
149.98	2.642
150.03	2.641
150.04	2.641
150.08	2.642
150.09	2.643
150.11	2.643
150.11	2.641
150.12	2.642
150.15	2.642
150.14	2.643
150.20	2.641
150.19	2.642
150.28	2.641
150.26	2.642
150.29	2.642
150.24	2.643
150.29	2.642
150.31	2.643
150.31	2.641
150.35	2.643
150.34	2.641
150.35	2.643
150.34	2.643
150.35	2.643
150.38	2.643
150.40	2.643
150.38	2.643
150.48	2.646
150.45	2.643
150.51	2.642
150.55	2.642
150.56	2.643
150.55	2.643
150.58	2.646
150.58	2.643
150.55	2.642
150.55	2.643
150.54	2.643
150.54	2.645
150.53	2.643
150.60	2.643
150.62	2.642
150.66	2.643
150.68	2.643
150.78	2.645
150.77	2.643
150.82	2.645
150.87	2.645
150.90	2.645
150.87	2.646
150.94	2.643
150.88	2.646
150.80	2.643
150.83	2.643
150.83	2.646
150.83	2.646
150.93	2.643
150.92	2.643
150.93	2.645
151.01	2.646
151.03	2.646
151.08	2.645
151.15	2.646
151.20	2.646
151.22	2.646
151.23	2.646
151.21	2.646
151.23	2.646
151.23	2.646
151.16	2.647
151.21	2.646
151.18	2.646
151.18	2.647
151.21	2.646
151.26	2.646
151.33	2.646
151.38	2.647
151.37	2.648
151.40	2.647
151.43	2.647
151.46	2.647
151.48	2.647
151.42	2.647
151.43	2.647
151.42	2.647
151.43	2.647
151.42	2.646
151.43	2.648
151.49	2.647
151.51	2.648
151.56	2.646
151.61	2.647
151.67	2.648
151.70	2.646
151.76	2.649
151.78	2.649
151.86	2.649
151.84	2.648
151.78	2.646
151.72	2.647
151.68	2.648
151.70	2.647
151.73	2.648
151.78	2.647
151.83	2.649
151.83	2.649
151.88	2.647
151.92	2.649
152.00	2.649
151.98	2.647
152.02	2.648
152.02	2.649
151.98	2.649
151.98	2.648
151.98	2.648
151.99	2.648
151.98	2.648
152.04	2.648
152.03	2.648
152.07	2.647
152.10	2.648
152.19	2.649
152.19	2.648
152.22	2.649
152.26	2.647
152.25	2.649
152.26	2.648
152.28	2.648
152.28	2.648
152.28	2.648
152.35	2.648
152.32	2.648
152.38	2.648
152.40	2.648
152.47	2.649
152.46	2.651
152.46	2.651
152.52	2.651
152.47	2.649
152.52	2.648
152.47	2.649
152.47	2.649
152.51	2.649
152.54	2.649
152.58	2.651
152.65	2.649
152.72	2.651
152.74	2.651
152.79	2.651
152.79	2.651
152.83	2.651
152.76	2.649
152.72	2.649
152.72	2.649
152.69	2.651
152.60	2.651
152.64	2.651
152.68	2.653
152.72	2.651
152.78	2.651
152.83	2.649
152.92	2.651
152.97	2.651
152.97	2.651
152.97	2.651
152.97	2.651
153.00	2.651
153.01	2.651
153.00	2.651
152.93	2.649
152.94	2.649
152.97	2.651
152.97	2.649
152.94	2.651
152.97	2.651
153.05	2.652
153.07	2.651
153.17	2.653
153.26	2.651
153.30	2.651
153.33	2.651
153.36	2.653
153.29	2.649
153.27	2.652
153.22	2.652
153.22	2.651
153.22	2.653
153.23	2.653
153.29	2.649
153.29	2.651
153.36	2.651
153.41	2.652
153.47	2.653
153.51	2.654
153.57	2.653
153.57	2.655
153.52	2.653
153.54	2.653
153.51	2.652
153.52	2.652
153.50	2.653
153.48	2.651
153.51	2.652
153.51	2.653
153.61	2.652
153.67	2.653
153.73	2.655
153.82	2.658
153.85	2.655
153.88	2.656
153.87	2.654
153.87	2.653
153.86	2.653
153.91	2.655
153.87	2.655
153.85	2.653
153.87	2.654
153.86	2.654
153.89	2.653
153.97	2.653
153.97	2.653
153.98	2.653
154.07	2.656
154.12	2.654
154.12	2.655
154.12	2.658
154.19	2.655
154.21	2.658
154.24	2.654
154.18	2.658
154.17	2.655
154.19	2.655
154.18	2.655
154.19	2.654
154.23	2.655
154.25	2.655
154.30	2.655
154.38	2.655
154.40	2.658
154.47	2.658
154.49	2.658
154.51	2.658
154.53	2.657
154.51	2.659
154.54	2.655
154.50	2.660
154.50	2.655
154.51	2.654
154.54	2.657
154.57	2.659
154.58	2.658
154.63	2.659
154.71	2.658
154.68	2.659
154.66	2.660
154.71	2.659
154.67	2.657
154.71	2.657
154.76	2.659
154.79	2.659
154.83	2.659
154.85	2.659
154.88	2.661
154.93	2.660
154.91	2.657
154.91	2.658
154.92	2.658
154.92	2.657
154.94	2.658
154.97	2.660
154.96	2.661
155.01	2.660
155.07	2.658
155.09	2.660
155.09	2.661
155.09	2.661
155.18	2.658
155.21	2.660
155.16	2.660
155.13	2.660
155.16	2.658
155.16	2.660
155.17	2.660
155.24	2.660
155.24	2.659
155.26	2.659
155.32	2.661
155.35	2.659
155.39	2.660
155.46	2.662
155.50	2.661
155.43	2.659
155.43	2.661
155.43	2.659
155.39	2.659
155.37	2.661
155.37	2.662
155.41	2.659
155.46	2.661
155.46	2.659
155.53	2.661
155.53	2.661
155.60	2.659
155.61	2.661
155.61	2.664
155.61	2.660
155.61	2.661
155.62	2.659
155.63	2.662
155.67	2.660
155.66	2.660
155.66	2.660
155.72	2.659
155.75	2.660
155.81	2.660
155.82	2.660
155.88	2.662
155.86	2.660
155.88	2.660
155.83	2.662
155.84	2.662
155.86	2.659
155.87	2.662
155.89	2.659
155.95	2.662
156.01	2.662
156.09	2.662
156.06	2.662
156.12	2.660
156.11	2.661
156.12	2.661
156.16	2.664
156.11	2.660
156.11	2.661
156.11	2.661
156.10	2.659
156.10	2.662
156.16	2.662
156.19	2.664
156.20	2.662
156.26	2.661
156.29	2.664
156.35	2.664
156.35	2.664
156.36	2.661
156.38	2.664
156.36	2.664
156.34	2.661
156.31	2.660
156.34	2.661
156.39	2.664
156.41	2.664
156.47	2.661
156.53	2.664
156.55	2.661
156.55	2.665
156.58	2.661
156.60	2.665
156.65	2.664
156.65	2.665
156.65	2.661
156.66	2.661
156.67	2.661
156.65	2.664
156.67	2.664
156.63	2.664
156.62	2.661
156.66	2.664
156.66	2.661
156.75	2.665
156.79	2.664
156.85	2.664
156.86	2.665
156.91	2.664
156.91	2.665
156.94	2.661
156.95	2.664
156.96	2.664
156.93	2.664
156.93	2.664
156.91	2.661
156.94	2.665
156.96	2.665
156.96	2.665
157.01	2.661
157.08	2.664
157.11	2.665
157.14	2.665
157.16	2.665
157.16	2.665
157.16	2.663
157.18	2.665
157.21	2.665
157.21	2.663
157.22	2.665
157.20	2.663
157.20	2.663
157.28	2.666
157.31	2.666
157.35	2.666
157.37	2.665
157.41	2.665
157.43	2.665
157.46	2.666
157.45	2.666
157.44	2.665
157.40	2.666
157.46	2.666
157.48	2.666
157.52	2.666
157.52	2.667
157.58	2.665
157.55	2.664
157.56	2.664
157.52	2.664
157.56	2.663
157.60	2.664
157.59	2.666
157.61	2.663
157.63	2.665
157.66	2.664
157.73	2.663
157.76	2.666
157.81	2.664
157.85	2.664
157.80	2.667
157.85	2.665
157.87	2.661
157.90	2.664
157.85	2.664
157.83	2.667
157.81	2.664
157.80	2.663
157.83	2.666
157.85	2.667
157.91	2.663
157.92	2.664
157.96	2.663
158.04	2.666
158.03	2.667
158.09	2.663
158.16	2.664
158.11	2.665
158.09	2.664
158.11	2.664
158.08	2.664
158.07	2.664
158.11	2.663
158.13	2.664
158.14	2.665
158.16	2.664
158.18	2.664
158.21	2.665
158.31	2.665
158.32	2.665
158.34	2.666
158.39	2.665
158.36	2.665
158.35	2.665
158.36	2.665
158.32	2.665
158.30	2.665
158.32	2.667
158.29	2.665
158.30	2.664
158.40	2.665
158.50	2.667
158.55	2.667
158.61	2.665
158.60	2.665
158.58	2.665
158.60	2.665
158.57	2.664
158.48	2.665
158.48	2.665
158.50	2.665
158.49	2.667
158.53	2.665
158.60	2.665
158.64	2.666
158.70	2.664
158.74	2.665
158.76	2.666
158.80	2.665
158.86	2.667
158.85	2.666
158.81	2.665
158.73	2.665
158.73	2.666
158.75	2.666
158.80	2.667
158.81	2.665
158.87	2.664
158.85	2.665
158.84	2.665
158.90	2.667
158.95	2.665
159.00	2.666
159.04	2.666
159.02	2.669
159.05	2.669
159.05	2.669
159.08	2.669
159.03	2.669
159.05	2.665
159.05	2.666
159.04	2.666
159.06	2.666
159.07	2.666
159.11	2.666
159.16	2.669
159.20	2.669
159.26	2.670
159.30	2.670
159.36	2.669
159.37	2.671
159.35	2.669
159.30	2.668
159.25	2.665
159.30	2.669
159.28	2.668
159.25	2.666
159.32	2.670
159.35	2.670
159.40	2.669
159.40	2.668
159.47	2.670
159.55	2.666
159.58	2.669
159.55	2.671
159.55	2.670
159.51	2.671
159.55	2.666
159.55	2.668
159.54	2.668
159.60	2.668
159.63	2.668
159.63	2.669
159.67	2.666
159.70	2.669
159.70	2.669
159.75	2.668
159.76	2.669
159.85	2.669
159.86	2.669
159.87	2.671
159.88	2.668
159.85	2.669
159.85	2.668
159.92	2.669
159.90	2.669
159.91	2.669
159.95	2.671
159.95	2.671
159.97	2.669
160.01	2.668
160.05	2.669
160.04	2.668
160.09	2.670
160.04	2.669
160.01	2.669
160.05	2.672
160.12	2.670
160.17	2.670
160.18	2.670
160.29	2.672
160.25	2.670
160.25	2.672
160.29	2.670
160.31	2.672
160.33	2.670
160.32	2.673
160.30	2.670
160.23	2.673
160.23	2.672
160.29	2.672
160.30	2.669
160.39	2.670
160.35	2.672
160.42	2.670
160.46	2.672
160.49	2.672
160.53	2.675
160.58	2.672
160.54	2.673
160.53	2.673
160.56	2.675
160.50	2.672
160.49	2.672
160.53	2.673
160.50	2.671
160.50	2.670
160.53	2.673
160.61	2.673
160.63	2.672
160.64	2.672
160.69	2.671
160.71	2.673
160.76	2.671
160.77	2.671
160.77	2.673
160.80	2.675
160.85	2.670
160.78	2.672
160.75	2.671
160.78	2.671
160.78	2.671
160.82	2.671
160.82	2.672
160.80	2.671
160.85	2.672
160.87	2.672
160.96	2.671
160.99	2.675
161.04	2.672
161.11	2.672
161.12	2.671
161.15	2.676
161.10	2.672
161.08	2.675
161.10	2.670
161.07	2.672
161.10	2.672
161.06	2.672
161.10	2.676
161.14	2.672
161.23	2.675
161.28	2.675
161.34	2.676
161.37	2.676
161.44	2.677
161.45	2.676
161.49	2.677
161.49	2.677
161.49	2.676
161.41	2.676
161.39	2.672
161.39	2.676
161.40	2.674
161.45	2.676
161.46	2.676
161.49	2.675
161.57	2.677
161.59	2.677
161.66	2.677
161.66	2.678
161.66	2.678
161.65	2.677
161.64	2.675
161.60	2.677
161.61	2.677
161.60	2.677
161.61	2.677
161.60	2.675
161.65	2.675
161.66	2.678
161.69	2.677
161.75	2.675
161.79	2.675
161.83	2.677
161.86	2.677
161.84	2.678
161.82	2.678
161.82	2.678
161.80	2.676
161.84	2.677
161.82	2.676
161.84	2.678
161.88	2.677
161.90	2.676
161.94	2.679
161.97	2.677
162.03	2.679
162.06	2.679
162.05	2.679
162.18	2.681
162.17	2.682
162.16	2.681
162.15	2.678
162.14	2.681
162.16	2.681
162.08	2.679
162.10	2.681
162.10	2.681
162.11	2.679
162.18	2.677
162.25	2.679
162.29	2.678
162.36	2.677
162.44	2.678
162.40	2.681
162.42	2.682
162.45	2.681
162.39	2.681
162.34	2.682
162.30	2.682
162.31	2.682
162.28	2.681
162.33	2.678
162.36	2.681
162.40	2.681
162.44	2.682
162.49	2.683
162.56	2.682
162.60	2.682
162.61	2.683
162.63	2.683
162.61	2.681
162.58	2.682
162.56	2.682
162.57	2.682
162.58	2.682
162.58	2.682
162.57	2.682
162.63	2.683
162.69	2.681
162.75	2.682
162.77	2.683
162.80	2.682
162.85	2.681
162.89	2.681
162.89	2.682
162.91	2.682
162.89	2.682
162.89	2.682
162.86	2.683
162.84	2.682
162.80	2.683
162.87	2.682
162.89	2.682
162.93	2.682
162.99	2.681
162.98	2.681
163.06	2.681
163.09	2.682
163.11	2.681
163.10	2.682
163.10	2.682
163.12	2.681
163.14	2.682
163.14	2.682
163.19	2.682
163.23	2.682
163.24	2.683
163.31	2.681
163.34	2.682
163.35	2.682
163.38	2.681
163.35	2.683
163.37	2.681
163.35	2.683
163.34	2.682
163.33	2.682
163.30	2.682
163.27	2.682
163.30	2.683
163.34	2.681
163.42	2.681
163.47	2.683
163.52	2.678
163.54	2.682
163.63	2.681
163.61	2.682
163.58	2.683
163.60	2.682
163.53	2.682
163.51	2.681
163.48	2.682
163.50	2.682
163.51	2.681
163.51	2.682
163.59	2.681
163.62	2.682
163.74	2.682
163.74	2.682
163.84	2.682
163.90	2.682
163.94	2.682
163.93	2.682
163.89	2.683
163.84	2.682
163.79	2.681
163.74	2.682
163.75	2.681
163.78	2.682
163.76	2.682
163.81	2.682
163.86	2.683
163.93	2.682
164.00	2.681
164.08	2.683
164.10	2.681
164.14	2.684
164.13	2.682
164.14	2.682
164.09	2.683
164.06	2.681
164.00	2.682
164.05	2.683
164.04	2.682
164.07	2.682
164.13	2.681
164.17	2.682
164.21	2.682
164.23	2.682
164.29	2.682
164.36	2.683
164.39	2.683
164.38	2.682
164.39	2.682
164.34	2.681
164.36	2.681
164.37	2.682
164.40	2.682
164.40	2.681
164.45	2.683
164.49	2.682
164.49	2.682
164.56	2.682
164.56	2.682
164.61	2.682
164.62	2.682
164.65	2.682
164.61	2.683
164.67	2.682
164.68	2.682
164.64	2.682
164.69	2.682
164.67	2.682
164.70	2.684
164.68	2.682
164.74	2.681
164.74	2.682
164.79	2.682
164.86	2.683
164.89	2.682
164.96	2.682
164.95	2.682
164.93	2.682
164.91	2.683
164.90	2.682
164.90	2.683
164.89	2.683
164.94	2.683
164.93	2.682
164.99	2.681
164.99	2.683
165.00	2.681
165.06	2.682
165.07	2.681
165.13	2.683
165.09	2.682
165.10	2.683
165.09	2.681
165.11	2.682
165.11	2.681
165.14	2.682
165.18	2.683
165.18	2.682
165.19	2.682
165.25	2.683
165.25	2.678
165.29	2.682
165.27	2.681
165.29	2.682
165.21	2.681
165.27	2.682
165.28	2.683
165.29	2.683
165.29	2.682
165.31	2.683
165.36	2.683
165.36	2.682
165.41	2.682
165.44	2.684
165.48	2.683
165.48	2.682
165.52	2.681
165.49	2.682
165.54	2.681
165.50	2.682
165.48	2.683
165.46	2.682
165.48	2.683
165.47	2.682
165.54	2.682
165.56	2.679
165.58	2.682
165.66	2.681
165.69	2.682
165.71	2.681
165.76	2.679
165.78	2.683
165.82	2.682
165.78	2.683
165.84	2.682
165.78	2.682
165.80	2.682
165.76	2.682
165.80	2.682
165.86	2.682
165.84	2.681
165.89	2.682
165.94	2.682
166.03	2.681
166.09	2.682
166.10	2.682
166.08	2.681
166.13	2.682
166.13	2.681
166.13	2.682
166.10	2.682
166.08	2.682
166.07	2.681
166.06	2.681
166.08	2.681
166.10	2.682
166.14	2.682
166.18	2.682
166.26	2.679
166.24	2.681
166.34	2.681
166.37	2.681
166.34	2.681
166.38	2.681
166.35	2.683
166.29	2.681
166.27	2.679
166.22	2.679
166.25	2.682
166.26	2.679
166.33	2.682
166.38	2.682
166.43	2.681
166.49	2.681
166.55	2.681
166.58	2.682
166.57	2.681
166.58	2.683
166.57	2.681
166.56	2.681
166.58	2.681
166.55	2.679
166.54	2.683
166.58	2.682
166.61	2.681
166.62	2.681
166.70	2.682
166.70	2.682
166.78	2.682
166.79	2.679
166.79	2.679
166.84	2.683
166.83	2.679
166.84	2.681
166.80	2.682
166.81	2.682
166.81	2.682
166.80	2.682
166.90	2.679
166.90	2.682
166.94	2.681
166.93	2.682
167.00	2.682
167.02	2.682
167.08	2.682
167.08	2.681
167.11	2.683
167.11	2.682
167.14	2.682
167.16	2.681
167.19	2.681
167.24	2.681
167.25	2.682
167.23	2.681
167.27	2.679
167.24	2.682
167.29	2.681
167.29	2.681
167.28	2.681
167.33	2.681
167.39	2.681
167.39	2.682
167.37	2.682
167.44	2.682
167.49	2.682
167.53	2.683
167.52	2.682
167.56	2.683
167.56	2.684
167.55	2.682
167.53	2.683
167.50	2.684
167.53	2.683
167.53	2.681
167.52	2.682
167.57	2.682
167.59	2.683
167.61	2.683
167.71	2.686
167.69	2.686
167.71	2.687
167.77	2.686
167.79	2.684
167.79	2.686
167.82	2.686
167.79	2.687
167.80	2.686
167.88	2.687
167.88	2.686
167.91	2.687
167.92	2.688
167.91	2.687
167.94	2.688
167.91	2.691
167.93	2.687
167.94	2.687
167.92	2.688
167.94	2.688
167.93	2.687
167.94	2.688
167.95	2.688
168.02	2.687
168.10	2.688
168.14	2.690
168.14	2.688
168.17	2.688
168.18	2.688
168.20	2.691
168.19	2.688
168.22	2.688
168.21	2.688
168.24	2.688
168.27	2.689
168.29	2.688
168.38	2.687
168.40	2.689
168.45	2.691
168.47	2.691
168.48	2.688
168.42	2.690
168.49	2.690
168.47	2.688
168.46	2.690
168.44	2.689
168.51	2.688
168.45	2.689
168.48	2.688
168.54	2.688
168.62	2.690
168.64	2.691
168.67	2.688
168.66	2.691
168.65	2.690
168.62	2.691
168.62	2.688
168.63	2.690
168.66	2.690
168.70	2.690
168.74	2.688
168.76	2.690
168.82	2.690
168.85	2.689
168.93	2.690
168.98	2.689
168.98	2.688
168.99	2.690
168.97	2.688
168.96	2.690
168.98	2.690
169.01	2.689
169.05	2.689
169.07	2.690
169.08	2.689
169.13	2.689
169.13	2.688
169.16	2.689
169.19	2.689
169.25	2.688
169.19	2.689
169.19	2.689
169.19	2.691
169.22	2.689
169.29	2.690
169.31	2.689
169.37	2.689
169.39	2.688
169.43	2.689
169.45	2.689
169.43	2.690
169.47	2.689
169.48	2.690
169.49	2.690
169.47	2.689
169.49	2.689
169.50	2.689
169.53	2.689
169.53	2.689
169.62	2.689
169.70	2.689
169.76	2.690
169.79	2.690
169.78	2.690
169.83	2.689
169.83	2.689
169.84	2.691
169.82	2.689
169.79	2.689
169.80	2.690
169.83	2.690
169.83	2.689
169.88	2.689
169.92	2.691
169.93	2.691
169.96	2.690
170.00	2.693
170.01	2.693
170.08	2.693
170.08	2.691
170.06	2.693
170.04	2.695
170.07	2.691
170.13	2.693
170.15	2.693
170.16	2.694
170.19	2.693
170.20	2.693
170.22	2.693
170.22	2.693
170.21	2.693
170.20	2.693
170.21	2.691
170.29	2.694
170.29	2.693
170.27	2.691
170.32	2.693
170.34	2.693
170.37	2.694
170.38	2.693
170.43	2.691
170.48	2.693
170.52	2.694
170.53	2.694
170.53	2.694
170.54	2.694
170.50	2.693
170.51	2.693
170.43	2.693
170.51	2.691
170.47	2.694
170.57	2.693
170.64	2.693
170.70	2.694
170.73	2.693
170.81	2.694
170.85	2.693
170.84	2.694
170.87	2.693
170.84	2.693
170.82	2.694
170.81	2.693
170.76	2.693
170.79	2.694
170.75	2.693
170.80	2.694
170.82	2.693
170.90	2.691
170.97	2.694
171.03	2.695
171.13	2.693
171.16	2.694
171.18	2.695
171.17	2.694
171.19	2.695
171.13	2.694
171.14	2.694
171.09	2.694
171.06	2.694
171.03	2.693
171.05	2.691
171.05	2.694
171.17	2.695
171.25	2.693
171.35	2.694
171.35	2.695
171.44	2.694
171.43	2.695
171.48	2.696
171.47	2.695
171.48	2.694
171.48	2.694
171.44	2.695
171.42	2.696
171.44	2.695
171.43	2.694
171.47	2.695
171.49	2.695
171.58	2.695
171.63	2.696
171.71	2.695
171.74	2.697
171.76	2.695
171.78	2.696
171.76	2.697
171.84	2.697
171.82	2.696
171.77	2.696
171.74	2.696
171.71	2.695
171.74	2.696
171.77	2.694
171.76	2.696
171.83	2.695
171.84	2.695
171.89	2.694
171.95	2.696
172.04	2.696
172.07	2.699
172.13	2.699
172.18	2.697
172.12	2.697
172.10	2.699
172.09	2.697
172.08	2.697
172.10	2.699
172.07	2.699
172.08	2.696
172.12	2.697
172.13	2.697
172.22	2.697
172.29	2.697
172.36	2.699
172.38	2.699
172.39	2.697
172.42	2.699
172.42	2.697
172.43	2.699
172.40	2.699
172.35	2.700
172.32	2.699
172.34	2.700
172.34	2.697
172.41	2.697
172.51	2.696
172.51	2.697
172.56	2.701
172.67	2.699
172.67	2.699
172.74	2.701
172.75	2.701
172.72	2.700
172.69	2.699
172.63	2.700
172.62	2.699
172.62	2.699
172.68	2.699
172.69	2.701
172.78	2.697
172.85	2.700
172.87	2.700
172.86	2.702
172.93	2.702
173.01	2.702
173.05	2.706
173.04	2.704
173.03	2.702
173.03	2.701
173.02	2.700
172.98	2.699
172.99	2.702
173.04	2.701
173.08	2.702
173.12	2.702
173.14	2.702
173.21	2.701
173.29	2.702
173.31	2.704
173.34	2.704
173.38	2.702
173.40	2.704
173.39	2.702
173.34	2.702
173.31	2.704
173.29	2.702
173.29	2.701
173.24	2.702
173.29	2.702
173.36	2.702
173.42	2.702
173.48	2.704
173.56	2.702
173.59	2.704
173.63	2.704
173.63	2.702
173.63	2.702
173.60	2.705
173.58	2.705
173.56	2.705
173.53	2.702
173.58	2.702
173.58	2.704
173.60	2.705
173.67	2.702
173.70	2.702
173.78	2.705
173.84	2.704
173.88	2.704
173.90	2.704
173.88	2.705
173.87	2.705
173.92	2.705
173.89	2.705
173.91	2.705
173.85	2.704
173.85	2.706
173.90	2.704
173.97	2.705
173.98	2.705
174.02	2.705
174.06	2.704
174.14	2.705
174.21	2.704
174.19	2.705
174.22	2.706
174.29	2.704
174.29	2.705
174.27	2.706
174.26	2.705
174.27	2.705
174.27	2.706
174.34	2.706
174.34	2.706
174.36	2.705
174.37	2.706
174.46	2.706
174.48	2.709
174.48	2.707
174.46	2.711
174.51	2.708
174.53	2.711
174.52	2.708
174.52	2.707
174.48	2.707
174.50	2.707
174.49	2.707
174.51	2.706
174.55	2.708
174.63	2.711
174.67	2.714
174.71	2.714
174.74	2.713
174.73	2.715
174.75	2.714
174.72	2.714
174.68	2.713
174.72	2.713
174.68	2.712
174.73	2.712
174.75	2.712
174.74	2.713
174.80	2.713
174.83	2.713
174.85	2.714
174.89	2.713
174.89	2.714
174.93	2.714
174.89	2.714
174.93	2.715
174.89	2.714
174.88	2.714
174.88	2.713
174.88	2.713
174.94	2.714
174.97	2.714
175.06	2.713
175.11	2.714
175.16	2.714
175.20	2.712
175.19	2.713
175.25	2.713
175.25	2.714
175.21	2.714
175.16	2.713
175.09	2.713
175.09	2.714
175.09	2.713
175.11	2.712
175.09	2.714
175.12	2.713
175.25	2.713
175.32	2.714
175.39	2.714
175.47	2.714
175.50	2.713
175.53	2.712
175.55	2.712
175.53	2.712
175.48	2.714
175.50	2.714
175.46	2.714
175.42	2.715
175.42	2.714
175.47	2.714
175.49	2.714
175.61	2.712
175.65	2.713
175.78	2.713
175.81	2.713
175.84	2.713
175.88	2.713
175.85	2.713
175.90	2.713
175.92	2.713
175.85	2.713
175.86	2.713
175.89	2.712
175.88	2.714
175.89	2.712
175.96	2.713
176.02	2.714
176.04	2.713
176.08	2.713
176.13	2.714
176.19	2.714
176.19	2.712
176.23	2.713
176.27	2.714
176.25	2.714
176.28	2.715
176.27	2.713
176.29	2.713
176.29	2.713
176.29	2.713
176.28	2.713
176.33	2.714
176.35	2.714
176.38	2.715
176.35	2.713
176.42	2.715
176.47	2.715
176.48	2.715
176.54	2.715
176.54	2.713
176.55	2.715
176.59	2.715
176.61	2.715
176.66	2.717
176.65	2.715
176.69	2.715
176.63	2.718
176.63	2.718
176.60	2.715
176.69	2.718
176.67	2.715
176.67	2.717
176.72	2.717
176.75	2.717
176.79	2.717
176.80	2.718
176.84	2.717
176.87	2.717
176.94	2.717
176.92	2.718
176.94	2.718
176.94	2.718
176.96	2.718
176.96	2.718
176.99	2.717
176.96	2.717
176.94	2.717
176.91	2.717
176.90	2.718
176.95	2.717
176.99	2.717
177.05	2.717
177.12	2.718
177.19	2.719
177.25	2.719
177.29	2.720
177.32	2.722
177.35	2.722
177.29	2.720
177.29	2.722
177.24	2.720
177.22	2.719
177.21	2.719
177.17	2.718
177.18	2.720
177.20	2.720
177.24	2.720
177.36	2.719
177.44	2.720
177.51	2.720
177.63	2.722
177.65	2.720
177.64	2.726
177.69	2.723
177.63	2.722
177.59	2.722
177.54	2.722
177.54	2.722
177.49	2.722
177.54	2.722
177.58	2.722
177.56	2.722
177.63	2.722
177.68	2.723
177.79	2.723
177.80	2.723
177.84	2.726
177.89	2.726
177.90	2.727
177.89	2.726
177.88	2.723
177.78	2.723
177.80	2.722
177.78	2.723
177.77	2.723
177.79	2.722
177.82	2.723
177.94	2.724
177.99	2.724
178.02	2.726
178.10	2.726
178.17	2.725
178.21	2.727
178.17	2.726
178.17	2.725
178.12	2.724
178.08	2.724
178.08	2.724
178.10	2.727
178.18	2.724
178.25	2.724
178.34	2.724
178.40	2.727
178.48	2.729
178.49	2.727
178.52	2.729
178.50	2.729
178.58	2.729
178.53	2.727
178.51	2.727
178.50	2.729
178.49	2.729
178.46	2.726
178.54	2.729
178.58	2.724
178.59	2.729
178.62	2.729
178.66	2.729
178.66	2.726
178.71	2.729
178.71	2.727
178.73	2.727
178.82	2.729
178.80	2.729
178.85	2.729
178.87	2.729
178.87	2.730
178.92	2.730
178.95	2.729
178.97	2.729
178.99	2.729
178.89	2.730
178.95	2.729
178.90	2.730
178.91	2.729
178.90	2.729
178.97	2.727
178.99	2.729
179.09	2.729
179.13	2.729
179.20	2.729
179.26	2.727
179.29	2.729
179.35	2.730
179.36	2.729
179.31	2.729
179.26	2.727
179.14	2.729
179.12	2.729
179.05	2.729
179.06	2.730
179.10	2.729
179.15	2.729
179.19	2.730
179.26	2.729
179.36	2.730
179.40	2.727
179.47	2.729
179.54	2.730
179.56	2.730
179.54	2.730
179.54	2.730
179.50	2.730
179.49	2.731
179.48	2.730
179.51	2.731
179.49	2.729
179.50	2.729
179.60	2.731
179.62	2.729
179.64	2.729
179.73	2.729
179.74	2.730
179.75	2.731
179.79	2.730
179.79	2.730
179.79	2.730
179.74	2.729
179.74	2.730
179.74	2.729
179.76	2.730
179.80	2.731
179.86	2.731
179.91	2.731
180.04	2.731
180.10	2.732
180.10	2.735
180.15	2.735
180.12	2.732
180.11	2.733
180.06	2.732
180.06	2.731
180.05	2.731
180.04	2.732
180.04	2.731
180.15	2.731
180.19	2.732
180.25	2.732
180.28	2.733
180.36	2.733
180.42	2.736
180.50	2.738
180.47	2.740
180.49	2.740
180.49	2.737
180.49	2.736
180.48	2.736
180.49	2.735
180.50	2.735
180.50	2.736
180.48	2.735
180.54	2.737
180.64	2.738
180.70	2.738
180.72	2.742
180.79	2.740
180.81	2.741
180.80	2.742
180.84	2.742
180.85	2.741
180.82	2.741
180.80	2.741
180.86	2.742
180.85	2.741
180.84	2.740
180.81	2.740
180.84	2.742
180.89	2.741
180.93	2.741
180.97	2.742
181.05	2.743
181.10	2.742
181.11	2.742
181.10	2.742
181.09	2.742
181.10	2.740
181.06	2.743
181.10	2.741
181.03	2.742
181.04	2.741
181.08	2.742
181.05	2.741
181.10	2.743
181.12	2.742
181.20	2.744
181.25	2.744
181.33	2.746
181.33	2.748
181.35	2.748
181.39	2.752
181.37	2.749
181.36	2.749
181.38	2.747
181.34	2.747
181.35	2.744
181.31	2.747
181.34	2.746
181.40	2.744
181.43	2.746
181.47	2.747
181.49	2.748
181.54	2.748
181.59	2.749
181.65	2.750
181.69	2.753
181.72	2.752
181.70	2.750
181.74	2.752
181.70	2.749
181.75	2.750
181.65	2.750
181.76	2.752
181.75	2.752
181.71	2.752
181.75	2.752
181.80	2.750
181.81	2.753
181.86	2.753
181.90	2.753
181.95	2.754
182.01	2.754
182.04	2.757
182.06	2.754
182.07	2.755
182.04	2.754
182.04	2.757
182.00	2.754
182.00	2.754
181.97	2.754
181.98	2.754
182.00	2.753
182.10	2.754
182.17	2.755
182.20	2.755
182.32	2.757
182.34	2.758
182.41	2.760
182.41	2.763
182.39	2.763
182.41	2.761
182.40	2.759
182.36	2.759
182.35	2.759
182.31	2.757
182.35	2.755
182.38	2.757
182.42	2.759
182.50	2.758
182.57	2.758
182.68	2.760
182.65	2.761
182.73	2.761
182.79	2.763
182.77	2.765
182.78	2.763
182.79	2.763
182.80	2.763
182.79	2.761
182.80	2.760
182.75	2.760
182.78	2.760
182.79	2.760
182.79	2.764
182.78	2.761
182.75	2.760
182.80	2.761
182.81	2.764
182.91	2.763
182.97	2.765
183.01	2.765
183.00	2.767
183.05	2.770
183.06	2.766
183.09	2.766
183.06	2.766
183.01	2.766
182.99	2.765
183.03	2.765
183.01	2.764
183.00	2.764
183.01	2.763
183.10	2.764
183.19	2.765
183.21	2.765
183.27	2.767
183.39	2.769
183.45	2.767
183.49	2.767
183.43	2.767
183.40	2.769
183.34	2.769
183.33	2.765
183.32	2.767
183.30	2.766
183.32	2.766
183.34	2.767
183.38	2.767
183.45	2.767
183.50	2.767
183.53	2.766
183.58	2.767
183.61	2.769
183.65	2.771
183.65	2.770
183.63	2.770
183.61	2.767
183.62	2.769
183.63	2.766
183.60	2.770
183.63	2.770
183.60	2.769
183.60	2.769
183.64	2.769
183.69	2.770
183.74	2.771
183.78	2.771
183.81	2.774
183.85	2.772
183.86	2.777
183.93	2.776
183.87	2.776
183.87	2.775
183.83	2.772
183.83	2.772
183.87	2.772
183.83	2.772
183.86	2.772
183.90	2.773
183.93	2.773
184.00	2.776
184.05	2.777
184.08	2.778
184.14	2.778
184.09	2.777
184.06	2.777
183.99	2.776
183.98	2.778
183.98	2.775
184.01	2.775
184.05	2.775
184.15	2.775
184.19	2.776
184.25	2.778
184.29	2.779
184.29	2.778
184.34	2.776
184.34	2.779
184.33	2.779
184.29	2.779
184.27	2.779
184.21	2.777
184.23	2.778
184.31	2.777
184.28	2.779
184.30	2.779
184.40	2.779
184.42	2.779
184.53	2.779
184.58	2.783
184.57	2.783
184.60	2.782
184.60	2.783
184.56	2.782
184.56	2.780
184.56	2.778
184.56	2.781
184.58	2.781
184.61	2.782
184.64	2.781
184.68	2.781
184.69	2.783
184.76	2.784
184.79	2.784
184.85	2.785
184.83	2.784
184.78	2.785
184.78	2.784
184.80	2.783
184.80	2.784
184.82	2.781
184.84	2.783
184.89	2.784
184.97	2.784
184.97	2.784
185.03	2.784
185.06	2.787
185.04	2.789
185.06	2.790
185.06	2.790
185.04	2.784
185.08	2.784
185.05	2.784
185.06	2.784
185.04	2.787
185.11	2.788
185.16	2.787
185.21	2.789
185.24	2.790
185.27	2.793
185.28	2.793
185.30	2.795
185.33	2.796
185.33	2.796
185.34	2.796
185.40	2.794
185.40	2.794
185.45	2.793
185.40	2.794
185.47	2.796
185.51	2.798
185.47	2.799
185.51	2.800
185.55	2.800
185.56	2.799
185.55	2.799
185.46	2.799
185.51	2.798
185.46	2.796
185.52	2.796
185.57	2.798
185.60	2.799
185.61	2.800
185.71	2.805
185.78	2.807
185.82	2.811
185.84	2.811
185.81	2.810
185.76	2.807
185.79	2.808
185.75	2.806
185.71	2.806
185.74	2.806
185.75	2.806
185.74	2.806
185.81	2.806
185.85	2.808
185.91	2.812
185.96	2.811
186.00	2.816
186.06	2.817
186.04	2.815
186.05	2.812
186.04	2.811
185.96	2.812
185.98	2.812
185.97	2.812
186.02	2.811
186.05	2.813
186.03	2.812
186.06	2.812
186.12	2.813
186.23	2.816
186.26	2.817
186.31	2.822
186.34	2.826
186.34	2.830
186.36	2.828
186.31	2.824
186.33	2.822
186.28	2.821
186.26	2.817
186.26	2.816
186.28	2.817
186.31	2.819
186.40	2.822
186.41	2.823
186.46	2.828
186.50	2.829
186.54	2.830
186.59	2.833
186.62	2.834
186.62	2.836
186.61	2.835
186.60	2.831
186.61	2.830
186.64	2.830
186.64	2.828
186.65	2.830
186.66	2.831
186.75	2.833
186.74	2.835
186.78	2.835
186.78	2.836
186.81	2.836
186.82	2.836
186.86	2.835
186.91	2.836
186.90	2.836
186.91	2.836
186.86	2.836
186.91	2.836
186.91	2.837
186.93	2.836
186.91	2.836
186.94	2.840
187.01	2.848
187.04	2.853
187.05	2.853
187.04	2.855
187.11	2.857
187.15	2.858
187.16	2.858
187.16	2.858
187.17	2.857
187.22	2.857
187.22	2.857
187.27	2.857
187.29	2.858
187.32	2.859
187.36	2.859
187.31	2.859
187.27	2.854
187.28	2.857
187.26	2.858
187.25	2.858
187.26	2.853
187.24	2.853
187.27	2.855
187.37	2.858
187.39	2.858
187.45	2.859
187.51	2.858
187.55	2.859
187.56	2.859
187.59	2.860
187.57	2.860
187.54	2.860
187.52	2.858
187.52	2.859
187.49	2.859
187.54	2.860
187.54	2.859
187.61	2.860
187.65	2.859
187.71	2.860
187.76	2.859
187.81	2.859
187.87	2.859
187.87	2.858
187.87	2.860
187.90	2.860
187.90	2.860
187.87	2.860
187.83	2.858
187.83	2.859
187.85	2.859
187.90	2.858
187.91	2.859
187.95	2.858
188.02	2.859
188.05	2.860
188.08	2.864
188.15	2.873
188.18	2.877
188.17	2.877
188.20	2.877
188.17	2.872
188.21	2.870
188.22	2.866
188.21	2.866
188.25	2.863
188.25	2.870
188.30	2.875
188.34	2.879
188.38	2.879
188.36	2.882
188.36	2.879
188.37	2.878
188.37	2.875
188.37	2.875
188.39	2.878
188.42	2.877
188.44	2.879
188.47	2.881
188.49	2.881
188.56	2.883
188.61	2.881
188.62	2.881
188.62	2.882
188.64	2.882
188.62	2.882
188.62	2.882
188.65	2.881
188.72	2.882
188.72	2.881
188.79	2.882
188.82	2.882
188.88	2.883
188.96	2.882
189.06	2.883
189.04	2.882
189.03	2.883
189.02	2.881
188.97	2.883
188.93	2.882
188.93	2.881
188.89	2.882
188.95	2.882
188.97	2.882
189.04	2.882
189.07	2.882
189.10	2.883
189.12	2.881
189.12	2.882
189.14	2.882
189.10	2.882
189.14	2.883
189.11	2.882
189.12	2.881
189.11	2.881
189.14	2.883
189.17	2.881
189.20	2.883
189.24	2.882
189.27	2.881
189.28	2.882
189.29	2.884
189.32	2.882
189.34	2.883
189.41	2.881
189.45	2.882
189.42	2.881
189.39	2.883
189.47	2.883
189.47	2.882
189.49	2.882
189.51	2.881
189.56	2.883
189.59	2.882
189.60	2.882
189.66	2.884
189.67	2.884
189.68	2.883
189.71	2.884
189.73	2.893
189.77	2.896
189.87	2.901
189.87	2.901
189.84	2.897
189.83	2.892
189.80	2.885
189.87	2.885
189.87	2.883
189.93	2.885
189.89	2.894
189.97	2.899
190.04	2.902
190.08	2.905
190.12	2.907
190.14	2.906
190.19	2.906
190.19	2.906
190.20	2.907
190.17	2.907
190.18	2.903
190.16	2.905
190.15	2.903
190.21	2.905
190.25	2.907
190.30	2.905
190.38	2.905
190.46	2.908
190.50	2.907
190.53	2.907
190.51	2.906
190.49	2.906
190.48	2.907
190.49	2.907
190.47	2.908
190.43	2.908
190.43	2.906
190.47	2.907
190.52	2.907
190.57	2.908
190.66	2.905
190.77	2.906
190.77	2.906
190.83	2.907
190.83	2.908
190.83	2.906
190.86	2.908
190.78	2.906
190.79	2.906
190.78	2.907
190.77	2.906
190.78	2.907
190.84	2.907
190.83	2.907
190.83	2.906
190.85	2.907
190.88	2.908
190.96	2.906
190.93	2.911
190.96	2.912
190.98	2.910
190.98	2.911
190.99	2.910
191.05	2.911
191.04	2.911
191.05	2.908
191.12	2.908
191.09	2.911
191.13	2.914
191.13	2.918
191.17	2.923
191.18	2.928
191.24	2.928
191.26	2.928
191.28	2.929
191.28	2.929
191.32	2.931
191.30	2.930
191.28	2.931
191.34	2.928
191.33	2.932
191.36	2.934
191.42	2.932
191.51	2.931
191.49	2.931
191.51	2.934
191.53	2.932
191.51	2.931
191.53	2.930
191.53	2.930
191.53	2.930
191.52	2.931
191.51	2.930
191.63	2.931
191.69	2.935
191.70	2.935
191.76	2.936
191.79	2.937
191.82	2.936
191.79	2.935
191.75	2.935
191.73	2.935
191.73	2.937
191.70	2.934
191.63	2.936
191.72	2.935
191.74	2.935
191.78	2.936
191.83	2.935
191.94	2.935
192.03	2.936
192.09	2.941
192.08	2.945
192.14	2.946
192.13	2.943
192.09	2.941
192.04	2.940
192.03	2.940
192.01	2.938
192.02	2.938
192.03	2.940
192.09	2.940
192.10	2.941
192.21	2.940
192.27	2.941
192.33	2.945
192.38	2.950
192.39	2.953
192.43	2.955
192.41	2.954
192.40	2.952
192.40	2.951
192.40	2.947
192.36	2.948
192.36	2.947
192.33	2.947
192.32	2.948
192.34	2.947
192.38	2.948
192.44	2.949
192.54	2.953
192.63	2.955
192.68	2.958
192.69	2.960
192.69	2.963
192.69	2.961
192.70	2.958
192.69	2.957
192.65	2.955
192.66	2.957
192.63	2.957
192.57	2.958
192.59	2.958
192.66	2.958
192.74	2.958
192.79	2.958
192.81	2.960
192.87	2.961
192.93	2.965
192.91	2.969
192.99	2.969
192.98	2.969
192.93	2.965
192.91	2.962
192.88	2.963
192.85	2.965
192.86	2.964
192.90	2.964
192.90	2.966
192.99	2.966
192.99	2.966
193.01	2.967
193.08	2.969
193.13	2.970
193.13	2.972
193.20	2.971
193.16	2.970
193.16	2.969
193.17	2.969
193.13	2.966
193.11	2.966
193.18	2.969
193.19	2.967
193.23	2.970
193.30	2.970
193.34	2.972
193.41	2.981
193.45	2.987
193.49	2.991
193.53	2.991
193.56	2.984
193.46	2.984
193.43	2.982
193.42	2.979
193.44	2.983
193.41	2.982
193.40	2.982
193.51	2.981
193.56	2.983
193.64	2.988
193.65	2.990
193.79	2.989
193.83	2.990
193.87	2.993
193.84	2.990
193.85	2.992
193.79	2.989
193.78	2.989
193.69	2.988
193.71	2.988
193.76	2.988
193.74	2.989
193.82	2.988
193.89	2.993
193.98	2.993
194.04	2.995
194.07	2.999
194.11	3.001
194.12	3.002
194.13	2.998
194.10	2.998
194.09	2.994
194.03	2.994
193.96	2.993
193.97	2.992
193.99	2.996
194.01	2.994
194.05	2.995
194.06	2.996
194.14	2.995
194.22	2.995
194.25	2.996
194.26	2.996
194.25	2.996
194.26	2.996
194.27	2.995
194.27	2.994
194.27	2.995
194.22	2.995
194.27	2.997
194.24	2.999
194.23	3.000
194.27	2.999
194.27	3.001
194.36	3.001
194.39	3.000
194.36	3.001
194.44	3.001
194.51	3.000
194.40	3.000
194.39	2.999
194.44	3.000
194.41	3.000
194.42	3.000
194.44	3.001
194.52	3.001
194.56	3.005
194.55	3.011
194.58	3.008
194.60	3.012
194.66	3.012
194.66	3.010
194.61	3.004
194.61	3.010
194.59	3.005
194.61	3.005
194.62	3.005
194.66	3.004
194.73	3.006
194.77	3.010
194.84	3.011
194.84	3.016
194.87	3.020
194.94	3.022
194.96	3.025
195.01	3.023
195.02	3.025
195.00	3.023
194.96	3.024
194.94	3.021
194.98	3.019
194.99	3.016
195.02	3.018
194.99	3.017
194.96	3.017
194.99	3.018
195.08	3.019
195.10	3.023
195.09	3.023
195.15	3.024
195.20	3.025
195.25	3.025
195.27	3.028
195.35	3.028
195.33	3.030
195.34	3.029
195.31	3.025
195.31	3.030
195.27	3.025
195.30	3.027
195.25	3.024
195.23	3.024
195.25	3.025
195.29	3.025
195.32	3.028
195.41	3.030
195.46	3.031
195.49	3.035
195.54	3.037
195.59	3.041
195.60	3.042
195.59	3.043
195.60	3.041
195.60	3.037
195.59	3.035
195.56	3.034
195.55	3.034
195.61	3.033
195.60	3.035
195.64	3.039
195.70	3.037
195.80	3.039
195.74	3.042
195.77	3.043
195.82	3.048
195.87	3.047
195.83	3.045
195.81	3.045
195.83	3.043
195.86	3.041
195.85	3.043
195.83	3.043
195.85	3.042
195.87	3.045
195.90	3.042
195.92	3.045
195.95	3.046
196.00	3.046
195.97	3.049
195.98	3.052
196.02	3.054
196.10	3.053
196.12	3.053
196.13	3.052
196.14	3.051
196.15	3.052
196.15	3.049
196.15	3.048
196.16	3.048
196.14	3.048
196.15	3.048
196.18	3.051
196.15	3.055
196.23	3.059
196.25	3.059
196.30	3.063
196.33	3.061
196.36	3.063
196.40	3.063
196.40	3.066
196.35	3.064
196.39	3.064
196.35	3.060
196.39	3.060
196.35	3.058
196.35	3.058
196.41	3.059
196.44	3.061
196.48	3.063
196.52	3.063
196.58	3.063
196.65	3.067
196.70	3.069
196.68	3.071
196.70	3.071
196.70	3.070
196.68	3.069
196.63	3.067
196.64	3.065
196.60	3.067
196.62	3.067
196.60	3.069
196.68	3.069
196.70	3.069
196.73	3.071
196.81	3.071
196.85	3.071
196.89	3.072
196.90	3.074
196.92	3.075
196.89	3.076
196.86	3.071
196.84	3.071
196.83	3.072
196.80	3.072
196.77	3.072
196.83	3.074
196.87	3.072
196.92	3.076
196.98	3.076
197.02	3.077
197.07	3.081
197.13	3.081
197.13	3.081
197.11	3.081
197.11	3.078
197.06	3.080
197.07	3.081
197.04	3.078
197.04	3.077
197.03	3.077
197.08	3.077
197.06	3.080
197.16	3.080
197.17	3.078
197.26	3.082
197.27	3.081
197.34	3.082
197.38	3.087
197.40	3.084
197.36	3.082
197.35	3.082
197.33	3.081
197.24	3.082
197.25	3.081
197.25	3.083
197.26	3.083
197.29	3.084
197.41	3.085
197.43	3.085
197.51	3.084
197.51	3.089
197.60	3.090
197.63	3.092
197.66	3.089
197.66	3.089
197.63	3.088
197.55	3.088
197.54	3.087
197.49	3.087
197.52	3.086
197.56	3.086
197.60	3.088
197.66	3.087
197.71	3.088
197.76	3.090
197.75	3.093
197.79	3.093
197.83	3.089
197.79	3.092
197.78	3.089
197.77	3.092
197.80	3.088
197.83	3.089
197.80	3.092
197.82	3.089
197.79	3.093
197.90	3.092
197.91	3.093
197.94	3.092
197.98	3.092
198.01	3.092
198.02	3.093
198.02	3.094
198.02	3.093
198.04	3.094
198.06	3.093
198.08	3.092
198.08	3.093
198.07	3.092
198.11	3.092
198.10	3.093
198.10	3.092
198.14	3.091
198.16	3.093
198.19	3.092
198.21	3.098
198.27	3.100
198.28	3.100
198.36	3.100
198.35	3.102
198.31	3.104
198.36	3.102
198.32	3.101
198.37	3.102
198.36	3.097
198.33	3.101
198.32	3.100
198.33	3.101
198.33	3.100
198.39	3.102
198.40	3.102
198.46	3.104
198.50	3.105
198.54	3.104
198.56	3.104
198.57	3.102
198.57	3.105
198.58	3.105
198.62	3.104
198.62	3.102
198.55	3.102
198.59	3.104
198.56	3.104
198.56	3.104
198.56	3.104
198.64	3.105
198.66	3.104
198.70	3.104
198.71	3.105
198.76	3.106
198.80	3.106
198.81	3.106
198.83	3.107
198.81	3.107
198.85	3.109
198.82	3.106
198.91	3.106
198.92	3.106
198.89	3.106
198.93	3.106
198.94	3.106
198.97	3.107
198.97	3.107
198.96	3.107
199.02	3.109
198.98	3.110
199.06	3.110
199.00	3.107
198.97	3.110
198.99	3.111
198.98	3.109
199.01	3.110
199.10	3.110
199.12	3.110
199.16	3.110
199.09	3.112
199.14	3.112
199.15	3.112
199.13	3.111
199.12	3.111
199.16	3.111
199.09	3.112
199.10	3.110
199.11	3.111
199.15	3.112
199.21	3.111
199.26	3.111
199.31	3.113
199.33	3.116
199.37	3.117
199.42	3.117
199.45	3.118
199.46	3.116
199.45	3.118
199.44	3.115
199.47	3.116
199.44	3.116
199.44	3.115
199.37	3.115
199.40	3.115
199.42	3.115
199.43	3.113
199.46	3.113
199.48	3.115
199.53	3.118
199.62	3.116
199.67	3.117
199.72	3.119
199.72	3.122
199.70	3.117
199.68	3.116
199.67	3.116
199.65	3.116
199.67	3.117
199.65	3.117
199.62	3.119
199.65	3.116
199.68	3.117
199.70	3.117
199.77	3.117
199.80	3.119
199.86	3.119
199.86	3.118
199.87	3.120
199.88	3.120
199.92	3.122
200.00	3.122
199.97	3.122
199.96	3.119
199.92	3.118
199.87	3.119
199.91	3.118
199.89	3.118
199.92	3.118
199.95	3.118
199.96	3.119
199.97	3.119
200.00	3.122
200.02	3.119
200.07	3.122
200.07	3.123
200.10	3.123
200.12	3.126
200.08	3.124
200.06	3.123
200.15	3.121
200.16	3.121
200.19	3.122
200.17	3.121
200.17	3.119
200.17	3.121
200.22	3.122
200.23	3.121
200.21	3.119
200.23	3.121
200.25	3.122
200.22	3.125
200.26	3.126
200.33	3.129
200.35	3.129
200.33	3.130
200.39	3.130
200.41	3.133
200.41	3.129
200.42	3.130
200.41	3.131
200.42	3.127
200.41	3.125
200.43	3.128
200.43	3.131
200.43	3.130
200.49	3.134
200.48	3.133
200.54	3.134
200.55	3.135
200.51	3.135
200.49	3.133
200.48	3.134
200.51	3.130
200.47	3.133
200.48	3.133
200.51	3.133
200.53	3.131
200.58	3.133
200.63	3.134
200.65	3.135
200.74	3.136
200.72	3.136
200.74	3.136
200.76	3.136
200.71	3.137
200.76	3.136
200.71	3.137
200.70	3.135
200.66	3.136
200.66	3.135
200.65	3.137
200.70	3.136
200.69	3.136
200.72	3.137
200.78	3.136
200.89	3.135
200.90	3.137
200.98	3.137
200.99	3.137
200.98	3.137
200.93	3.136
200.93	3.136
200.96	3.135
200.89	3.137
200.88	3.135
200.93	3.137
200.96	3.137
200.96	3.137
201.01	3.137
201.03	3.137
201.06	3.139
201.08	3.140
201.06	3.137
201.00	3.137
200.99	3.136
200.98	3.137
200.99	3.139
201.03	3.139
201.03	3.136
201.12	3.139
201.19	3.139
201.26	3.141
201.28	3.140
201.27	3.145
201.33	3.142
201.30	3.142
201.32	3.142
201.23	3.141
201.24	3.141
201.20	3.142
201.24	3.142
201.19	3.140
201.23	3.140
201.27	3.141
201.30	3.142
201.39	3.141
201.42	3.143
201.49	3.145
201.48	3.145
201.49	3.143
201.49	3.142
201.51	3.145
201.48	3.143
201.45	3.142
201.44	3.143
201.49	3.142
201.48	3.141
201.53	3.143
201.55	3.142
201.58	3.145
201.60	3.145
201.61	3.146
201.62	3.146
201.67	3.145
201.63	3.143
201.66	3.143
201.66	3.147
201.72	3.146
201.74	3.147
201.71	3.150
201.77	3.152
201.79	3.152
201.84	3.151
201.80	3.151
201.82	3.150
201.81	3.151
201.81	3.151
201.81	3.151
201.79	3.148
201.84	3.150
201.89	3.150
201.89	3.150
201.89	3.152
201.93	3.150
201.95	3.151
201.95	3.151
202.00	3.151
202.02	3.152
202.03	3.151
202.03	3.152
202.03	3.152
202.03	3.151
202.03	3.151
202.09	3.151
202.09	3.152
202.09	3.152
202.13	3.152
202.08	3.153
202.10	3.153
202.13	3.151
202.09	3.152
202.14	3.152
202.16	3.153
202.17	3.152
202.24	3.151
202.28	3.152
202.34	3.153
202.35	3.152
202.37	3.153
202.37	3.153
202.37	3.154
202.29	3.154
202.29	3.153
202.25	3.152
202.25	3.153
202.24	3.153
202.29	3.153
202.29	3.152
202.35	3.153
202.43	3.153
202.50	3.153
202.47	3.152
202.52	3.153
202.55	3.154
202.60	3.154
202.63	3.153
202.60	3.153
202.57	3.153
202.59	3.154
202.58	3.152
202.56	3.153
202.63	3.154
202.65	3.153
202.70	3.154
202.69	3.154
202.75	3.156
202.78	3.156
202.82	3.154
202.84	3.158
202.80	3.154
202.86	3.156
202.84	3.156
202.83	3.156
202.82	3.156
202.86	3.154
202.91	3.154
202.90	3.156
202.93	3.157
202.94	3.158
203.00	3.156
203.00	3.157
203.02	3.157
203.03	3.156
203.03	3.157
203.04	3.157
203.09	3.156
203.12	3.157
203.18	3.157
203.15	3.157
203.20	3.158
203.24	3.159
203.19	3.158
203.16	3.158
203.18	3.156
203.16	3.157
203.21	3.158
203.14	3.157
203.14	3.157
203.21	3.157
203.24	3.158
203.35	3.159
203.40	3.159
203.44	3.157
203.49	3.160
203.47	3.159
203.47	3.159
203.48	3.160
203.41	3.160
203.43	3.159
203.38	3.160
203.39	3.160
203.37	3.159
203.37	3.159
203.38	3.159
203.44	3.158
203.55	3.159
203.61	3.160
203.70	3.163
203.73	3.164
203.72	3.164
203.72	3.163
203.73	3.163
203.66	3.159
203.62	3.160
203.63	3.163
203.64	3.160
203.63	3.159
203.70	3.160
203.73	3.160
203.74	3.160
203.79	3.164
203.79	3.160
203.85	3.164
203.85	3.164
203.85	3.164
203.93	3.162
203.89	3.160
203.87	3.162
203.84	3.162
203.86	3.162
203.85	3.160
203.89	3.160
203.93	3.160
203.93	3.163
203.94	3.162
204.02	3.164
204.00	3.166
204.05	3.165
204.01	3.165
204.07	3.165
204.02	3.165
204.05	3.165
204.02	3.164
204.04	3.164
204.00	3.162
204.04	3.164
204.06	3.162
204.06	3.164
204.10	3.165
204.16	3.164
204.23	3.166
204.25	3.164
204.27	3.165
204.26	3.165
204.30	3.166
204.30	3.165
204.24	3.165
204.25	3.168
204.22	3.165
204.22	3.165
204.20	3.164
204.22	3.166
204.25	3.166
204.20	3.164
204.32	3.165
204.35	3.168
204.38	3.166
204.40	3.165
204.44	3.166
204.46	3.165
204.46	3.165
204.46	3.166
204.47	3.166
204.46	3.165
204.48	3.165
204.38	3.168
204.41	3.166
204.35	3.166
204.40	3.165
204.52	3.166
204.55	3.165
204.58	3.166
204.65	3.164
204.72	3.165
204.75	3.166
204.70	3.165
204.69	3.169
204.66	3.165
204.61	3.166
204.58	3.165
204.60	3.165
204.62	3.165
204.63	3.165
204.66	3.165
204.76	3.164
204.80	3.164
204.83	3.164
204.90	3.164
204.92	3.169
204.92	3.166
204.90	3.167
204.87	3.167
204.85	3.163
204.83	3.165
204.83	3.165
204.82	3.164
204.90	3.165
205.00	3.165
205.03	3.165
205.16	3.165
205.17	3.165
205.23	3.165
205.27	3.165
205.26	3.164
205.24	3.166
205.22	3.166
205.21	3.166
205.21	3.166
205.15	3.167
205.12	3.165
205.15	3.165
205.19	3.165
205.21	3.165
205.30	3.165
205.32	3.164
205.42	3.164
205.49	3.165
205.57	3.164
205.58	3.164
205.58	3.166
205.59	3.166
205.55	3.165
205.49	3.165
205.47	3.167
205.50	3.166
205.55	3.166
205.57	3.167
205.51	3.164
205.58	3.164
205.60	3.166
205.66	3.166
205.70	3.166
205.76	3.163
205.79	3.164
205.78	3.164
205.75	3.165
205.79	3.163
205.71	3.164
205.74	3.166
205.78	3.166
205.79	3.164
205.86	3.166
205.90	3.165
205.95	3.166
205.99	3.166
206.03	3.167
206.05	3.170
206.07	3.167
205.98	3.167
206.03	3.169
206.04	3.169
206.04	3.167
206.09	3.167
206.10	3.170
206.12	3.170
206.15	3.170
206.16	3.170
206.15	3.170
206.18	3.169
206.23	3.170
206.21	3.170
206.21	3.171
206.26	3.170
206.31	3.171
206.33	3.172
206.28	3.171
206.36	3.170
206.35	3.171
206.36	3.172
206.37	3.170
206.36	3.170
206.38	3.170
206.35	3.171
206.39	3.171
206.44	3.171
206.45	3.171
206.52	3.171
206.52	3.171
206.58	3.171
206.57	3.171
206.62	3.173
206.65	3.173
206.62	3.172
206.60	3.172
206.63	3.173
206.66	3.173
206.68	3.172
206.67	3.172
206.69	3.173
206.75	3.172
206.81	3.172
206.90	3.172
206.92	3.173
206.90	3.172
206.97	3.173
206.95	3.172
206.92	3.173
206.90	3.173
206.90	3.175
206.88	3.172
206.92	3.172
206.94	3.173
207.00	3.173
207.07	3.173
207.05	3.173
207.12	3.173
207.17	3.173
207.17	3.172
207.17	3.172
207.12	3.173
207.13	3.172
207.12	3.173
207.11	3.172
207.17	3.172
207.23	3.172
207.27	3.172
207.27	3.172
207.31	3.172
207.37	3.173
207.47	3.172
207.44	3.172
207.47	3.173
207.47	3.173
207.40	3.172
207.42	3.172
207.39	3.175
207.44	3.172
207.45	3.170
207.48	3.173
207.56	3.172
207.61	3.173
207.59	3.172
207.63	3.173
207.67	3.175
207.68	3.175
207.64	3.175
207.67	3.172
207.67	3.175
207.70	3.172
207.68	3.175
207.71	3.176
207.72	3.175
207.74	3.175
207.75	3.176
207.72	3.172
207.74	3.172
207.77	3.172
207.81	3.172
207.83	3.172
207.88	3.175
207.86	3.175
207.85	3.172
207.89	3.175
207.92	3.172
207.93	3.172
207.93	3.175
207.98	3.175
207.98	3.178
208.03	3.176
208.01	3.177
208.03	3.178
208.04	3.176
208.08	3.175
208.03	3.177
208.05	3.175
208.13	3.176
208.13	3.176
208.18	3.177
208.24	3.178
208.23	3.177
208.34	3.177
208.37	3.177
208.43	3.179
208.37	3.179
208.36	3.177
208.34	3.178
208.33	3.177
208.33	3.177
208.27	3.178
208.30	3.177
208.33	3.178
208.35	3.176
208.41	3.178
208.45	3.178
208.52	3.179
208.57	3.175
208.61	3.178
208.64	3.177
208.69	3.177
208.70	3.178
208.68	3.177
208.69	3.177
208.64	3.178
208.63	3.177
208.62	3.177
208.60	3.177
208.68	3.178
208.69	3.178
208.78	3.178
208.83	3.178
208.88	3.178
208.93	3.178
208.95	3.175
208.98	3.178
208.99	3.177
208.98	3.177
208.94	3.177
208.93	3.178
208.91	3.177
208.93	3.175
208.93	3.178
208.93	3.177
208.98	3.177
209.02	3.178
209.13	3.177
209.15	3.178
209.18	3.177
209.19	3.179
209.24	3.177
209.25	3.178
209.37	3.178
209.37	3.178
209.35	3.175
209.37	3.179
209.33	3.178
209.32	3.177
209.28	3.178
209.31	3.177
209.32	3.177
209.34	3.178
209.40	3.178
209.39	3.178
209.48	3.179
209.50	3.178
209.56	3.178
209.56	3.178
209.66	3.178
209.63	3.178
209.63	3.179
209.61	3.181
209.59	3.177
209.50	3.176
209.52	3.178
209.53	3.176
209.51	3.176
209.53	3.179
209.57	3.178
209.62	3.178
209.71	3.179
209.74	3.181
209.76	3.181
209.74	3.182
209.74	3.181
209.74	3.177
209.70	3.177
209.73	3.177
209.72	3.181
209.73	3.178
209.75	3.181
209.77	3.178
209.84	3.178
209.87	3.181
209.88	3.178
209.85	3.183
209.86	3.178
209.90	3.180
209.88	3.181
209.85	3.181
209.85	3.183
209.87	3.180
209.87	3.180
209.90	3.180
209.95	3.180
210.00	3.181
210.03	3.184
210.06	3.184
210.11	3.184
210.11	3.183
210.13	3.183
210.16	3.186
210.18	3.183
210.17	3.186
210.15	3.186
210.10	3.183
210.11	3.184
210.11	3.183
210.11	3.184
210.15	3.186
210.21	3.183
210.25	3.186
210.26	3.186
210.33	3.186
210.35	3.186
210.40	3.187
210.40	3.186
210.35	3.186
210.35	3.186
210.36	3.186
210.41	3.187
210.39	3.186
210.37	3.186
210.35	3.183
210.41	3.186
210.46	3.186
210.49	3.186
210.58	3.186
210.61	3.183
210.64	3.186
210.63	3.186
210.64	3.188
210.63	3.186
210.71	3.188
210.78	3.188
210.80	3.188
210.80	3.188
210.82	3.189
210.80	3.189
210.80	3.188
210.84	3.188
210.80	3.188
210.80	3.188
210.80	3.186
210.85	3.188
210.88	3.188
210.95	3.189
211.05	3.189
211.07	3.188
211.15	3.189
211.20	3.189
211.20	3.192
211.19	3.189
211.19	3.189
211.11	3.189
211.10	3.192
211.07	3.189
211.10	3.188
211.09	3.188
211.15	3.188
211.20	3.189
211.25	3.193
211.31	3.192
211.38	3.192
211.39	3.189
211.47	3.192
211.48	3.188
211.49	3.192
211.40	3.192
211.37	3.192
211.33	3.192
211.35	3.189
211.31	3.188
211.34	3.192
211.40	3.188
211.42	3.192
211.52	3.189
211.56	3.189
211.64	3.192
211.72	3.192
211.79	3.189
211.81	3.189
211.76	3.189
211.79	3.192
211.75	3.192
211.72	3.193
211.71	3.192
211.69	3.193
211.68	3.192
211.73	3.188
211.80	3.188
211.85	3.189
211.88	3.189
211.95	3.189
212.01	3.189
212.00	3.192
212.01	3.192
212.04	3.189
212.02	3.192
212.05	3.192
212.06	3.192
212.03	3.189
212.06	3.189
212.08	3.189
212.06	3.192
212.08	3.188
212.10	3.189
212.04	3.192
212.07	3.192
212.12	3.188
212.15	3.189
212.17	3.193
212.24	3.188
212.29	3.189
212.34	3.189
212.41	3.192
212.40	3.189
212.42	3.192
212.33	3.192
212.30	3.192
212.27	3.191
212.30	3.192
212.24	3.193
212.27	3.192
212.31	3.189
212.34	3.189
212.41	3.192
212.49	3.189
212.53	3.192
212.60	3.189
212.65	3.189
212.65	3.189
212.68	3.189
212.65	3.188
212.59	3.193
212.56	3.192
212.52	3.192
212.56	3.192
212.60	3.189
212.59	3.193
212.68	3.191
212.71	3.191
212.78	3.193
212.90	3.191
212.91	3.189
212.90	3.191
212.92	3.191
212.92	3.191
212.92	3.191
212.92	3.191
212.93	3.193
212.84	3.191
212.91	3.191
212.87	3.189
212.87	3.193
212.90	3.191
212.91	3.191
212.98	3.191
213.05	3.191
213.07	3.192
213.12	3.191
213.17	3.193
213.19	3.194
213.22	3.191
213.17	3.191
213.15	3.191
213.17	3.191
213.13	3.191
213.17	3.189
213.18	3.191
213.24	3.192
213.30	3.191
213.29	3.192
213.37	3.195
213.42	3.194
213.42	3.194
213.40	3.193
213.40	3.193
213.38	3.194
213.37	3.191
213.37	3.192
213.38	3.192
213.44	3.192
213.42	3.193
213.47	3.193
213.54	3.194
213.57	3.193
213.66	3.193
213.67	3.193
213.65	3.194
213.64	3.194
213.66	3.193
213.62	3.193
213.60	3.195
213.61	3.194
213.63	3.194
213.65	3.194
213.66	3.193
213.72	3.194
213.71	3.193
213.76	3.193
213.84	3.193
213.84	3.194
213.88	3.194
213.91	3.192
213.91	3.194
213.93	3.194
213.93	3.194
213.96	3.193
213.92	3.192
213.84	3.195
213.83	3.193
213.89	3.194
213.90	3.194
213.91	3.194
213.97	3.193
214.00	3.195
214.03	3.195
214.13	3.193
214.15	3.194
214.19	3.193
214.18	3.195
214.21	3.195
214.19	3.193
214.19	3.194
214.10	3.194
214.06	3.193
214.10	3.193
214.09	3.193
214.10	3.193
214.22	3.195
214.26	3.194
214.31	3.195
214.34	3.194
214.45	3.193
214.48	3.193
214.47	3.194
214.51	3.194
214.47	3.193
214.46	3.194
214.43	3.193
214.44	3.194
214.44	3.194
214.46	3.193
214.48	3.193
214.49	3.194
214.53	3.194
214.57	3.193
214.67	3.193
214.71	3.193
214.75	3.194
214.78	3.194
214.82	3.193
214.79	3.193
214.74	3.198
214.74	3.193
214.72	3.193
214.74	3.195
214.71	3.193
214.72	3.194
214.78	3.194
214.81	3.195
214.84	3.194
214.92	3.193
214.95	3.194
214.98	3.193
215.00	3.193
215.03	3.193
214.99	3.194
215.03	3.194
215.02	3.195
214.97	3.193
215.01	3.192
215.03	3.193
215.08	3.194
215.13	3.194
215.19	3.194
215.22	3.194
215.20	3.198
215.23	3.200
215.26	3.198
215.25	3.199
215.24	3.197
215.29	3.195
215.29	3.197
215.33	3.195
215.30	3.195
215.32	3.195
215.34	3.198
215.36	3.198
215.44	3.195
215.48	3.199
215.49	3.200
215.48	3.200
215.51	3.200
215.50	3.198
215.48	3.197
215.49	3.198
215.50	3.199
215.48	3.198
215.49	3.199
215.51	3.199
215.55	3.199
215.64	3.199
215.69	3.199
215.70	3.199
215.78	3.200
215.76	3.203
215.77	3.198
215.75	3.200
215.75	3.200
215.73	3.202
215.70	3.200
215.69	3.200
215.68	3.200
215.70	3.199
215.72	3.200
215.83	3.200
215.89	3.202
215.89	3.200
215.97	3.200
216.01	3.202
216.04	3.200
216.04	3.200
216.09	3.203
216.02	3.200
215.99	3.203
216.01	3.199
216.02	3.199
216.08	3.200
216.10	3.200
216.08	3.200
216.13	3.202
216.17	3.200
216.20	3.200
216.27	3.200
216.33	3.199
216.33	3.200
216.37	3.199
216.34	3.199
216.31	3.202
216.29	3.200
216.31	3.203
216.28	3.200
216.25	3.199
216.29	3.200
216.30	3.200
216.31	3.199
216.38	3.200
216.45	3.202
216.45	3.200
216.51	3.200
216.51	3.200
216.52	3.200
216.55	3.202
216.56	3.199
216.56	3.200
216.55	3.200
216.53	3.202
216.51	3.200
216.52	3.200
216.55	3.200
216.61	3.199
216.55	3.199
216.70	3.199
216.72	3.200
216.80	3.200
216.80	3.202
216.78	3.200
216.78	3.199
216.77	3.200
216.77	3.199
216.73	3.200
216.73	3.200
216.71	3.200
216.71	3.200
216.77	3.199
216.80	3.200
216.81	3.200
216.90	3.200
216.93	3.200
217.04	3.200
217.12	3.199
217.11	3.200
217.11	3.200
217.16	3.200
217.15	3.199
217.06	3.202
217.06	3.200
217.07	3.199
217.04	3.204
217.06	3.199
217.08	3.199
217.11	3.200
217.13	3.199
217.16	3.200
217.18	3.202
217.27	3.200
217.29	3.199
217.33	3.200
217.37	3.202
217.34	3.200
217.36	3.200
217.28	3.202
217.24	3.199
217.20	3.200
217.16	3.199
217.18	3.200
217.21	3.200
217.25	3.199
217.31	3.200
217.34	3.199
217.33	3.200
217.42	3.199
217.40	3.200
217.53	3.199
217.48	3.200
217.51	3.200
217.48	3.200
217.50	3.198
217.51	3.200
217.51	3.199
217.51	3.202
217.53	3.200
217.59	3.202
217.58	3.202
217.61	3.200
217.61	3.200
217.68	3.199
217.68	3.199
217.72	3.200
217.73	3.202
217.73	3.200
217.75	3.202
217.76	3.200
217.74	3.200
217.81	3.200
217.76	3.200
217.81	3.199
217.81	3.200
217.81	3.200
217.87	3.200
217.86	3.200
217.88	3.199
217.91	3.200
217.93	3.200
217.96	3.203
217.94	3.199
217.98	3.200
217.99	3.200
218.04	3.199
218.09	3.200
218.12	3.202
218.13	3.199
218.16	3.200
218.20	3.199
218.16	3.200
218.11	3.200
218.09	3.200
218.07	3.199
218.06	3.200
218.04	3.200
218.06	3.202
218.08	3.200
218.14	3.200
218.17	3.202
218.25	3.200
218.28	3.202
218.30	3.199
218.34	3.200
218.35	3.202
218.36	3.199
218.34	3.199
218.36	3.202
218.39	3.199
218.41	3.202
218.40	3.200
218.45	3.200
218.46	3.200
218.47	3.200
218.57	3.202
218.61	3.200
218.60	3.202
218.65	3.200
218.67	3.200
218.68	3.202
218.63	3.200
218.60	3.199
218.62	3.200
218.65	3.199
218.65	3.202
218.70	3.200
218.76	3.200
218.77	3.200
218.79	3.202
218.82	3.199
218.83	3.199
218.87	3.200
218.88	3.202
218.84	3.202
218.86	3.200
218.91	3.199
218.95	3.202
218.94	3.200
218.96	3.199
218.95	3.199
219.03	3.199
218.97	3.200
219.03	3.198
219.03	3.199
219.06	3.200
219.05	3.200
219.05	3.198
219.03	3.200
219.08	3.200
219.08	3.200
219.10	3.202
219.13	3.202
219.16	3.200
219.19	3.200
219.20	3.199
219.22	3.200
219.29	3.200
219.31	3.200
219.35	3.200
219.28	3.198
219.27	3.200
219.25	3.199
219.24	3.200
219.27	3.199
219.27	3.200
219.26	3.200
219.27	3.198
219.33	3.200
219.34	3.200
219.46	3.200
219.46	3.200
219.54	3.199
219.55	3.199
219.53	3.199
219.58	3.199
219.58	3.199
219.59	3.199
219.55	3.200
219.53	3.199
219.49	3.200
219.46	3.199
219.48	3.199
219.48	3.199
219.55	3.199
219.61	3.199
219.65	3.198
219.70	3.200
219.78	3.202
219.80	3.199
219.82	3.200
219.85	3.200
219.84	3.200
219.85	3.200
219.85	3.199
219.82	3.199
219.80	3.200
219.76	3.199
219.72	3.198
219.74	3.200
219.82	3.200
219.84	3.199
219.93	3.200
220.00	3.200
220.01	3.200
220.03	3.199
220.08	3.199
220.13	3.199
220.14	3.204
220.09	3.199
220.03	3.200
220.05	3.199
220.07	3.199
220.05	3.202
220.14	3.200
220.19	3.202
220.29	3.202
220.36	3.199
220.35	3.199
220.43	3.199
220.44	3.199
220.46	3.199
220.41	3.200
220.42	3.199
220.39	3.199
220.37	3.199
220.35	3.198
220.39	3.200
220.39	3.199
220.43	3.199
220.53	3.202
220.59	3.199
220.65	3.199
220.65	3.198
220.72	3.199
220.71	3.202
220.70	3.200
220.70	3.200
220.68	3.199
220.65	3.202
220.64	3.200
220.64	3.199
220.71	3.200
220.66	3.199
220.71	3.198
220.77	3.199
220.80	3.200
220.87	3.200
220.89	3.199
220.92	3.199
220.91	3.198
220.97	3.200
220.95	3.199
220.97	3.199
220.96	3.200
220.93	3.200
221.01	3.199
221.04	3.199
221.13	3.199
221.14	3.200
221.16	3.203
221.19	3.200
221.23	3.200
221.27	3.200
221.25	3.203
221.25	3.202
221.25	3.200
221.24	3.200
221.24	3.202
221.26	3.200
221.30	3.199
221.32	3.203
221.37	3.202
221.43	3.202
221.48	3.202
221.49	3.199
221.52	3.200
221.52	3.200
221.55	3.202
221.57	3.202
221.55	3.200
221.53	3.200
221.55	3.200
221.52	3.202
221.51	3.200
221.51	3.200
221.60	3.202
221.65	3.200
221.65	3.200
221.72	3.200
221.66	3.200
221.71	3.198
221.70	3.199
221.76	3.200
221.75	3.203
221.76	3.202
221.74	3.200
221.79	3.199
221.80	3.199
221.80	3.203
221.83	3.200
221.86	3.202
221.85	3.203
221.90	3.202
221.88	3.200
221.92	3.200
221.95	3.200
222.00	3.203
222.00	3.203
222.04	3.204
222.08	3.202
222.18	3.202
222.15	3.203
222.11	3.202
222.17	3.202
222.14	3.202
222.16	3.200
222.09	3.203
222.11	3.203
222.15	3.202
222.19	3.202
222.21	3.202
222.23	3.202
222.27	3.202
222.33	3.200
222.36	3.202
222.42	3.202
222.40	3.202
222.41	3.203
222.46	3.202
222.43	3.202
222.46	3.203
222.45	3.200
222.46	3.204
222.42	3.202
222.46	3.203
222.44	3.204
222.46	3.202
222.51	3.203
222.56	3.202
222.65	3.200
222.68	3.203
222.70	3.202
222.70	3.202
222.71	3.203
222.66	3.203
222.71	3.203
222.71	3.203
222.70	3.203
222.70	3.202
222.72	3.203
222.74	3.203
222.74	3.202
222.71	3.202
222.81	3.200
222.81	3.203
222.83	3.202
222.92	3.203
222.93	3.204
222.96	3.203
223.03	3.204
223.02	3.203
223.05	3.203
223.01	3.204
223.01	3.204
223.02	3.205
223.01	3.204
223.02	3.204
223.00	3.202
223.02	3.204
223.11	3.203
223.12	3.203
223.18	3.204
223.21	3.203
223.18	3.204
223.21	3.204
223.26	3.204
223.25	3.205
223.28	3.204
223.22	3.204
223.21	3.203
223.20	3.205
223.18	3.204
223.24	3.204
223.26	3.202
223.27	3.203
223.37	3.203
223.41	3.204
223.41	3.205
223.42	3.203
223.51	3.203
223.52	3.203
223.51	3.203
223.47	3.204
223.47	3.203
223.49	3.203
223.47	3.204
223.50	3.203
223.47	3.204
223.54	3.202
223.57	3.205
223.62	3.204
223.70	3.203
223.66	3.204
223.71	3.204
223.77	3.205
223.77	3.204
223.77	3.205
223.76	3.204
223.76	3.204
223.78	3.204
223.77	3.204
223.77	3.206
223.75	3.205
223.75	3.203
223.77	3.204
223.78	3.205
223.83	3.204
223.85	3.205
223.86	3.206
223.92	3.206
224.02	3.204
224.02	3.206
224.02	3.203
224.08	3.204
224.04	3.204
224.03	3.206
223.97	3.205
223.98	3.205
223.89	3.203
223.91	3.205
223.94	3.204
223.98	3.205
224.02	3.204
224.02	3.206
224.11	3.204
224.19	3.205
224.24	3.204
224.28	3.206
224.27	3.206
224.28	3.205
224.29	3.205
224.28	3.205
224.22	3.205
224.22	3.205
224.20	3.205
224.16	3.205
224.16	3.204
224.21	3.205
224.26	3.204
224.30	3.205
224.38	3.205
224.42	3.205
224.51	3.204
224.53	3.203
224.52	3.205
224.52	3.205
224.44	3.205
224.38	3.204
224.38	3.206
224.34	3.205
224.37	3.204
224.33	3.204
224.36	3.205
224.37	3.204
224.37	3.204
224.43	3.206
224.43	3.205
224.47	3.205
224.54	3.205
224.58	3.205
224.63	3.206
224.63	3.204
224.64	3.205
224.63	3.205
224.64	3.206
224.64	3.205
224.60	3.204
224.66	3.205
224.67	3.205
224.69	3.204
224.69	3.205
224.71	3.204
224.71	3.205
224.72	3.206
224.69	3.205
224.73	3.205
224.73	3.204
224.78	3.204
224.76	3.204
224.79	3.204
224.86	3.204
224.86	3.205
224.89	3.204
224.94	3.204
224.98	3.205
224.97	3.204
224.98	3.205
224.95	3.205
224.93	3.204
224.91	3.206
224.90	3.205
224.90	3.204
224.91	3.206
224.95	3.205
225.01	3.205
225.06	3.205
225.08	3.206
225.09	3.204
225.13	3.204
225.12	3.206
225.19	3.204
225.21	3.203
225.19	3.204
225.15	3.203
225.11	3.205
225.10	3.204
225.08	3.204
225.06	3.204
225.08	3.204
225.08	3.205
225.16	3.203
225.21	3.203
225.26	3.205
225.31	3.203
225.38	3.203
225.44	3.204
225.44	3.204
225.43	3.205
225.38	3.206
225.29	3.205
225.22	3.203
225.22	3.205
225.22	3.205
225.29	3.204
225.30	3.204
225.32	3.205
225.37	3.205
225.38	3.204
225.49	3.203
225.49	3.204
225.54	3.204
225.54	3.204
225.54	3.205
225.47	3.205
225.44	3.205
225.39	3.204
225.36	3.203
225.32	3.204
225.26	3.205
225.32	3.203
225.39	3.204
225.44	3.203
225.54	3.202
225.60	3.203
225.64	3.204
225.68	3.205
225.77	3.204
225.73	3.204
225.73	3.203
225.71	3.206
225.78	3.204
225.74	3.203
225.70	3.205
225.63	3.204
225.66	3.205
225.70	3.204
225.72	3.203
225.82	3.203
225.81	3.205
225.94	3.205
225.95	3.203
225.97	3.204
226.00	3.205
226.00	3.203
225.97	3.204
226.01	3.205
226.02	3.203
226.04	3.203
226.07	3.204
226.04	3.203
226.07	3.204
226.11	3.204
226.18	3.203
226.18	3.203
226.17	3.202
226.19	3.203
226.20	3.204
226.17	3.203
226.16	3.205
226.17	3.204
226.20	3.202
226.25	3.202
226.33	3.203
226.30	3.204
226.39	3.204
226.43	3.202
226.50	3.203
226.52	3.203
226.49	3.204
226.49	3.203
226.45	3.204
226.45	3.204
226.39	3.205
226.39	3.202
226.40	3.204
226.40	3.205
226.42	3.203
226.45	3.203
226.55	3.203
226.66	3.204
226.67	3.203
226.80	3.202
226.79	3.204
226.80	3.204
226.81	3.202
226.78	3.204
226.80	3.203
226.75	3.203
226.69	3.203
226.64	3.203
226.65	3.203
226.65	3.203
226.65	3.204
226.70	3.204
226.74	3.203
226.79	3.203
226.85	3.203
226.89	3.204
226.95	3.202
227.00	3.204
227.03	3.204
227.01	3.202
226.98	3.202
226.99	3.203
226.91	3.203
226.86	3.204
226.85	3.203
226.86	3.204
226.92	3.202
226.91	3.202
226.98	3.203
227.03	3.202
227.09	3.203
227.17	3.203
227.16	3.202
227.17	3.202
227.22	3.204
227.26	3.203
227.25	3.204
227.26	3.203
227.26	3.205
227.28	3.203
227.18	3.203
227.23	3.204
227.26	3.203
227.30	3.203
227.32	3.203
227.34	3.203
227.35	3.199
227.37	3.203
227.36	3.204
227.36	3.202
227.39	3.202
227.37	3.202
227.37	3.203
227.34	3.199
227.36	3.202
227.41	3.204
227.41	3.202
227.44	3.202
227.47	3.203
227.50	3.203
227.46	3.203
227.51	3.204
227.56	3.203
227.55	3.203
227.56	3.202
227.50	3.202
227.50	3.202
227.46	3.202
227.46	3.202
227.50	3.203
227.50	3.203
227.50	3.204
227.51	3.203
227.58	3.202
227.64	3.202
227.72	3.203
227.74	3.202
227.78	3.202
227.79	3.202
227.76	3.203
227.78	3.202
227.73	3.202
227.67	3.200
227.66	3.202
227.66	3.200
227.65	3.202
227.66	3.202
227.69	3.204
227.71	3.202
227.79	3.202
227.87	3.202
227.90	3.203
227.89	3.202
227.93	3.200
227.91	3.204
227.90	3.203
228.00	3.202
227.95	3.203
227.96	3.200
227.91	3.200
227.89	3.200
227.90	3.202
227.93	3.202
227.91	3.202
227.93	3.202
227.96	3.203
227.97	3.202
227.99	3.202
228.01	3.202
228.04	3.202
228.15	3.202
228.15	3.202
228.12	3.202
228.22	3.202
228.18	3.202
228.22	3.202
228.17	3.202
228.24	3.202
228.20	3.200
228.19	3.202
228.20	3.200
228.17	3.203
228.12	3.203
228.18	3.202
228.25	3.200
228.32	3.202
228.44	3.202
228.43	3.202
228.42	3.202
228.43	3.200
228.43	3.200
228.44	3.202
228.46	3.202
228.44	3.202
228.40	3.202
228.39	3.200
228.42	3.202
228.48	3.202
228.50	3.200
228.56	3.202
228.58	3.203
228.62	3.203
228.65	3.202
228.66	3.202
228.63	3.202
228.62	3.200
228.58	3.200
228.55	3.203
228.53	3.200
228.54	3.200
228.65	3.202
228.64	3.200
228.67	3.202
228.73	3.200
228.78	3.203
228.85	3.200
228.88	3.200
228.87	3.202
228.88	3.200
228.90	3.199
228.89	3.202
228.85	3.202
228.82	3.200
228.82	3.202
228.82	3.202
228.82	3.202
228.84	3.200
228.85	3.204
228.85	3.203
228.90	3.200
228.93	3.202
228.98	3.200
229.03	3.202
229.03	3.202
229.03	3.202
229.06	3.202
229.08	3.200
229.10	3.202
229.08	3.202
229.09	3.200
229.06	3.200
229.04	3.203
228.99	3.200
229.08	3.200
229.11	3.202
229.18	3.202
229.18	3.204
229.23	3.203
229.20	3.202
229.29	3.202
229.27	3.202
229.29	3.199
229.36	3.199
229.33	3.200
229.33	3.202
229.28	3.202
229.25	3.199
229.28	3.200
229.38	3.200
229.38	3.202
229.43	3.202
229.48	3.200
229.52	3.200
229.60	3.200
229.63	3.199
229.71	3.199
229.69	3.199
229.68	3.204
229.69	3.203
229.66	3.200
229.63	3.203
229.63	3.200
229.65	3.203
229.68	3.200
229.76	3.200
229.80	3.200
229.87	3.203
229.91	3.203
229.94	3.199
229.99	3.200
229.99	3.198
230.02	3.201
229.99	3.200
229.95	3.201
229.94	3.200
230.04	3.200
230.01	3.201
230.04	3.199
230.04	3.199
230.14	3.200
230.11	3.199
230.17	3.198
230.20	3.198
230.20	3.198
230.22	3.199
230.22	3.199
230.18	3.200
230.20	3.198
230.20	3.199
230.20	3.199
230.21	3.199
230.21	3.196
230.25	3.200
230.31	3.200
230.33	3.199
230.33	3.199
230.40	3.200
230.42	3.198
230.41	3.198
230.40	3.199
230.39	3.200
230.38	3.198
230.40	3.198
230.40	3.199
230.44	3.198
230.42	3.198
230.45	3.196
230.50	3.198
230.49	3.199
230.49	3.199
230.57	3.199
230.57	3.199
230.60	3.199
230.62	3.199
230.64	3.200
230.71	3.199
230.74	3.199
230.71	3.199
230.70	3.196
230.73	3.198
230.74	3.196
230.75	3.196
230.71	3.199
230.78	3.198
230.75	3.198
230.79	3.198
230.82	3.198
230.87	3.198
230.93	3.198
230.96	3.198
230.98	3.198
231.00	3.198
231.01	3.199
231.03	3.198
231.04	3.198
231.04	3.198
231.00	3.199
231.05	3.199
231.05	3.199
231.05	3.198
231.13	3.199
231.10	3.198
231.13	3.200
231.16	3.198
231.20	3.199
231.19	3.199
231.22	3.196
231.27	3.198
231.28	3.199
231.22	3.198
231.28	3.198
231.27	3.198
231.33	3.196
231.32	3.196
231.32	3.199
231.36	3.199
231.38	3.198
231.33	3.200
231.31	3.199
231.32	3.199
231.34	3.199
231.31	3.198
231.30	3.199
231.32	3.198
231.38	3.199
231.41	3.196
231.42	3.198
231.46	3.199
231.46	3.198
231.48	3.198
231.43	3.198
231.41	3.199
231.41	3.198
231.42	3.196
231.47	3.199
231.48	3.199
231.56	3.196
231.54	3.195
231.54	3.198
231.61	3.200
231.65	3.198
231.65	3.195
231.68	3.198
231.76	3.195
231.66	3.199
231.65	3.199
231.63	3.199
231.63	3.196
231.64	3.198
231.62	3.198
231.62	3.198
231.69	3.199
231.68	3.199
231.75	3.198
231.76	3.198
231.83	3.198
231.79	3.198
231.83	3.196
231.86	3.198
231.85	3.198
231.84	3.199
231.87	3.199
231.87	3.198
231.86	3.200
231.90	3.198
231.87	3.198
231.92	3.199
231.97	3.199
231.96	3.198
231.97	3.200
231.97	3.198
232.00	3.198
232.02	3.198
232.04	3.198
232.05	3.198
232.02	3.196
232.01	3.198
232.06	3.198
232.04	3.198
232.07	3.199
232.07	3.199
232.11	3.198
232.11	3.194
232.17	3.199
232.16	3.198
232.18	3.199
232.19	3.198
232.22	3.198
232.27	3.198
232.32	3.198
232.32	3.198
232.30	3.195
232.27	3.198
232.28	3.199
232.27	3.198
232.28	3.198
232.27	3.199
232.29	3.198
232.32	3.198
232.33	3.199
232.37	3.199
232.42	3.198
232.46	3.201
232.48	3.203
232.52	3.205
232.52	3.205
232.48	3.204
232.47	3.204
232.45	3.203
232.44	3.204
232.47	3.204
232.50	3.202
232.52	3.204
232.56	3.202
232.61	3.204
232.62	3.205
232.58	3.205
232.61	3.206
232.64	3.207
232.64	3.207
232.65	3.206
232.70	3.206
232.74	3.205
232.67	3.206
232.75	3.206
232.77	3.209
232.76	3.209
232.78	3.207
232.80	3.206
232.80	3.207
232.77	3.206
232.83	3.207
232.83	3.207
232.84	3.209
232.89	3.206
232.86	3.207
232.85	3.207
232.90	3.206
232.89	3.207
232.93	3.206
232.89	3.207
232.88	3.207
232.90	3.207
232.91	3.207
232.83	3.207
232.89	3.207
232.98	3.207
233.01	3.209
233.03	3.209
233.16	3.207
233.18	3.209
233.22	3.209
233.22	3.207
233.25	3.207
233.23	3.207
233.23	3.207
233.14	3.209
233.16	3.209
233.15	3.207
233.13	3.207
233.16	3.206
233.16	3.209
233.22	3.207
233.29	3.207
233.33	3.207
233.40	3.209
233.40	3.209
233.40	3.207
233.43	3.210
233.40	3.209
233.39	3.209
233.33	3.209
233.34	3.209
233.34	3.207
233.33	3.209
233.38	3.206
233.43	3.209
233.51	3.207
233.60	3.209
233.65	3.209
233.70	3.209
233.72	3.210
233.74	3.211
233.69	3.210
233.69	3.209
233.69	3.205
233.63	3.207
233.67	3.205
233.69	3.209
233.70	3.207
233.74	3.209
233.70	3.210
233.78	3.209
233.84	3.209
233.86	3.210
233.87	3.210
233.92	3.210
233.89	3.209
233.97	3.211
233.92	3.211
233.89	3.211
233.91	3.211
233.97	3.212
233.94	3.211
233.95	3.212
233.98	3.211
233.99	3.210
233.98	3.209
234.04	3.210
234.04	3.210
234.03	3.210
234.04	3.210
234.06	3.211
234.12	3.212
234.14	3.211
234.15	3.211
234.18	3.212
234.20	3.210
234.20	3.211
234.24	3.212
234.23	3.211
234.23	3.211
234.25	3.213
234.27	3.212
234.25	3.211
234.28	3.212
234.29	3.211
234.30	3.212
234.25	3.213
234.30	3.211
234.34	3.211
234.38	3.211
234.39	3.212
234.44	3.215
234.45	3.213
234.51	3.213
234.56	3.215
234.56	3.215
234.54	3.215
234.50	3.212
234.49	3.215
234.49	3.212
234.53	3.213
234.54	3.213
234.54	3.215
234.56	3.212
234.60	3.212
234.62	3.212
234.71	3.215
234.72	3.213
234.81	3.215
234.86	3.215
234.87	3.216
234.90	3.217
234.85	3.216
234.85	3.212
234.80	3.216
234.75	3.215
234.76	3.215
234.73	3.216
234.71	3.215
234.80	3.216
234.79	3.217
234.83	3.216
234.92	3.217
234.94	3.215
235.01	3.217
235.04	3.215
235.09	3.216
235.13	3.216
235.15	3.215
235.12	3.215
235.11	3.217
235.06	3.216
235.08	3.216
235.04	3.215
235.01	3.218
235.03	3.216
235.06	3.216
235.04	3.215
235.10	3.216
235.16	3.216
235.25	3.216
235.34	3.216
235.36	3.215
235.41	3.215
235.41	3.217
235.40	3.217
235.38	3.216
235.44	3.217
235.41	3.216
235.34	3.218
235.28	3.216
235.32	3.216
235.30	3.216
235.32	3.217
235.29	3.216
235.38	3.218
235.46	3.216
235.49	3.216
235.56	3.217
235.59	3.216
235.62	3.216
235.66	3.217
235.67	3.217
235.68	3.216
235.65	3.217
235.66	3.218
235.66	3.215
235.66	3.217
235.66	3.215
235.70	3.216
235.71	3.216
235.67	3.217
235.80	3.216
235.84	3.216
235.92	3.217
235.92	3.217
235.91	3.217
235.92	3.216
235.98	3.216
235.97	3.216
235.96	3.217
235.95	3.216
235.93	3.216
235.98	3.216
235.97	3.217
235.98	3.218
236.00	3.217
236.05	3.216
236.12	3.215
236.11	3.217
236.11	3.217
236.15	3.216
236.17	3.217
236.19	3.217
236.19	3.217
236.19	3.220
236.23	3.218
236.25	3.218
236.30	3.217
236.31	3.218
236.33	3.217
236.32	3.216
236.35	3.218
236.32	3.218
236.31	3.218
236.33	3.217
236.32	3.217
236.36	3.217
236.36	3.217
236.39	3.218
236.43	3.218
236.45	3.218
236.48	3.218
236.52	3.217
236.55	3.218
236.57	3.216
236.61	3.218
236.64	3.218
236.62	3.218
236.62	3.217
236.57	3.217
236.62	3.217
236.66	3.217
236.64	3.218
236.67	3.215
236.72	3.217
236.77	3.217
236.82	3.217
236.83	3.217
236.87	3.218
236.90	3.216
236.90	3.217
236.95	3.217
236.94	3.216
237.00	3.217
236.98	3.217
236.93	3.216
236.94	3.217
236.98	3.216
236.94	3.216
236.97	3.217
237.02	3.217
237.04	3.216
237.15	3.216
237.16	3.216
237.18	3.216
237.20	3.216
237.20	3.215
237.18	3.218
237.20	3.215
237.21	3.215
237.23	3.217
237.24	3.217
237.26	3.216
237.30	3.216
237.32	3.217
237.35	3.217
237.38	3.216
237.37	3.216
237.38	3.217
237.38	3.217
237.36	3.216
237.38	3.217
237.38	3.218
237.36	3.217
237.42	3.217
237.38	3.216
237.42	3.218
237.49	3.216
237.53	3.216
237.58	3.216
237.62	3.217
237.69	3.218
237.72	3.218
237.71	3.217
237.64	3.217
237.60	3.217
237.60	3.217
237.53	3.216
237.51	3.215
237.47	3.216
237.45	3.216
237.52	3.216
237.56	3.217
237.60	3.215
237.66	3.215
237.73	3.217
237.78	3.217
237.87	3.217
237.91	3.217
237.90	3.216
237.93	3.217
237.88	3.217
237.87	3.218
237.84	3.217
237.77	3.218
237.76	3.215
237.74	3.218
237.74	3.217
237.77	3.218
237.80	3.218
237.88	3.216
237.96	3.217
237.99	3.218
238.07	3.218
238.08	3.217
238.12	3.216
238.17	3.217
238.20	3.218
238.20	3.217
238.16	3.217
238.10	3.217
238.04	3.220
238.04	3.217
238.04	3.216
238.05	3.218
238.05	3.218
238.10	3.218
238.19	3.218
238.26	3.218
238.35	3.218
238.38	3.217
238.44	3.218
238.43	3.220
238.44	3.221
238.48	3.220
238.45	3.218
238.45	3.220
238.45	3.218
238.39	3.221
238.36	3.218
238.33	3.218
238.34	3.217
238.35	3.217
238.40	3.217
238.43	3.217
238.51	3.217
238.59	3.218
238.64	3.218
238.70	3.220
238.69	3.220
238.75	3.217
238.73	3.218
238.70	3.218
238.67	3.218
238.69	3.218
238.61	3.220
238.57	3.220
238.57	3.218
238.60	3.218
238.61	3.218
238.65	3.217
238.70	3.218
238.75	3.217
238.82	3.218
238.90	3.218
238.92	3.218
238.96	3.218
238.93	3.220
238.96	3.217
238.96	3.218
238.96	3.218
238.94	3.217
238.94	3.218
238.95	3.217
238.92	3.217
238.87	3.218
238.97	3.218
239.01	3.218
239.11	3.218
239.12	3.218
239.14	3.218
239.20	3.221
239.23	3.220
239.21	3.221
239.24	3.220
239.19	3.220
239.19	3.220
239.16	3.220
239.19	3.220
239.20	3.218
239.17	3.218
239.16	3.217
239.23	3.220
239.30	3.217
239.36	3.218
239.38	3.220
239.37	3.221
239.43	3.220
239.37	3.222
239.38	3.221
239.36	3.221
239.38	3.222
239.34	3.220
239.36	3.220
239.37	3.220
239.37	3.218
239.39	3.221
239.42	3.221
239.43	3.220
239.40	3.221
239.42	3.220
239.46	3.221
239.48	3.218
239.52	3.221
239.56	3.221
239.56	3.220
239.62	3.222
239.63	3.222
239.66	3.222
239.70	3.223
239.71	3.223
239.71	3.223
239.73	3.223
239.71	3.224
239.71	3.223
239.73	3.221
239.73	3.221
239.79	3.222
239.78	3.224
239.81	3.222
239.84	3.222
239.89	3.223
239.96	3.226
239.96	3.222
239.97	3.223
239.99	3.224
239.98	3.224
240.02	3.226
240.02	3.224
240.02	3.224
240.01	3.224
240.02	3.226
240.04	3.223
240.04	3.223
240.07	3.224
240.12	3.224
240.12	3.223
240.14	3.226
240.17	3.223
240.16	3.224
240.14	3.224
240.24	3.226
240.27	3.223
240.26	3.226
240.34	3.226
240.39	3.227
240.37	3.228
240.38	3.227
240.36	3.226
240.36	3.227
240.35	3.227
240.38	3.227
240.37	3.226
240.42	3.226
240.43	3.226
240.46	3.224
240.51	3.227
240.54	3.227
240.56	3.228
240.64	3.228
240.64	3.229
240.66	3.228
240.69	3.228
240.73	3.228
240.69	3.229
240.68	3.233
240.68	3.229
240.78	3.228
240.76	3.229
240.78	3.229
240.86	3.233
240.85	3.232
240.86	3.230
240.86	3.232
240.83	3.229
240.86	3.234
240.84	3.230
240.78	3.229
240.88	3.230
240.88	3.232
240.92	3.230
240.96	3.232
241.02	3.232
241.03	3.235
241.06	3.234
241.07	3.232
241.07	3.234
241.06	3.234
241.10	3.234
241.09	3.234
241.15	3.235
241.16	3.235
241.15	3.233
241.20	3.235
241.24	3.233
241.26	3.233
241.31	3.234
241.36	3.236
241.35	3.236
241.33	3.236
241.30	3.238
241.29	3.234
241.29	3.234
241.31	3.233
241.34	3.236
241.37	3.234
241.41	3.236
241.41	3.234
241.48	3.236
241.53	3.234
241.59	3.234
241.59	3.236
241.64	3.238
241.59	3.239
241.61	3.236
241.64	3.235
241.64	3.239
241.59	3.238
241.67	3.238
241.64	3.235
241.64	3.235
241.63	3.235
241.69	3.235
241.73	3.235
241.77	3.238
241.79	3.239
241.84	3.238
241.85	3.239
241.90	3.235
241.92	3.240
241.92	3.239
241.93	3.239
241.94	3.238
241.96	3.238
241.94	3.240
241.96	3.240
241.99	3.239
242.04	3.239
242.05	3.239
242.07	3.239
242.07	3.239
242.04	3.239
242.05	3.238
242.12	3.240
242.13	3.239
242.16	3.238
242.18	3.240
242.19	3.240
242.17	3.239
242.19	3.239
242.21	3.239
242.20	3.240
242.26	3.240
242.28	3.239
242.30	3.238
242.38	3.241
242.40	3.239
242.45	3.239
242.47	3.240
242.51	3.239
242.52	3.241
242.53	3.240
242.51	3.238
242.53	3.239
242.54	3.240
242.59	3.240
242.58	3.238
242.61	3.240
242.63	3.239
242.66	3.239
242.64	3.239
242.67	3.239
242.71	3.239
242.73	3.240
242.78	3.239
242.83	3.240
242.86	3.239
242.86	3.240
242.93	3.241
242.89	3.241
242.88	3.239
242.90	3.240
242.90	3.239
242.88	3.240
242.89	3.240
242.94	3.240
242.97	3.239
242.97	3.240
243.06	3.240
243.07	3.240
243.06	3.242
243.06	3.242
243.11	3.242
243.15	3.242
243.13	3.244
243.12	3.241
243.21	3.242
243.26	3.242
243.23	3.242
243.26	3.242
243.29	3.242
243.28	3.242
243.27	3.244
243.26	3.244
243.24	3.242
243.29	3.242
243.28	3.241
243.30	3.242
243.34	3.242
243.35	3.241
243.39	3.244
243.41	3.242
243.54	3.245
243.55	3.244
243.57	3.245
243.62	3.242
243.57	3.245
243.59	3.242
243.65	3.244
243.61	3.244
243.58	3.245
243.56	3.244
243.53	3.244
243.58	3.245
243.62	3.245
243.66	3.244
243.71	3.245
243.72	3.244
243.76	3.245
243.82	3.246
243.86	3.245
243.87	3.245
243.92	3.246
243.92	3.245
243.93	3.246
243.89	3.246
243.87	3.245
243.83	3.246
243.86	3.245
243.87	3.246
243.91	3.244
243.89	3.245
243.98	3.246
243.97	3.246
244.06	3.245
244.12	3.246
244.15	3.247
244.24	3.247
244.24	3.248
244.27	3.248
244.28	3.248
244.21	3.248
244.21	3.247
244.18	3.246
244.16	3.246
244.16	3.246
244.23	3.247
244.24	3.246
244.27	3.247
244.33	3.247
244.43	3.250
244.47	3.251
244.49	3.250
244.53	3.250
244.53	3.252
244.55	3.248
244.53	3.250
244.50	3.250
244.47	3.248
244.42	3.250
244.46	3.250
244.41	3.248
244.48	3.248
244.50	3.248
244.59	3.248
244.61	3.250
244.69	3.252
244.74	3.250
244.81	3.252
244.82	3.252
244.84	3.253
244.84	3.253
244.74	3.253
244.74	3.251
244.74	3.251
244.73	3.252
244.71	3.251
244.71	3.251
244.74	3.251
244.77	3.251
244.83	3.251
244.96	3.250
245.03	3.252
245.05	3.253
245.06	3.257
245.07	3.257
245.13	3.257
245.09	3.257
245.10	3.256
245.13	3.256
245.12	3.256
245.10	3.254
245.10	3.253
245.13	3.254
245.17	3.254
245.20	3.254
245.23	3.258
245.26	3.256
245.29	3.258
245.38	3.262
245.34	3.262
245.37	3.264
245.39	3.263
245.35	3.264
245.40	3.265
245.42	3.264
245.47	3.261
245.35	3.261
245.39	3.259
245.36	3.258
245.39	3.263
245.37	3.258
245.45	3.258
245.44	3.264
245.44	3.263
245.53	3.265
245.54	3.268
245.60	3.270
245.62	3.272
245.60	3.272
245.61	3.272
245.60	3.275
245.68	3.272
245.62	3.272
245.65	3.270
245.63	3.270
245.64	3.268
245.59	3.268
245.65	3.265
245.67	3.265
245.68	3.269
245.79	3.272
245.83	3.274
245.86	3.276
245.80	3.280
245.87	3.280
245.89	3.279
245.96	3.279
245.92	3.277
245.92	3.279
245.87	3.277
245.87	3.276
245.87	3.275
245.90	3.276
245.91	3.275
245.97	3.275
246.01	3.276
246.02	3.280
246.06	3.280
246.10	3.282
246.16	3.283
246.20	3.286
246.21	3.287
246.20	3.287
246.25	3.286
246.16	3.286
246.17	3.282
246.17	3.282
246.16	3.280
246.11	3.281
246.15	3.280
246.21	3.281
246.22	3.281
246.24	3.282
246.32	3.286
246.31	3.289
246.36	3.289
246.42	3.295
246.38	3.292
246.45	3.292
246.45	3.293
246.44	3.289
246.40	3.289
246.41	3.289
246.36	3.289
246.35	3.287
246.38	3.288
246.41	3.289
246.43	3.289
246.48	3.292
246.51	3.292
246.55	3.293
246.51	3.292
246.51	3.292
246.53	3.290
246.51	3.289
246.53	3.292
246.51	3.290
246.51	3.290
246.51	3.289
246.52	3.289
246.52	3.288
246.53	3.290
246.57	3.290
246.69	3.290
246.73	3.292
246.81	3.295
246.87	3.298
246.89	3.300
246.86	3.302
246.91	3.302
246.87	3.300
246.86	3.300
246.85	3.299
246.82	3.298
246.82	3.298
246.83	3.296
246.81	3.296
246.75	3.298
246.84	3.301
246.88	3.300
247.00	3.301
246.96	3.302
247.03	3.302
247.03	3.305
247.07	3.307
247.09	3.306
247.07	3.306
247.06	3.304
247.02	3.306
247.00	3.302
247.03	3.305
247.05	3.302
247.07	3.305
247.11	3.307
247.17	3.307
247.19	3.308
247.22	3.311
247.28	3.309
247.29	3.312
247.26	3.309
247.28	3.309
247.27	3.308
247.24	3.308
247.22	3.307
247.25	3.306
247.27	3.311
247.32	3.309
247.37	3.311
247.37	3.312
247.41	3.313
247.46	3.314
247.50	3.316
247.53	3.317
247.57	3.318
247.58	3.317
247.58	3.316
247.55	3.316
247.49	3.316
247.45	3.314
247.45	3.313
247.44	3.313
247.48	3.317
247.55	3.314
247.61	3.317
247.66	3.317
247.70	3.318
247.77	3.318
247.77	3.320
247.75	3.320
247.78	3.319
247.76	3.319
247.79	3.317
247.75	3.318
247.73	3.318
247.74	3.318
247.77	3.318
247.78	3.317
247.76	3.319
247.83	3.317
247.88	3.318
247.87	3.320
247.91	3.322
247.88	3.320
248.00	3.324
247.98	3.324
247.92	3.324
247.98	3.326
248.00	3.325
248.07	3.323
248.07	3.325
248.05	3.328
248.03	3.325
248.06	3.324
248.08	3.323
248.08	3.322
248.08	3.323
248.07	3.319
248.13	3.322
248.18	3.324
248.19	3.330
248.19	3.333
248.27	3.340
248.29	3.340
248.35	3.342
248.34	3.341
248.34	3.336
248.36	3.335
248.33	3.339
248.31	3.334
248.32	3.335
248.30	3.333
248.32	3.337
248.29	3.337
248.34	3.340
248.39	3.341
248.45	3.343
248.47	3.342
248.49	3.346
248.49	3.345
248.49	3.341
248.48	3.343
248.43	3.345
248.45	3.343
248.44	3.343
248.46	3.343
248.52	3.346
248.54	3.345
248.59	3.346
248.57	3.350
248.65	3.348
248.67	3.351
248.66	3.352
248.69	3.350
248.66	3.351
248.63	3.352
248.63	3.350
248.59	3.347
248.58	3.348
248.59	3.348
248.67	3.350
248.72	3.348
248.77	3.350
248.78	3.352
248.80	3.353
248.85	3.359
248.89	3.356
248.94	3.357
248.94	3.358
248.88	3.358
248.89	3.356
248.89	3.356
248.91	3.356
248.89	3.356
248.91	3.356
248.91	3.357
248.89	3.352
248.92	3.356
248.97	3.356
248.96	3.357
249.01	3.358
249.07	3.359
249.09	3.362
249.14	3.365
249.19	3.367
249.19	3.370
249.21	3.368
249.23	3.368
249.20	3.366
249.18	3.360
249.16	3.358
249.15	3.358
249.14	3.361
249.12	3.361
249.13	3.361
249.18	3.362
249.20	3.364
249.21	3.364
249.20	3.367
249.24	3.368
249.32	3.373
249.33	3.376
249.37	3.379
249.36	3.381
249.33	3.376
249.34	3.373
249.31	3.369
249.30	3.369
249.30	3.370
249.35	3.368
249.35	3.369
249.35	3.370
249.36	3.373
249.42	3.374
249.42	3.379
249.46	3.381
249.53	3.382
249.49	3.385
249.55	3.386
249.51	3.388
249.52	3.387
249.54	3.387
249.55	3.385
249.57	3.385
249.58	3.387
249.62	3.388
249.67	3.391
249.68	3.392
249.69	3.391
249.72	3.395
249.78	3.397
249.80	3.397
249.84	3.397
249.85	3.398
249.86	3.397
249.90	3.398
249.89	3.395
249.88	3.399
249.93	3.401
249.98	3.404
250.00	3.404
250.03	3.405
250.03	3.404
250.11	3.405
250.11	3.405
250.14	3.406
250.12	3.404
250.06	3.405
250.11	3.406
250.14	3.405
250.12	3.404
250.16	3.402
250.19	3.406
250.26	3.405
250.23	3.407
250.29	3.410
250.29	3.413
250.33	3.413
250.38	3.414
250.42	3.417
250.48	3.417
250.46	3.414
250.47	3.414
250.49	3.413
250.47	3.413
250.51	3.413
250.47	3.412
250.52	3.414
250.52	3.414
250.59	3.414
250.62	3.418
250.66	3.419
250.75	3.420
250.78	3.420
250.79	3.421
250.76	3.423
250.78	3.421
250.75	3.419
250.71	3.421
250.67	3.420
250.70	3.421
250.69	3.419
250.72	3.420
250.79	3.421
250.80	3.420
250.85	3.421
250.89	3.423
250.96	3.425
251.08	3.425
251.08	3.430
251.08	3.431
251.08	3.428
251.07	3.428
251.07	3.426
251.03	3.424
251.00	3.424
251.00	3.425
251.02	3.425
251.07	3.426
251.13	3.425
251.13	3.426
251.25	3.428
251.30	3.429
251.37	3.435
251.34	3.438
251.37	3.438
251.41	3.439
251.39	3.437
251.42	3.436
251.37	3.437
251.38	3.435
251.37	3.435
251.38	3.431
251.41	3.431
251.38	3.432
251.41	3.435
251.47	3.436
251.48	3.439
251.54	3.444
251.63	3.448
251.63	3.453
251.68	3.454
251.68	3.457
251.67	3.457
251.67	3.454
251.64	3.452
251.63	3.449
251.64	3.448
251.64	3.449
251.65	3.446
251.64	3.448
251.63	3.453
251.74	3.453
251.83	3.455
251.89	3.457
251.93	3.465
251.99	3.466
251.95	3.467
251.96	3.467
251.95	3.465
251.95	3.461
251.91	3.464
251.90	3.462
251.86	3.462
251.85	3.462
251.89	3.461
251.93	3.464
251.93	3.465
252.01	3.466
252.06	3.468
252.08	3.467
252.14	3.470
252.15	3.472
252.17	3.472
252.15	3.473
252.14	3.470
252.14	3.467
252.09	3.467
252.05	3.468
252.06	3.466
252.05	3.468
252.04	3.468
252.05	3.467
252.06	3.468
252.14	3.470
252.14	3.473
252.20	3.475
252.22	3.477
252.28	3.479
252.32	3.482
252.30	3.483
252.30	3.482
252.32	3.479
252.33	3.479
252.31	3.473
252.37	3.473
252.38	3.473
252.35	3.472
252.41	3.476
252.44	3.476
252.41	3.479
252.45	3.478
252.46	3.482
252.40	3.484
252.47	3.485
252.47	3.489
252.51	3.492
252.56	3.494
252.59	3.495
252.63	3.499
252.60	3.499
252.59	3.500
252.56	3.497
252.60	3.490
252.60	3.490
252.56	3.489
252.58	3.490
252.55	3.489
252.55	3.490
252.63	3.499
252.70	3.497
252.73	3.506
252.73	3.508
252.80	3.510
252.75	3.510
252.80	3.512
252.91	3.512
252.96	3.514
252.95	3.513
252.94	3.514
253.01	3.515
253.04	3.513
252.99	3.514
253.05	3.515
253.03	3.517
253.09	3.518
253.15	3.519
253.16	3.519
253.18	3.521
253.16	3.520
253.20	3.521
253.21	3.521
253.24	3.520
253.18	3.518
253.21	3.518
253.25	3.517
253.23	3.517
253.23	3.518
253.27	3.520
253.25	3.524
253.35	3.528
253.36	3.531
253.44	3.533
253.47	3.533
253.49	3.534
253.52	3.538
253.52	3.536
253.52	3.532
253.54	3.532
253.49	3.531
253.49	3.533
253.51	3.530
253.57	3.531
253.57	3.534
253.64	3.538
253.66	3.545
253.71	3.546
253.82	3.550
253.81	3.551
253.79	3.551
253.81	3.549
253.82	3.547
253.80	3.548
253.80	3.547
253.77	3.547
253.79	3.545
253.82	3.545
253.82	3.547
253.87	3.549
253.92	3.552
253.92	3.555
253.95	3.555
253.99	3.557
254.04	3.559
254.03	3.560
254.03	3.561
254.04	3.559
254.10	3.557
254.13	3.559
254.10	3.561
254.08	3.561
254.16	3.567
254.12	3.568
254.16	3.569
254.23	3.572
254.24	3.573
254.33	3.577
254.32	3.577
254.27	3.578
254.24	3.577
254.28	3.577
254.24	3.575
254.23	3.574
254.25	3.573
254.23	3.569
254.24	3.569
254.29	3.573
254.30	3.574
254.38	3.578
254.43	3.584
254.50	3.587
254.52	3.590
254.55	3.593
254.56	3.595
254.50	3.592
254.48	3.592
254.55	3.587
254.44	3.587
254.45	3.586
254.49	3.586
254.47	3.584
254.50	3.587
254.57	3.592
254.63	3.595
254.64	3.599
254.72	3.604
254.79	3.606
254.78	3.609
254.81	3.608
254.78	3.603
254.79	3.603
254.80	3.602
254.76	3.598
254.77	3.599
254.72	3.598
254.72	3.601
254.79	3.601
254.84	3.603
254.81	3.604
254.94	3.608
255.00	3.611
255.04	3.617
254.99	3.617
255.06	3.620
255.03	3.615
255.03	3.614
255.03	3.613
254.99	3.610
254.97	3.609
254.98	3.608
254.96	3.607
255.01	3.611
255.09	3.615
255.08	3.616
255.14	3.621
255.20	3.622
255.17	3.629
255.19	3.629
255.20	3.634
255.25	3.633
255.25	3.633
255.27	3.627
255.24	3.626
255.25	3.625
255.21	3.622
255.22	3.622
255.26	3.625
255.33	3.630
255.29	3.635
255.34	3.639
255.38	3.644
255.39	3.646
255.43	3.647
255.44	3.650
255.42	3.650
255.55	3.652
255.53	3.655
255.56	3.660
255.58	3.662
255.61	3.664
255.63	3.667
255.66	3.671
255.66	3.673
255.69	3.675
255.69	3.676
255.68	3.675
255.72	3.674
255.79	3.675
255.79	3.672
255.78	3.669
255.80	3.670
255.80	3.672
255.83	3.675
255.85	3.682
255.90	3.693
255.90	3.702
255.96	3.712
255.97	3.718
255.96	3.723
256.00	3.723
256.02	3.725
256.02	3.725
255.96	3.715
255.96	3.711
255.92	3.708
255.94	3.706
255.96	3.706
256.04	3.709
256.04	3.716
256.08	3.722
256.16	3.732
256.17	3.748
256.20	3.757
256.25	3.763
256.29	3.769
256.30	3.772
256.26	3.769
256.23	3.765
256.23	3.760
256.25	3.755
256.21	3.748
256.12	3.746
256.15	3.746
256.13	3.744
256.15	3.750
256.21	3.753
256.28	3.756
256.36	3.762
256.41	3.765
256.46	3.779
256.48	3.786
256.57	3.799
256.55	3.794
256.58	3.786
256.52	3.779
256.47	3.778
256.49	3.774
256.46	3.769
256.44	3.767
256.45	3.768
256.47	3.769
256.51	3.774
256.58	3.780
256.64	3.786
256.70	3.798
256.77	3.807
256.83	3.820
256.82	3.832
256.86	3.832
256.82	3.818
256.74	3.808
256.75	3.803
256.72	3.806
256.72	3.803
256.68	3.801
256.69	3.803
256.69	3.804
256.75	3.805
256.80	3.811
256.82	3.818
256.93	3.834
256.99	3.856
257.02	3.869
256.98	3.880
256.99	3.869
257.03	3.850
257.02	3.847
257.02	3.842
256.97	3.832
256.92	3.830
256.95	3.827
256.97	3.833
257.03	3.842
257.04	3.845
257.12	3.859
257.13	3.872
257.18	3.876
257.26	3.890
257.28	3.892
257.26	3.879
257.25	3.869
257.25	3.866
257.22	3.872
257.23	3.875
257.20	3.875
257.26	3.877
257.32	3.877
257.33	3.890
257.42	3.903
257.45	3.941
257.51	3.958
257.50	3.971
257.51	3.973
257.55	3.964
257.53	3.948
257.52	3.946
257.49	3.938
257.46	3.936
257.45	3.936
257.49	3.938
257.53	3.942
257.57	3.949
257.56	3.966
257.63	3.973
257.68	3.986
257.74	4.004
257.75	4.010
257.77	4.011
257.80	4.007
257.77	3.992
257.73	3.987
257.74	3.985
257.74	3.988
257.69	3.986
257.77	3.989
257.81	3.995
257.85	4.002
257.84	4.009
257.87	4.011
257.93	4.014
257.94	4.026
258.00	4.051
258.04	4.072
258.06	4.086
258.10	4.101
258.11	4.107
258.09	4.101
258.11	4.084
258.14	4.068
258.10	4.060
258.09	4.057
258.09	4.054
258.09	4.050
258.11	4.055
258.11	4.062
258.13	4.074
258.20	4.086
258.24	4.108
258.30	4.138
258.31	4.159
258.43	4.176
258.44	4.189
258.44	4.195
258.45	4.185
258.45	4.169
258.45	4.163
258.39	4.156
258.39	4.154
258.29	4.150
258.29	4.150
258.33	4.151
258.32	4.156
258.40	4.163
258.45	4.175
258.50	4.182
258.52	4.198
258.64	4.223
258.64	4.240
258.73	4.249
258.75	4.245
258.72	4.221
258.72	4.214
258.65	4.213
258.64	4.218
258.65	4.219
258.65	4.225
258.62	4.228
258.61	4.226
258.66	4.226
258.68	4.231
258.72	4.239
258.79	4.248
258.85	4.256
258.90	4.276
258.96	4.295
258.98	4.307
259.01	4.306
258.98	4.287
258.99	4.269
258.98	4.266
258.92	4.264
258.91	4.264
258.86	4.269
258.90	4.271
258.92	4.273
258.94	4.273
258.99	4.278
259.05	4.290
259.12	4.305
259.22	4.330
259.26	4.367
259.27	4.385
259.24	4.382
259.21	4.347
259.18	4.335
259.23	4.331
259.17	4.332
259.20	4.336
259.26	4.337
259.26	4.344
259.30	4.352
259.36	4.376
259.46	4.394
259.52	4.429
259.54	4.455
259.53	4.456
259.56	4.424
259.51	4.409
259.48	4.407
259.44	4.414
259.43	4.423
259.46	4.427
259.49	4.427
259.52	4.434
259.48	4.444
259.59	4.454
259.63	4.471
259.72	4.501
259.72	4.509
259.77	4.503
259.74	4.479
259.72	4.463
259.74	4.457
259.74	4.457
259.69	4.460
259.71	4.460
259.72	4.469
259.77	4.480
259.83	4.495
259.89	4.515
259.87	4.532
259.86	4.539
259.87	4.539
259.85	4.522
259.82	4.508
259.85	4.502
259.85	4.504
259.85	4.514
259.89	4.517
259.87	4.518
259.97	4.525
259.99	4.534
260.04	4.550
260.12	4.564
260.10	4.572
260.12	4.576
260.13	4.570
260.13	4.558
260.12	4.555
260.07	4.551
260.07	4.552
260.02	4.552
259.98	4.550
260.04	4.557
260.07	4.557
260.13	4.564
260.17	4.571
260.19	4.572
260.26	4.573
260.30	4.581
260.32	4.580
260.33	4.581
260.33	4.575
260.31	4.570
260.30	4.569
260.33	4.570
260.33	4.570
260.38	4.570
260.39	4.576
260.39	4.588
260.43	4.599
260.44	4.611
260.46	4.616
260.51	4.625
260.53	4.624
260.55	4.621
260.55	4.617
260.54	4.608
260.57	4.605
260.57	4.602
260.58	4.604
260.57	4.604
260.55	4.611
260.55	4.617
260.62	4.628
260.65	4.639
260.74	4.650
260.83	4.657
260.84	4.663
260.84	4.664
260.83	4.658
260.84	4.650
260.84	4.648
260.81	4.645
260.83	4.642
260.84	4.641
260.91	4.643
260.94	4.651
260.98	4.656
261.04	4.666
261.13	4.675
261.15	4.683
261.14	4.690
261.17	4.692
261.17	4.687
261.21	4.681
261.18	4.681
261.16	4.680
261.15	4.676
261.24	4.679
261.26	4.679
261.27	4.686
261.30	4.687
261.30	4.698
261.38	4.705
261.40	4.712
261.41	4.714
261.45	4.717
261.46	4.715
261.48	4.711
261.47	4.705
261.50	4.704
261.43	4.699
261.46	4.699
261.51	4.699
261.50	4.698
261.56	4.700
261.55	4.705
261.56	4.711
261.54	4.713
261.54	4.720
261.58	4.721
261.61	4.726
261.63	4.731
261.63	4.734
261.65	4.737
261.65	4.738
261.69	4.739
261.72	4.742
261.76	4.740
261.74	4.743
261.78	4.743
261.75	4.742
261.73	4.737
261.76	4.735
261.77	4.730
261.76	4.730
261.79	4.730
261.85	4.730
261.86	4.735
261.90	4.743
261.93	4.747
261.94	4.754
261.93	4.755
261.96	4.759
261.95	4.754
261.96	4.750
261.91	4.749
261.88	4.750
261.91	4.749
261.86	4.748
261.89	4.748
261.94	4.750
261.99	4.752
262.01	4.752
262.07	4.756
262.08	4.761
262.16	4.764
262.16	4.767
262.14	4.762
262.10	4.760
262.11	4.757
262.04	4.760
262.03	4.756
262.04	4.758
262.06	4.759
262.05	4.759
262.08	4.762
262.09	4.763
262.16	4.763
262.28	4.765
262.29	4.770
262.36	4.776
262.39	4.781
262.40	4.785
262.41	4.782
262.47	4.775
262.42	4.773
262.42	4.773
262.41	4.769
262.40	4.769
262.37	4.767
262.39	4.768
262.42	4.769
262.45	4.774
262.47	4.776
262.49	4.781
262.56	4.787
262.57	4.795
262.63	4.800
262.68	4.804
262.69	4.804
262.68	4.799
262.62	4.791
262.62	4.793
262.59	4.789
262.56	4.787
262.60	4.788
262.57	4.787
262.61	4.788
262.63	4.793
262.69	4.794
262.71	4.799
262.76	4.800
262.85	4.803
262.83	4.805
262.84	4.806
262.79	4.804
262.77	4.802
262.79	4.800
262.78	4.798
262.77	4.799
262.79	4.799
262.80	4.800
262.82	4.800
262.86	4.803
262.91	4.805
262.97	4.809
263.00	4.812
263.04	4.822
263.08	4.828
263.10	4.829
263.08	4.827
263.08	4.822
263.08	4.820
263.03	4.815
262.99	4.811
263.00	4.809
262.98	4.809
263.03	4.810
263.05	4.811
263.08	4.815
263.10	4.817
263.13	4.821
263.16	4.826
263.18	4.829
263.25	4.829
263.27	4.830
263.30	4.828
263.27	4.824
263.30	4.825
263.26	4.825
263.24	4.825
263.28	4.825
263.28	4.825
263.34	4.825
263.37	4.829
263.33	4.832
263.38	4.834
263.42	4.836
263.41	4.835
263.43	4.836
263.48	4.834
263.40	4.833
263.38	4.834
263.41	4.831
263.43	4.831
263.45	4.834
263.43	4.831
263.47	4.839
263.54	4.841
263.53	4.842
263.53	4.847
263.58	4.848
263.61	4.848
263.62	4.849
263.58	4.846
263.58	4.847
263.55	4.846
263.54	4.846
263.55	4.843
263.57	4.842
263.61	4.842
263.58	4.845
263.67	4.848
263.72	4.849
263.75	4.854
263.81	4.859
263.84	4.865
263.90	4.867
263.86	4.867
263.86	4.864
263.87	4.864
263.84	4.860
263.80	4.859
263.79	4.859
263.72	4.855
263.72	4.853
263.79	4.854
263.82	4.855
263.92	4.857
263.99	4.861
264.00	4.865
264.02	4.868
264.06	4.871
264.09	4.875
264.15	4.873
264.06	4.868
264.05	4.866
264.00	4.867
264.02	4.866
264.01	4.865
264.00	4.868
264.07	4.867
264.10	4.867
264.18	4.871
264.25	4.873
264.30	4.873
264.34	4.875
264.38	4.880
264.45	4.880
264.40	4.878
264.31	4.875
264.28	4.874
264.28	4.874
264.25	4.873
264.22	4.873
264.24	4.873
264.27	4.873
264.35	4.873
264.38	4.874
264.47	4.878
264.51	4.878
264.55	4.880
264.63	4.881
264.55	4.880
264.59	4.880
264.54	4.877
264.50	4.878
264.50	4.875
264.50	4.875
264.51	4.877
264.51	4.879
264.60	4.877
264.66	4.880
264.71	4.881
264.83	4.884
264.85	4.891
264.84	4.892
264.84	4.892
264.82	4.890
264.81	4.889
264.76	4.885
264.72	4.886
264.70	4.884
264.75	4.884
264.75	4.886
264.81	4.889
264.86	4.891
264.86	4.893
264.89	4.893
264.95	4.894
264.93	4.898
264.99	4.899
264.95	4.899
264.95	4.897
264.96	4.893
264.90	4.895
264.91	4.892
264.92	4.895
264.91	4.892
264.90	4.893
264.95	4.894
265.01	4.896
265.01	4.894
265.03	4.896
265.06	4.898
265.11	4.899
265.16	4.899
265.13	4.899
265.15	4.899
265.17	4.895
265.18	4.895
265.16	4.897
265.15	4.898
265.15	4.898
265.16	4.901
265.17	4.896
265.20	4.899
265.24	4.902
265.28	4.903
265.31	4.903
265.32	4.905
265.38	4.909
265.38	4.910
265.40	4.911
265.40	4.910
265.39	4.910
265.46	4.908
265.47	4.907
265.40	4.904
265.42	4.907
265.47	4.907
265.48	4.908
265.51	4.910
265.48	4.915
265.52	4.912
265.56	4.914
265.56	4.914
265.56	4.911
265.57	4.914
265.54	4.916
265.59	4.917
265.62	4.917
265.62	4.919
265.67	4.919
265.67	4.919
265.63	4.920
265.67	4.919
265.68	4.914
265.72	4.915
265.70	4.917
265.70	4.914
265.71	4.914
265.72	4.917
265.76	4.919
265.76	4.921
265.83	4.922
265.82	4.922
265.88	4.923
265.87	4.927
265.88	4.926
265.91	4.927
265.92	4.927
265.93	4.928
265.96	4.926
266.00	4.926
266.03	4.929
266.02	4.927
266.09	4.927
266.09	4.927
266.01	4.927
266.03	4.926
266.01	4.926
266.04	4.921
266.08	4.923
266.05	4.923
266.08	4.926
266.13	4.927
266.12	4.929
266.17	4.935
266.24	4.935
266.28	4.935
266.32	4.937
266.31	4.940
266.37	4.938
266.35	4.938
266.35	4.938
266.34	4.937
266.31	4.937
266.24	4.934
266.28	4.934
266.33	4.935
266.35	4.934
266.34	4.934
266.43	4.939
266.48	4.941
266.54	4.941
266.59	4.942
266.59	4.946
266.64	4.945
266.69	4.946
266.68	4.943
266.68	4.943
266.66	4.941
266.65	4.941
266.64	4.940
266.67	4.943
266.62	4.941
266.67	4.943
266.73	4.945
266.77	4.945
266.81	4.947
266.88	4.947
266.93	4.948
266.98	4.951
266.99	4.953
267.04	4.953
266.96	4.951
266.99	4.951
266.93	4.950
266.91	4.947
266.89	4.950
266.93	4.947
266.92	4.948
266.94	4.950
266.96	4.951
267.04	4.952
267.14	4.951
267.17	4.953
267.20	4.956
267.24	4.958
267.26	4.958
267.26	4.959
267.25	4.957
267.26	4.955
267.22	4.956
267.21	4.953
267.16	4.955
267.15	4.953
267.15	4.957
267.20	4.955
267.20	4.955
267.27	4.957
267.30	4.958
267.35	4.958
267.33	4.959
267.40	4.959
267.42	4.957
267.40	4.957
267.38	4.957
267.39	4.957
267.44	4.956
267.40	4.959
267.43	4.957
267.48	4.960
267.48	4.958
267.56	4.962
267.58	4.964
267.64	4.966
267.65	4.968
267.66	4.965
267.61	4.963
267.63	4.964
267.60	4.962
267.61	4.959
267.62	4.964
267.62	4.962
267.66	4.961
267.69	4.962
267.72	4.964
267.74	4.962
267.76	4.964
267.76	4.963
267.78	4.966
267.85	4.969
267.93	4.974
267.91	4.973
267.93	4.973
267.90	4.974
267.96	4.973
267.91	4.973
267.88	4.968
267.84	4.969
267.88	4.967
267.83	4.968
267.91	4.968
267.93	4.967
267.93	4.968
268.02	4.969
268.02	4.969
268.04	4.974
268.03	4.973
268.04	4.974
268.08	4.975
268.09	4.977
268.11	4.976
268.12	4.977
268.19	4.980
268.15	4.979
268.21	4.980
268.16	4.979
268.14	4.977
268.17	4.974
268.16	4.975
268.17	4.973
268.15	4.975
268.19	4.975
268.19	4.977
268.17	4.980
268.24	4.979
268.26	4.980
268.32	4.981
268.36	4.982
268.36	4.981
268.37	4.982
268.39	4.982
268.37	4.986
268.39	4.983
268.40	4.982
268.45	4.982
268.45	4.982
268.43	4.982
268.42	4.982
268.44	4.982
268.42	4.983
268.47	4.982
268.50	4.983
268.52	4.985
268.57	4.985
268.63	4.989
268.67	4.991
268.72	4.988
268.71	4.988
268.67	4.990
268.71	4.992
268.72	4.988
268.73	4.988
268.71	4.987
268.72	4.987
268.72	4.988
268.71	4.985
268.72	4.987
268.75	4.985
268.75	4.988
268.81	4.991
268.84	4.994
268.86	4.995
268.87	4.997
268.93	4.995
268.94	4.997
268.92	4.997
268.94	4.996
269.00	4.994
268.99	4.993
269.02	4.993
269.05	4.992
268.99	4.993
269.05	4.992
269.05	4.994
269.03	4.998
269.07	4.998
269.09	4.997
269.09	4.999
269.08	4.999
269.07	4.997
269.08	4.997
269.08	4.997
269.08	4.997
269.12	4.996
269.08	4.994
269.11	4.999
269.09	4.997
269.16	4.997
269.13	4.999
269.14	5.000
269.16	4.998
269.21	4.999
269.23	4.997
269.22	5.000
269.29	5.000
269.29	5.001
269.37	4.998
269.33	5.000
269.34	4.998
269.36	4.998
269.36	5.000
269.37	5.000
269.38	4.998
269.36	4.999
269.38	4.998
269.37	4.998
269.38	4.996
269.43	4.999
269.45	5.001
269.49	5.001
269.49	5.003
269.54	5.004
269.53	5.004
269.59	5.005
269.63	5.004
269.62	5.005
269.67	5.004
269.61	5.004
269.62	5.004
269.65	5.004
269.65	5.004
269.70	5.004
269.72	5.003
269.69	5.000
269.78	5.004
269.78	5.004
269.82	5.003
269.83	5.003
269.85	5.003
269.90	5.004
269.88	5.005
269.95	5.004
269.96	5.009
269.99	5.006
269.97	5.006
270.00	5.008
270.08	5.005
270.05	5.006
270.04	5.006
270.01	5.006
270.06	5.005
270.05	5.008
270.05	5.006
270.10	5.008
270.08	5.006
270.13	5.006
270.20	5.006
270.23	5.011
270.24	5.009
270.30	5.008
270.35	5.009
270.32	5.010
270.38	5.010
270.41	5.010
270.43	5.011
270.44	5.009
270.44	5.009
270.49	5.010
270.45	5.009
270.50	5.011
270.50	5.012
270.49	5.013
270.50	5.010
270.51	5.011
270.56	5.010
270.56	5.010
270.56	5.010
270.60	5.009
270.66	5.013
270.66	5.010
270.76	5.013
270.76	5.013
270.79	5.010
270.77	5.010
270.83	5.011
270.82	5.013
270.89	5.012
270.85	5.011
270.91	5.012
270.92	5.010
270.85	5.010
270.85	5.011
270.77	5.011
270.80	5.010
270.84	5.012
270.81	5.013
270.83	5.011
270.85	5.011
270.92	5.011
271.02	5.012
271.12	5.012
271.17	5.015
271.20	5.015
271.20	5.015
271.18	5.016
271.17	5.015
271.09	5.015
271.11	5.012
271.07	5.015
271.07	5.012
271.08	5.012
271.07	5.015
271.12	5.012
271.15	5.015
271.23	5.015
271.34	5.012
271.39	5.015
271.47	5.017
271.48	5.018
271.49	5.018
271.54	5.016
271.48	5.014
271.43	5.014
271.43	5.015
271.40	5.014
271.38	5.012
271.41	5.012
271.51	5.017
271.55	5.016
271.57	5.014
271.61	5.017
271.69	5.018
271.73	5.016
271.70	5.018
271.73	5.017
271.69	5.017
271.71	5.016
271.68	5.017
271.65	5.018
271.68	5.016
271.67	5.016
271.65	5.018
271.69	5.018
271.70	5.019
271.75	5.018
271.77	5.017
271.85	5.017
271.85	5.016
271.89	5.016
271.93	5.021
271.94	5.018
271.99	5.018
271.94	5.016
271.90	5.016
271.95	5.017
271.90	5.017
271.93	5.017
271.94	5.016
271.98	5.017
271.99	5.018
272.07	5.019
272.09	5.021
272.19	5.022
272.17	5.022
272.18	5.024
272.17	5.023
272.22	5.021
272.19	5.020
272.13	5.018
272.17	5.018
272.15	5.018
272.18	5.017
272.19	5.021
272.20	5.022
272.29	5.021
272.31	5.020
272.37	5.023
272.39	5.024
272.40	5.023
272.41	5.026
272.47	5.024
272.42	5.024
272.54	5.026
272.45	5.022
272.44	5.022
272.40	5.022
272.43	5.022
272.42	5.022
272.44	5.021
272.46	5.022
272.44	5.021
272.44	5.024
272.46	5.022
272.53	5.026
272.63	5.026
272.61	5.026
272.70	5.026
272.74	5.027
272.76	5.027
272.72	5.026
272.71	5.027
272.65	5.026
272.67	5.027
272.65	5.023
272.59	5.028
272.59	5.023
272.60	5.026
272.65	5.027
272.68	5.027
272.76	5.026
272.82	5.026
272.87	5.027
272.95	5.026
272.96	5.028
272.92	5.028
272.96	5.029
272.97	5.027
272.87	5.027
272.83	5.027
272.81	5.026
272.81	5.026
272.83	5.026
272.88	5.028
272.92	5.024
272.94	5.027
273.01	5.027
273.06	5.028
273.06	5.027
273.12	5.026
273.14	5.027
273.10	5.027
273.10	5.027
273.11	5.027
273.06	5.028
273.05	5.027
273.02	5.026
273.09	5.027
273.18	5.028
273.19	5.029
273.23	5.028
273.21	5.028
273.28	5.028
273.37	5.027
273.37	5.027
273.42	5.027
273.36	5.026
273.36	5.028
273.35	5.028
273.31	5.028
273.35	5.026
273.34	5.027
273.32	5.027
273.31	5.027
273.36	5.029
273.38	5.028
273.42	5.027
273.47	5.028
273.52	5.027
273.57	5.026
273.62	5.027
273.66	5.029
273.69	5.028
273.66	5.027
273.68	5.029
273.67	5.028
273.65	5.027
273.68	5.027
273.69	5.027
273.70	5.029
273.74	5.028
273.73	5.027
273.74	5.027
273.79	5.028
273.85	5.029
273.84	5.029
273.82	5.029
273.83	5.028
273.91	5.028
273.89	5.027
273.93	5.030
273.93	5.029
273.97	5.029
274.02	5.028
273.99	5.029
273.98	5.028
273.95	5.029
273.93	5.029
273.92	5.028
273.97	5.028
273.98	5.028
274.00	5.027
274.04	5.027
274.07	5.028
274.10	5.028
274.21	5.029
274.28	5.030
274.28	5.032
274.28	5.029
274.31	5.032
274.31	5.032
274.28	5.029
274.25	5.029
274.26	5.028
274.27	5.026
274.26	5.030
274.28	5.030
274.38	5.029
274.37	5.030
274.43	5.033
274.43	5.032
274.48	5.033
274.48	5.032
274.48	5.032
274.49	5.033
274.52	5.030
274.51	5.032
274.50	5.033
274.52	5.033
274.57	5.032
274.58	5.028
274.67	5.033
274.70	5.033
274.71	5.033
274.81	5.033
274.82	5.033
274.86	5.033
274.87	5.033
274.88	5.030
274.89	5.032
274.89	5.033
274.89	5.033
274.88	5.032
274.88	5.034
274.88	5.032
274.93	5.032
274.96	5.033
274.98	5.033
275.04	5.034
275.06	5.033
275.14	5.035
275.14	5.035
275.18	5.033
275.15	5.034
275.17	5.035
275.15	5.035
275.10	5.033
275.09	5.033
275.11	5.035
275.11	5.034
275.18	5.034
275.22	5.034
275.27	5.035
275.30	5.034
275.30	5.035
275.32	5.036
275.40	5.039
275.42	5.036
275.48	5.036
275.45	5.034
275.41	5.034
275.39	5.034
275.40	5.034
275.37	5.036
275.38	5.035
275.45	5.035
275.40	5.036
275.46	5.035
275.55	5.039
275.57	5.036
275.64	5.036
275.67	5.036
275.64	5.036
275.63	5.039
275.61	5.036
275.63	5.035
275.61	5.036
275.66	5.035
275.66	5.036
275.61	5.035
275.71	5.035
275.74	5.035
275.79	5.036
275.83	5.036
275.79	5.036
275.79	5.035
275.83	5.039
275.81	5.036
275.74	5.039
275.80	5.035
275.77	5.036
275.78	5.039
275.76	5.039
275.80	5.036
275.81	5.039
275.87	5.039
275.89	5.036
275.96	5.039
276.01	5.036
276.07	5.035
276.09	5.039
276.09	5.040
276.10	5.039
276.11	5.040
276.07	5.039
276.01	5.039
276.02	5.039
276.04	5.040
276.10	5.039
276.11	5.040
276.15	5.039
276.17	5.039
276.18	5.039
276.27	5.039
276.31	5.039
276.37	5.039
276.37	5.039
276.37	5.040
276.37	5.039
276.31	5.039
276.30	5.039
276.30	5.040
276.28	5.039
276.25	5.039
276.27	5.040
276.31	5.039
276.37	5.039
276.42	5.039
276.46	5.039
276.52	5.039
276.54	5.039
276.57	5.044
276.60	5.040
276.63	5.040
276.62	5.040
276.57	5.041
276.53	5.041
276.47	5.040
276.45	5.039
276.42	5.040
276.44	5.039
276.42	5.040
276.55	5.040
276.62	5.040
276.69	5.040
276.73	5.040
276.80	5.040
276.79	5.039
276.81	5.041
276.85	5.041
276.79	5.041
276.74	5.039
276.77	5.039
276.75	5.041
276.82	5.041
276.83	5.038
276.87	5.039
276.88	5.039
276.94	5.038
276.98	5.039
277.08	5.042
277.11	5.042
277.09	5.044
277.13	5.044
277.15	5.044
277.13	5.044
277.13	5.044
277.07	5.044
277.08	5.044
277.07	5.042
277.07	5.040
277.09	5.042
277.18	5.044
277.20	5.044
277.29	5.041
277.31	5.042
277.38	5.045
277.39	5.045
277.47	5.045
277.47	5.045
277.44	5.046
277.47	5.045
277.47	5.046
277.45	5.045
277.43	5.046
277.41	5.044
277.35	5.045
277.36	5.045
277.42	5.046
277.52	5.046
277.58	5.045
277.62	5.046
277.70	5.046
277.71	5.047
277.75	5.046
277.82	5.048
277.82	5.047
277.80	5.047
277.73	5.047
277.75	5.046
277.74	5.048
277.78	5.047
277.78	5.046
277.80	5.046
277.80	5.045
277.91	5.046
277.95	5.048
278.03	5.047
278.04	5.047
278.08	5.047
278.11	5.047
278.11	5.047
278.18	5.048
278.13	5.047
278.15	5.046
278.13	5.050
278.13	5.047
278.13	5.047
278.17	5.046
278.19	5.046
278.22	5.046
278.21	5.046
278.30	5.048
278.29	5.048
278.39	5.048
278.42	5.048
278.42	5.047
278.46	5.050
278.45	5.050
278.47	5.048
278.45	5.047
278.44	5.048
278.41	5.048
278.34	5.046
278.36	5.048
278.42	5.048
278.45	5.047
278.53	5.048
278.60	5.050
278.62	5.048
278.72	5.050
278.71	5.050
278.76	5.048
278.74	5.048
278.77	5.048
278.79	5.048
278.82	5.050
278.81	5.050
278.84	5.048
278.87	5.050
278.89	5.048
278.87	5.050
278.91	5.048
278.95	5.048
278.95	5.050
278.97	5.050
278.98	5.048
278.98	5.050
279.07	5.050
279.06	5.050
279.06	5.048
279.07	5.050
279.12	5.048
279.14	5.048
279.22	5.050
279.24	5.050
279.31	5.047
279.28	5.050
279.34	5.050
279.33	5.050
279.36	5.050
279.32	5.050
279.32	5.048
279.29	5.050
279.33	5.051
279.31	5.048
279.34	5.051
279.35	5.048
279.43	5.050
279.48	5.050
279.53	5.050
279.55	5.050
279.64	5.051
279.63	5.048
279.68	5.050
279.60	5.048
279.63	5.052
279.57	5.050
279.57	5.050
279.54	5.051
279.55	5.050
279.62	5.051
279.59	5.050
279.66	5.051
279.74	5.050
279.83	5.051
279.87	5.051
279.96	5.050
279.95	5.051
280.00	5.050
280.02	5.051
279.98	5.052
279.97	5.050
279.99	5.050
279.95	5.048
279.96	5.051
279.94	5.046
279.91	5.050
279.97	5.050
280.04	5.051
280.10	5.050
280.15	5.051
280.20	5.050
280.18	5.053
280.22	5.053
280.24	5.052
280.30	5.051
280.25	5.052
280.24	5.051
280.22	5.051
280.23	5.051
280.15	5.050
280.17	5.052
280.16	5.051
280.15	5.051
280.22	5.053
280.25	5.051
280.24	5.051
280.33	5.052
280.36	5.051
280.42	5.051
280.44	5.051
280.51	5.051
280.51	5.053
280.52	5.054
280.49	5.053
280.51	5.053
280.52	5.051
280.51	5.051
280.48	5.052
280.56	5.052
280.57	5.053
280.56	5.052
280.61	5.053
280.65	5.054
280.74	5.052
280.75	5.054
280.81	5.056
280.83	5.054
280.81	5.054
280.78	5.053
280.76	5.054
280.76	5.053
280.73	5.054
280.76	5.054
280.75	5.053
280.81	5.054
280.81	5.054
280.82	5.053
280.88	5.053
280.93	5.054
280.96	5.056
281.01	5.056
281.06	5.058
281.11	5.058
281.15	5.056
281.09	5.056
281.06	5.057
281.10	5.056
281.11	5.054
281.04	5.056
281.06	5.056
281.06	5.056
281.04	5.056
281.06	5.056
281.13	5.056
281.12	5.057
281.22	5.058
281.28	5.057
281.29	5.058
281.32	5.058
281.32	5.057
281.32	5.056
281.35	5.057
281.39	5.057
281.32	5.056
281.28	5.054
281.27	5.057
281.28	5.056
281.30	5.058
281.31	5.057
281.32	5.057
281.35	5.058
281.43	5.057
281.47	5.057
281.54	5.057
281.54	5.057
281.60	5.058
281.60	5.057
281.59	5.057
281.58	5.057
281.57	5.057
281.55	5.058
281.55	5.057
281.52	5.058
281.52	5.057
281.57	5.058
281.58	5.056
281.60	5.056
281.61	5.057
281.70	5.060
281.78	5.058
281.81	5.058
281.88	5.058
281.88	5.056
281.88	5.057
281.91	5.058
281.89	5.057
281.84	5.056
281.83	5.058
281.80	5.057
281.84	5.058
281.86	5.057
281.88	5.057
281.88	5.057
281.94	5.058
281.91	5.057
281.98	5.057
282.05	5.057
282.09	5.058
282.17	5.058
282.15	5.059
282.16	5.058
282.19	5.059
282.23	5.059
282.21	5.059
282.21	5.058
282.17	5.058
282.19	5.057
282.17	5.057
282.21	5.058
282.22	5.059
282.24	5.056
282.26	5.058
282.32	5.058
282.39	5.059
282.43	5.059
282.46	5.062
282.50	5.059
282.49	5.058
282.50	5.058
282.53	5.059
282.50	5.059
282.52	5.059
282.52	5.059
282.52	5.059
282.57	5.062
282.57	5.057
282.60	5.058
282.60	5.059
282.61	5.058
282.59	5.062
282.65	5.058
282.71	5.062
282.70	5.059
282.73	5.058
282.76	5.059
282.75	5.059
282.80	5.062
282.79	5.057
282.78	5.062
282.80	5.062
282.83	5.059
282.80	5.062
282.80	5.059
282.80	5.062
282.84	5.061
282.85	5.058
282.83	5.059
282.85	5.058
282.84	5.061
282.90	5.061
282.90	5.058
282.89	5.061
282.98	5.059
283.00	5.062
283.04	5.061
283.08	5.061
283.08	5.063
283.08	5.059
283.10	5.063
283.07	5.061
283.10	5.061
283.11	5.061
283.14	5.061
283.21	5.061
283.21	5.059
283.17	5.063
283.24	5.063
283.25	5.061
283.28	5.063
283.30	5.059
283.26	5.063
283.20	5.063
283.28	5.059
283.26	5.062
283.34	5.061
283.35	5.061
283.36	5.063
283.36	5.059
283.38	5.059
283.41	5.061
283.42	5.059
283.44	5.061
283.46	5.062
283.43	5.061
283.43	5.062
283.41	5.061
283.43	5.061
283.41	5.061
283.46	5.061
283.47	5.059
283.52	5.062
283.51	5.062
283.59	5.062
283.57	5.061
283.65	5.063
283.69	5.065
283.70	5.065
283.71	5.063
283.73	5.063
283.69	5.063
283.72	5.062
283.72	5.063
283.74	5.061
283.71	5.063
283.75	5.063
283.80	5.063
283.82	5.063
283.82	5.063
283.87	5.065
283.87	5.063
283.88	5.065
283.91	5.066
283.91	5.062
283.97	5.063
283.99	5.064
283.96	5.066
284.01	5.064
284.04	5.064
284.06	5.066
284.06	5.064
284.12	5.064
284.07	5.066
284.13	5.064
284.13	5.068
284.13	5.068
284.14	5.064
284.18	5.066
284.18	5.065
284.19	5.062
284.16	5.064
284.18	5.063
284.18	5.064
284.12	5.063
284.18	5.066
284.20	5.063
284.32	5.064
284.32	5.064
284.38	5.069
284.43	5.068
284.46	5.064
284.47	5.065
284.46	5.069
284.48	5.065
284.47	5.064
284.48	5.065
284.43	5.065
284.43	5.068
284.39	5.065
284.44	5.065
284.48	5.068
284.50	5.065
284.59	5.063
284.64	5.068
284.65	5.068
284.74	5.064
284.74	5.067
284.74	5.064
284.71	5.065
284.68	5.067
284.75	5.067
284.71	5.067
284.68	5.064
284.69	5.067
284.72	5.064
284.75	5.065
284.77	5.065
284.80	5.069
284.85	5.065
284.89	5.067
284.92	5.067
284.99	5.068
284.99	5.065
285.00	5.068
284.94	5.067
284.94	5.065
284.96	5.065
284.96	5.068
285.00	5.065
285.03	5.067
285.02	5.065
285.08	5.065
285.04	5.068
285.10	5.065
285.13	5.067
285.15	5.065
285.17	5.067
285.15	5.067
285.17	5.065
285.16	5.068
285.15	5.068
285.14	5.065
285.15	5.068
285.16	5.069
285.18	5.065
285.20	5.065
285.15	5.067
285.17	5.068
285.20	5.064
285.25	5.065
285.32	5.064
285.37	5.065
285.38	5.065
285.38	5.068
285.40	5.068
285.42	5.064
285.42	5.068
285.41	5.067
285.40	5.068
285.42	5.065
285.45	5.065
285.46	5.065
285.48	5.064
285.52	5.065
285.52	5.065
285.53	5.068
285.52	5.064
285.54	5.067
285.56	5.067
285.55	5.069
285.56	5.067
285.61	5.067
285.65	5.070
285.63	5.070
285.70	5.068
285.68	5.070
285.71	5.070
285.70	5.070
285.71	5.070
285.69	5.071
285.70	5.068
285.68	5.069
285.72	5.068
285.71	5.068
285.72	5.068
285.73	5.071
285.78	5.069
285.82	5.071
285.83	5.069
285.91	5.070
285.91	5.070
285.95	5.069
285.93	5.069
285.92	5.069
285.97	5.071
285.95	5.069
285.95	5.071
285.93	5.070
285.87	5.069
285.91	5.071
285.95	5.069
285.94	5.071
285.96	5.069
286.06	5.070
286.07	5.072
286.13	5.071
286.12	5.071
286.18	5.069
286.23	5.071
286.17	5.069
286.22	5.069
286.22	5.071
286.22	5.068
286.21	5.069
286.22	5.069
286.21	5.071
286.26	5.071
286.22	5.067
286.22	5.069
286.27	5.069
286.31	5.069
286.36	5.069
286.42	5.071
286.47	5.071
286.51	5.074
286.55	5.070
286.55	5.074
286.58	5.071
286.58	5.071
286.56	5.069
286.50	5.074
286.39	5.071
286.43	5.071
286.37	5.069
286.40	5.070
286.40	5.069
286.43	5.070
286.48	5.072
286.53	5.070
286.55	5.070
286.63	5.070
286.69	5.071
286.70	5.070
286.71	5.070
286.74	5.074
286.72	5.074
286.68	5.070
286.67	5.071
286.66	5.074
286.71	5.070
286.67	5.070
286.69	5.071
286.72	5.070
286.71	5.071
286.80	5.071
286.80	5.071
286.90	5.074
286.90	5.075
286.91	5.074
286.92	5.073
286.89	5.073
286.88	5.073
286.84	5.071
286.86	5.070
286.90	5.071
286.93	5.071
286.95	5.073
286.99	5.073
287.04	5.074
287.13	5.074
287.19	5.076
287.16	5.074
287.20	5.074
287.19	5.074
287.21	5.075
287.16	5.074
287.17	5.074
287.14	5.075
287.17	5.074
287.20	5.074
287.22	5.075
287.29	5.077
287.36	5.077
287.40	5.075
287.49	5.077
287.49	5.077
287.49	5.075
287.45	5.075
287.43	5.077
287.38	5.075
287.33	5.075
287.31	5.075
287.33	5.075
287.34	5.074
287.34	5.075
287.39	5.075
287.46	5.075
287.49	5.077
287.54	5.074
287.64	5.075
287.65	5.074
287.66	5.074
287.68	5.074
287.70	5.075
287.61	5.077
287.61	5.074
287.62	5.075
287.64	5.075
287.60	5.075
287.63	5.075
287.64	5.074
287.65	5.077
287.70	5.077
287.80	5.075
287.81	5.075
287.78	5.075
287.86	5.077
287.87	5.075
287.85	5.073
287.90	5.075
287.90	5.075
287.96	5.075
287.96	5.075
287.99	5.075
287.97	5.075
287.98	5.076
288.00	5.075
288.03	5.076
287.99	5.075
288.06	5.074
288.09	5.076
288.06	5.075
288.08	5.078
288.10	5.078
288.14	5.079
288.18	5.078
288.23	5.078
288.21	5.081
288.20	5.078
288.23	5.076
288.18	5.076
288.19	5.079
288.21	5.079
288.18	5.078
288.21	5.078
288.23	5.078
288.27	5.079
288.31	5.079
288.39	5.080
288.49	5.079
288.49	5.080
288.49	5.079
288.43	5.080
288.45	5.079
288.43	5.081
288.44	5.079
288.42	5.080
288.37	5.079
288.34	5.079
288.37	5.080
288.39	5.079
288.45	5.082
288.52	5.082
288.54	5.080
288.58	5.080
288.67	5.081
288.70	5.080
288.75	5.082
288.76	5.081
288.72	5.083
288.72	5.080
288.71	5.080
288.66	5.085
288.66	5.081
288.63	5.081
288.67	5.081
288.65	5.081
288.69	5.081
288.78	5.082
288.77	5.080
288.82	5.080
288.87	5.080
288.92	5.080
288.93	5.080
288.89	5.080
288.88	5.082
288.88	5.080
288.81	5.082
288.86	5.081
288.84	5.080
288.83	5.080
288.87	5.082
288.93	5.080
288.96	5.083
289.03	5.081
289.12	5.081
289.09	5.085
289.14	5.084
289.12	5.085
289.13	5.082
289.09	5.081
289.12	5.085
289.13	5.081
289.11	5.082
289.12	5.082
289.14	5.081
289.13	5.082
289.18	5.081
289.18	5.081
289.23	5.082
289.24	5.084
289.28	5.085
289.31	5.085
289.29	5.089
289.34	5.085
289.33	5.087
289.34	5.087
289.38	5.085
289.34	5.087
289.39	5.085
289.43	5.082
289.38	5.085
289.40	5.082
289.46	5.084
289.44	5.085
289.49	5.085
289.50	5.085
289.57	5.085
289.60	5.085
289.65	5.085
289.66	5.084
289.64	5.086
289.67	5.085
289.64	5.085
289.64	5.084
289.60	5.085
289.55	5.085
289.58	5.086
289.56	5.086
289.59	5.086
289.61	5.085
289.65	5.085
289.67	5.084
289.75	5.085
289.78	5.084
289.87	5.086
289.92	5.085
289.95	5.085
289.97	5.084
289.90	5.085
289.86	5.085
289.85	5.084
289.85	5.086
289.84	5.085
289.81	5.085
289.82	5.086
289.84	5.085
289.89	5.084
289.97	5.085
289.98	5.084
290.02	5.086
290.07	5.085
290.16	5.086
290.17	5.088
290.15	5.087
290.16	5.087
290.18	5.085
290.20	5.086
290.09	5.085
290.10	5.086
290.17	5.085
290.14	5.086
290.20	5.087
290.25	5.085
290.28	5.086
290.30	5.087
290.34	5.086
290.36	5.086
290.42	5.086
290.42	5.087
290.46	5.087
290.44	5.087
290.46	5.086
290.46	5.086
290.48	5.087
290.48	5.087
290.44	5.086
290.43	5.087
290.45	5.085
290.43	5.086
290.46	5.085
290.48	5.086
290.50	5.086
290.52	5.086
290.51	5.088
290.55	5.087
290.59	5.088
290.63	5.088
290.63	5.088
290.68	5.092
290.67	5.088
290.62	5.088
290.66	5.090
290.66	5.088
290.71	5.087
290.73	5.088
290.67	5.087
290.68	5.087
290.71	5.090
290.71	5.088
290.74	5.088
290.78	5.088
290.86	5.088
290.88	5.090
290.92	5.090
290.96	5.087
290.95	5.090
290.97	5.090
290.98	5.090
291.00	5.088
290.97	5.088
290.97	5.090
291.01	5.091
290.99	5.088
290.97	5.090
291.01	5.090
290.96	5.090
291.02	5.088
291.09	5.088
291.12	5.091
291.14	5.091
291.18	5.091
291.22	5.090
291.31	5.092
291.24	5.091
291.25	5.091
291.25	5.087
291.22	5.092
291.17	5.091
291.21	5.090
291.18	5.090
291.17	5.091
291.18	5.091
291.17	5.091
291.25	5.092
291.28	5.092
291.34	5.091
291.40	5.094
291.39	5.092
291.42	5.093
291.48	5.093
291.49	5.092
291.48	5.092
291.48	5.090
291.50	5.092
291.48	5.093
291.45	5.092
291.47	5.092
291.50	5.093
291.52	5.090
291.55	5.092
291.57	5.093
291.61	5.091
291.67	5.092
291.70	5.092
291.75	5.092
291.71	5.092
291.71	5.092
291.79	5.091
291.79	5.092
291.76	5.092
291.73	5.091
291.75	5.092
291.78	5.092
291.80	5.093
291.80	5.092
291.84	5.091
291.82	5.093
291.89	5.092
291.93	5.093
291.90	5.093
291.94	5.092
291.99	5.092
292.04	5.093
292.03	5.092
291.99	5.092
292.04	5.092
291.99	5.093
292.01	5.092
291.99	5.092
291.97	5.092
291.97	5.093
292.06	5.092
292.07	5.092
292.14	5.092
292.17	5.091
292.25	5.091
292.27	5.092
292.27	5.093
292.27	5.092
292.28	5.093
292.24	5.093
292.20	5.092
292.23	5.093
292.22	5.092
292.26	5.092
292.24	5.091
292.30	5.093
292.30	5.092
292.45	5.093
292.47	5.093
292.51	5.096
292.55	5.097
292.57	5.098
292.60	5.097
292.62	5.093
292.61	5.095
292.58	5.095
292.61	5.096
292.57	5.093
292.57	5.092
292.56	5.093
292.56	5.093
292.59	5.093
292.61	5.092
292.66	5.092
292.71	5.095
292.76	5.098
292.88	5.097
292.89	5.097
292.90	5.102
292.92	5.097
292.86	5.097
292.85	5.096
292.85	5.096
292.81	5.096
292.81	5.097
292.82	5.096
292.81	5.096
292.93	5.096
292.97	5.097
293.06	5.097
293.09	5.098
293.14	5.098
293.17	5.097
293.22	5.098
293.21	5.099
293.21	5.098
293.22	5.099
293.15	5.098
293.12	5.098
293.16	5.099
293.13	5.098
293.16	5.098
293.17	5.098
293.25	5.097
293.26	5.097
293.26	5.099
293.34	5.099
293.43	5.098
293.45	5.098
293.48	5.098
293.47	5.098
293.43	5.098
293.42	5.096
293.41	5.098
293.46	5.099
293.45	5.099
293.51	5.097
293.53	5.099
293.55	5.098
293.65	5.098
293.70	5.098
293.66	5.099
293.67	5.098
293.69	5.097
293.73	5.098
293.72	5.098
293.75	5.098
293.74	5.097
293.75	5.099
293.76	5.097
293.81	5.098
293.83	5.099
293.88	5.098
293.93	5.103
293.96	5.103
293.99	5.102
293.99	5.104
294.03	5.104
294.01	5.104
294.05	5.103
294.07	5.102
294.04	5.101
294.04	5.101
294.08	5.101
294.05	5.101
294.16	5.102
294.18	5.103
294.22	5.103
294.29	5.104
294.28	5.103
294.34	5.103
294.34	5.103
294.39	5.102
294.36	5.104
294.38	5.103
294.34	5.106
294.28	5.104
294.33	5.104
294.33	5.104
294.34	5.103
294.33	5.104
294.39	5.103
294.40	5.103
294.48	5.104
294.50	5.103
294.53	5.104
294.52	5.103
294.60	5.104
294.65	5.103
294.64	5.103
294.61	5.104
294.63	5.103
294.58	5.103
294.55	5.104
294.55	5.103
294.54	5.108
294.53	5.103
294.56	5.103
294.61	5.104
294.63	5.103
294.71	5.104
294.76	5.103
294.80	5.103
294.80	5.103
294.83	5.104
294.87	5.106
294.86	5.104
294.90	5.104
294.87	5.103
294.84	5.104
294.85	5.105
294.87	5.103
294.85	5.104
294.87	5.104
294.87	5.104
294.91	5.105
294.96	5.104
294.98	5.104
294.97	5.103
295.05	5.103
295.10	5.103
295.12	5.105
295.13	5.109
295.15	5.109
295.16	5.107
295.12	5.105
295.11	5.105
295.14	5.104
295.12	5.104
295.11	5.103
295.15	5.104
295.18	5.105
295.14	5.104
295.21	5.108
295.26	5.107
295.31	5.108
295.37	5.110
295.36	5.111
295.39	5.111
295.37	5.111
295.38	5.108
295.37	5.107
295.37	5.108
295.36	5.108
295.37	5.107
295.41	5.107
295.36	5.109
295.44	5.111
295.47	5.111
295.53	5.109
295.54	5.109
295.60	5.108
295.62	5.108
295.60	5.113
295.59	5.109
295.59	5.111
295.59	5.109
295.62	5.108
295.63	5.108
295.67	5.108
295.69	5.109
295.77	5.109
295.78	5.109
295.83	5.110
295.83	5.109
295.85	5.113
295.80	5.110
295.81	5.109
295.83	5.109
295.83	5.109
295.85	5.109
295.88	5.109
295.86	5.109
295.88	5.111
295.93	5.109
295.98	5.110
296.06	5.109
296.03	5.109
296.00	5.109
296.01	5.109
295.98	5.110
296.00	5.109
295.92	5.109
295.96	5.113
295.98	5.110
295.98	5.109
295.99	5.110
296.02	5.110
296.08	5.109
296.12	5.113
296.19	5.114
296.26	5.115
296.29	5.114
296.34	5.116
296.34	5.114
296.32	5.113
296.29	5.114
296.28	5.112
296.24	5.116
296.26	5.112
296.28	5.112
296.35	5.112
296.33	5.114
296.45	5.116
296.51	5.116
296.53	5.116
296.56	5.116
296.66	5.116
296.61	5.113
296.63	5.116
296.56	5.116
296.59	5.113
296.53	5.114
296.54	5.116
296.56	5.114
296.65	5.114
296.61	5.113
296.68	5.114
296.76	5.113
296.78	5.115
296.80	5.116
296.88	5.115
296.90	5.114
296.90	5.115
296.89	5.117
296.86	5.115
296.86	5.115
296.87	5.113
296.85	5.117
296.88	5.117
296.84	5.114
296.85	5.115
296.90	5.114
296.99	5.117
297.02	5.115
297.09	5.115
297.14	5.114
297.15	5.115
297.20	5.117
297.26	5.119
297.29	5.119
297.29	5.120
297.27	5.118
297.31	5.115
297.26	5.116
297.26	5.115
297.26	5.118
297.21	5.118
297.21	5.118
297.31	5.116
297.32	5.118
297.34	5.120
297.36	5.116
297.40	5.120
297.42	5.122
297.49	5.121
297.50	5.121
297.56	5.121
297.59	5.122
297.52	5.120
297.53	5.121
297.49	5.121
297.48	5.119
297.52	5.119
297.52	5.121
297.52	5.118
297.53	5.119
297.63	5.121
297.62	5.121
297.72	5.119
297.71	5.121
297.72	5.122
297.72	5.123
297.73	5.120
297.82	5.122
297.78	5.121
297.75	5.120
297.71	5.122
297.71	5.120
297.75	5.120
297.72	5.119
297.74	5.122
297.80	5.122
297.81	5.122
297.87	5.122
297.97	5.121
297.95	5.122
297.97	5.122
297.98	5.121
297.97	5.120
297.98	5.123
297.96	5.122
297.94	5.120
298.00	5.123
298.03	5.122
298.08	5.122
298.08	5.122
298.10	5.120
298.13	5.122
298.12	5.121
298.13	5.121
298.12	5.121
298.15	5.122
298.22	5.121
298.22	5.122
298.23	5.122
298.20	5.123
298.20	5.125
298.24	5.125
298.24	5.126
298.26	5.126
298.27	5.128
298.30	5.127
298.33	5.127
298.35	5.130
298.37	5.128
298.40	5.128
298.43	5.128
298.42	5.127
298.41	5.128
298.38	5.127
298.32	5.127
298.33	5.127
298.36	5.125
298.38	5.127
298.44	5.126
298.44	5.126
298.49	5.126
298.50	5.127
298.59	5.128
298.68	5.127
298.72	5.127
298.74	5.128
298.74	5.126
298.74	5.128
298.69	5.128
298.67	5.127
298.64	5.126
298.63	5.127
298.61	5.127
298.69	5.126
298.74	5.128
298.78	5.128
298.78	5.127
298.89	5.128
298.88	5.128
298.89	5.128
298.90	5.127
298.91	5.127
298.94	5.127
298.94	5.127
298.94	5.128
298.93	5.128
298.95	5.128
298.95	5.128
298.95	5.130
298.96	5.127
299.02	5.128
299.05	5.128
299.05	5.127
299.05	5.130
299.06	5.128
299.12	5.130
299.06	5.128
299.05	5.130
299.10	5.127
299.11	5.127
299.19	5.128
299.18	5.128
299.22	5.130
299.29	5.128
299.30	5.130
299.33	5.125
299.36	5.128
299.37	5.128
299.36	5.128
299.38	5.130
299.38	5.130
299.35	5.130
299.31	5.128
299.32	5.125
299.37	5.128
299.35	5.128
299.34	5.128
299.42	5.127
299.42	5.128
299.49	5.128
299.48	5.128
299.47	5.131
299.53	5.131
299.58	5.130
299.53	5.131
299.56	5.128
299.56	5.126
299.57	5.126
299.52	5.127
299.58	5.126
299.56	5.130
299.60	5.130
299.58	5.126
299.66	5.126
299.64	5.130
299.66	5.132
299.69	5.134
299.71	5.134
299.66	5.137
299.69	5.130
299.67	5.133
299.67	5.130
299.65	5.130
299.66	5.129
299.66	5.129
299.69	5.132
299.75	5.132
299.80	5.133
299.81	5.132
299.87	5.134
299.90	5.133
299.90	5.134
299.94	5.133
299.94	5.136
299.92	5.134
299.98	5.134
299.97	5.132
299.93	5.133
299.92	5.133
299.97	5.134
299.99	5.133
299.98	5.133
299.99	5.134
300.03	5.134
300.07	5.134
300.09	5.133
300.08	5.134
300.07	5.134
300.07	5.136
300.07	5.134
300.12	5.136
300.13	5.136
300.12	5.134
300.14	5.136
300.15	5.136
300.20	5.134
300.20	5.134
300.22	5.134
300.24	5.134
300.27	5.136
300.25	5.136
300.29	5.134
300.33	5.136
300.36	5.136
300.33	5.136
300.37	5.137
300.33	5.134
300.38	5.136
300.34	5.137
300.33	5.134
300.33	5.136
300.38	5.134
300.38	5.134
300.43	5.134
300.48	5.136
300.48	5.134
300.53	5.134
300.53	5.137
300.52	5.134
300.53	5.137
300.58	5.136
300.57	5.133
300.53	5.134
300.53	5.136
300.49	5.134
300.54	5.136
300.54	5.137
300.58	5.134
300.63	5.136
300.68	5.133
300.72	5.134
300.73	5.134
300.75	5.134
300.82	5.134
300.86	5.134
300.86	5.136
300.83	5.136
300.84	5.137
300.84	5.134
300.82	5.136
300.87	5.137
300.82	5.136
300.85	5.136
300.85	5.136
300.87	5.137
300.89	5.136
300.94	5.136
300.97	5.137
300.99	5.137
301.07	5.138
301.07	5.139
301.09	5.143
301.10	5.143
301.12	5.144
301.04	5.139
301.05	5.140
301.04	5.140
301.05	5.138
301.07	5.139
301.04	5.137
301.05	5.138
301.09	5.135
301.10	5.138
301.10	5.138
301.11	5.138
301.16	5.139
301.20	5.140
301.19	5.142
301.28	5.143
301.29	5.144
301.29	5.145
301.28	5.145
301.28	5.143
301.32	5.143
301.31	5.143
301.30	5.143
301.35	5.142
301.30	5.143
301.35	5.142
301.30	5.140
301.33	5.142
301.33	5.140
301.36	5.142
301.33	5.142
301.36	5.142
301.42	5.142
301.43	5.143
301.43	5.143
301.54	5.143
301.51	5.143
301.54	5.142
301.60	5.146
301.61	5.143
301.64	5.144
301.56	5.143
301.55	5.143
301.55	5.143
301.52	5.144
301.55	5.144
301.57	5.143
301.61	5.146
301.59	5.142
301.61	5.144
301.72	5.144
301.76	5.144
301.76	5.143
301.77	5.144
301.73	5.144
301.69	5.142
301.65	5.146
301.70	5.144
301.71	5.144
301.74	5.144
301.71	5.146
301.76	5.143
301.81	5.144
301.81	5.143
301.80	5.144
301.87	5.143
301.94	5.144
301.97	5.143
301.97	5.144
301.97	5.143
301.98	5.144
302.01	5.144
302.03	5.144
302.07	5.148
302.02	5.143
302.02	5.143
302.08	5.146
302.15	5.144
302.21	5.144
302.27	5.143
302.30	5.145
302.32	5.149
302.32	5.151
302.29	5.151
302.27	5.147
302.22	5.145
302.24	5.145
302.20	5.145
302.22	5.145
302.26	5.145
302.28	5.144
302.32	5.148
302.40	5.149
302.39	5.152
302.46	5.152
302.47	5.152
302.44	5.154
302.49	5.154
302.53	5.155
302.61	5.155
302.56	5.152
302.53	5.152
302.53	5.152
302.52	5.152
302.57	5.151
302.54	5.152
302.56	5.151
302.62	5.151
302.71	5.152
302.74	5.152
302.70	5.152
302.76	5.154
302.79	5.154
302.82	5.155
302.79	5.152
302.80	5.155
302.81	5.152
302.84	5.154
302.81	5.154
302.85	5.155
302.88	5.152
302.89	5.156
302.89	5.154
302.93	5.155
302.95	5.155
302.94	5.154
303.02	5.155
302.99	5.154
303.01	5.154
303.03	5.155
303.10	5.154
303.15	5.156
303.15	5.154
303.14	5.152
303.15	5.152
303.13	5.154
303.08	5.155
303.11	5.154
303.14	5.152
303.07	5.156
303.06	5.156
303.09	5.156
303.10	5.156
303.15	5.156
303.22	5.152
303.30	5.154
303.35	5.156
303.40	5.154
303.45	5.152
303.47	5.155
303.50	5.152
303.50	5.156
303.44	5.155
303.44	5.155
303.41	5.152
303.40	5.155
303.36	5.155
303.38	5.152
303.35	5.152
303.40	5.154
303.46	5.152
303.54	5.152
303.63	5.156
303.68	5.155
303.72	5.158
303.76	5.158
303.76	5.161
303.76	5.161
303.76	5.159
303.76	5.155
303.72	5.156
303.71	5.157
303.71	5.155
303.66	5.156
303.70	5.155
303.73	5.155
303.75	5.155
303.78	5.155
303.81	5.155
303.87	5.156
303.96	5.158
303.99	5.159
304.09	5.161
304.06	5.163
304.07	5.164
304.05	5.162
304.04	5.161
304.03	5.159
304.10	5.158
304.10	5.158
304.11	5.158
304.13	5.157
304.12	5.161
304.15	5.161
304.19	5.163
304.22	5.164
304.27	5.163
304.31	5.165
304.35	5.164
304.34	5.164
304.37	5.167
304.35	5.164
304.35	5.164
304.35	5.167
304.35	5.164
304.35	5.164
304.37	5.164
304.37	5.163
304.47	5.163
304.45	5.163
304.51	5.164
304.58	5.168
304.63	5.169
304.68	5.173
304.72	5.174
304.74	5.175
304.73	5.175
304.75	5.174
304.72	5.173
304.73	5.169
304.68	5.168
304.66	5.168
304.68	5.168
304.69	5.168
304.73	5.171
304.78	5.171
304.89	5.174
304.91	5.174
304.99	5.176
305.03	5.177
305.06	5.176
305.09	5.179
305.04	5.177
305.05	5.177
305.04	5.175
305.01	5.176
304.98	5.175
304.97	5.175
304.91	5.176
304.94	5.176
304.97	5.176
305.02	5.176
305.09	5.176
305.11	5.176
305.14	5.176
305.14	5.179
305.24	5.176
305.24	5.177
305.27	5.179
305.27	5.177
305.30	5.179
305.31	5.177
305.23	5.177
305.19	5.180
305.17	5.179
305.20	5.176
305.24	5.176
305.19	5.177
305.19	5.176
305.23	5.177
305.24	5.177
305.30	5.179
305.37	5.179
305.44	5.179
305.42	5.183
305.47	5.181
305.49	5.182
305.50	5.182
305.55	5.181
305.52	5.180
305.51	5.181
305.51	5.181
305.53	5.179
305.52	5.179
305.53	5.180
305.60	5.180
305.62	5.181
305.60	5.185
305.59	5.181
305.63	5.184
305.62	5.184
305.66	5.186
305.72	5.188
305.72	5.188
305.75	5.192
305.75	5.191
305.79	5.193
305.82	5.195
305.81	5.194
305.82	5.192
305.82	5.192
305.80	5.188
305.86	5.188
305.85	5.188
305.84	5.187
305.86	5.191
305.86	5.188
305.92	5.188
305.94	5.191
305.99	5.192
306.01	5.193
306.06	5.193
306.09	5.194
306.14	5.194
306.16	5.193
306.15	5.193
306.14	5.194
306.10	5.193
306.07	5.193
306.01	5.193
305.96	5.193
305.99	5.192
306.00	5.191
306.06	5.193
306.13	5.193
306.16	5.192
306.20	5.194
306.28	5.195
306.30	5.199
306.32	5.199
306.34	5.200
306.34	5.199
306.33	5.198
306.31	5.197
306.32	5.197
306.23	5.193
306.24	5.197
306.32	5.192
306.34	5.195
306.37	5.195
306.42	5.197
306.43	5.198
306.47	5.200
306.53	5.207
306.56	5.207
306.59	5.210
306.62	5.210
306.62	5.206
306.56	5.205
306.55	5.204
306.54	5.203
306.52	5.203
306.51	5.202
306.50	5.202
306.53	5.203
306.62	5.204
306.68	5.203
306.76	5.207
306.83	5.212
306.85	5.217
306.90	5.222
306.93	5.223
306.97	5.223
306.90	5.220
306.94	5.218
306.92	5.215
306.87	5.215
306.88	5.214
306.90	5.211
306.92	5.212
306.98	5.215
306.98	5.216
307.03	5.221
307.03	5.218
307.06	5.218
307.11	5.222
307.11	5.221
307.16	5.221
307.20	5.223
307.22	5.223
307.19	5.223
307.20	5.220
307.21	5.220
307.23	5.220
307.27	5.222
307.31	5.223
307.31	5.225
307.34	5.227
307.35	5.227
307.35	5.227
307.38	5.228
307.34	5.223
307.37	5.224
307.40	5.223
307.40	5.223
307.37	5.228
307.37	5.224
307.41	5.226
307.47	5.228
307.49	5.230
307.60	5.234
307.66	5.238
307.69	5.239
307.70	5.241
307.68	5.240
307.65	5.238
307.63	5.237
307.59	5.235
307.62	5.234
307.61	5.234
307.65	5.229
307.65	5.228
307.67	5.232
307.74	5.234
307.76	5.238
307.80	5.239
307.84	5.241
307.88	5.246
307.94	5.249
307.95	5.253
307.96	5.256
307.93	5.250
307.94	5.245
307.91	5.242
307.88	5.240
307.88	5.239
307.83	5.241
307.88	5.243
307.92	5.247
308.01	5.253
308.02	5.254
308.11	5.258
308.14	5.270
308.16	5.275
308.19	5.276
308.18	5.275
308.18	5.268
308.16	5.265
308.16	5.264
308.14	5.262
308.16	5.261
308.15	5.258
308.19	5.258
308.22	5.266
308.28	5.269
308.32	5.271
308.38	5.280
308.44	5.288
308.48	5.295
308.49	5.296
308.52	5.296
308.47	5.291
308.45	5.287
308.43	5.285
308.39	5.283
308.38	5.283
308.36	5.283
308.34	5.282
308.38	5.284
308.43	5.288
308.54	5.289
308.61	5.293
308.67	5.296
308.74	5.303
308.76	5.306
308.76	5.311
308.81	5.312
308.78	5.305
308.74	5.301
308.67	5.298
308.64	5.298
308.63	5.300
308.60	5.300
308.62	5.299
308.67	5.300
308.72	5.302
308.77	5.300
308.87	5.301
308.93	5.306
308.96	5.307
308.98	5.311
309.03	5.313
308.99	5.309
308.98	5.307
308.98	5.307
308.93	5.307
308.93	5.304
308.93	5.305
308.97	5.305
308.92	5.306
308.98	5.307
309.03	5.310
309.08	5.310
309.10	5.313
309.17	5.314
309.17	5.317
309.21	5.318
309.21	5.318
309.19	5.316
309.19	5.314
309.13	5.316
309.13	5.313
309.18	5.313
309.19	5.310
309.24	5.312
309.24	5.314
309.30	5.314
309.32	5.318
309.41	5.318
309.45	5.320
309.47	5.325
309.48	5.328
309.48	5.329
309.49	5.328
309.48	5.324
309.45	5.322
309.44	5.322
309.44	5.319
309.49	5.318
309.48	5.322
309.49	5.319
309.49	5.319
309.52	5.319
309.56	5.319
309.55	5.323
309.56	5.326
309.60	5.325
309.63	5.325
309.63	5.332
309.75	5.338
309.74	5.335
309.71	5.334
309.70	5.334
309.71	5.330
309.70	5.331
309.65	5.330
309.69	5.332
309.72	5.330
309.75	5.334
309.75	5.334
309.82	5.335
309.83	5.335
309.84	5.336
309.90	5.337
309.85	5.336
309.85	5.335
309.84	5.335
309.85	5.337
309.79	5.337
309.80	5.335
309.85	5.337
309.87	5.336
309.90	5.337
309.93	5.338
309.92	5.342
309.96	5.338
309.96	5.341
310.03	5.340
310.02	5.343
310.02	5.343
310.01	5.342
309.98	5.342
309.98	5.340
309.97	5.340
310.02	5.342
310.11	5.340
310.12	5.343
310.11	5.345
310.14	5.345
310.15	5.345
310.16	5.345
310.13	5.344
310.11	5.345
310.13	5.342
310.07	5.344
310.06	5.342
310.14	5.340
310.11	5.342
310.21	5.344
310.16	5.348
310.25	5.350
310.26	5.354
310.26	5.353
310.26	5.352
310.27	5.352
310.26	5.352
310.27	5.352
310.25	5.348
310.28	5.346
310.27	5.349
310.29	5.348
310.31	5.352
310.34	5.353
310.35	5.354
310.42	5.357
310.42	5.360
310.50	5.356
310.55	5.361
310.51	5.361
310.49	5.358
310.47	5.355
310.51	5.355
310.52	5.354
310.47	5.354
310.52	5.354
310.57	5.355
310.58	5.355
310.61	5.356
310.61	5.358
310.61	5.359
310.58	5.361
310.65	5.363
310.69	5.363
310.70	5.366
310.69	5.366
310.74	5.372
310.77	5.370
310.78	5.371
310.75	5.371
310.75	5.371
310.78	5.371
310.81	5.371
310.83	5.370
310.78	5.366
310.83	5.368
310.84	5.370
310.83	5.371
310.88	5.374
310.92	5.378
310.97	5.378
310.98	5.378
311.03	5.381
311.00	5.381
311.04	5.380
311.03	5.379
311.05	5.377
311.08	5.374
311.09	5.374
311.09	5.376
311.08	5.376
311.15	5.380
311.15	5.381
311.21	5.383
311.21	5.387
311.26	5.389
311.28	5.391
311.33	5.393
311.31	5.393
311.33	5.392
311.32	5.388
311.29	5.386
311.28	5.384
311.23	5.386
311.25	5.386
311.23	5.386
311.26	5.388
311.34	5.385
311.40	5.390
311.43	5.392
311.47	5.398
311.49	5.400
311.52	5.405
311.54	5.403
311.58	5.403
311.49	5.396
311.53	5.398
311.51	5.396
311.48	5.396
311.44	5.398
311.45	5.397
311.49	5.397
311.53	5.398
311.54	5.404
311.64	5.404
311.67	5.405
311.68	5.405
311.68	5.407
311.70	5.407
311.72	5.406
311.70	5.402
311.68	5.402
311.70	5.402
311.70	5.403
311.71	5.402
311.71	5.403
311.76	5.404
311.79	5.407
311.78	5.407
311.85	5.409
311.86	5.410
311.88	5.415
311.90	5.414
311.90	5.415
311.89	5.416
311.93	5.416
311.96	5.416
311.96	5.420
311.99	5.417
311.96	5.419
312.02	5.421
312.01	5.422
312.08	5.419
312.07	5.419
312.06	5.421
312.09	5.420
312.10	5.423
312.09	5.425
312.12	5.425
312.10	5.425
312.12	5.426
312.15	5.426
312.15	5.429
312.16	5.428
312.26	5.428
312.26	5.429
312.26	5.429
312.29	5.431
312.23	5.431
312.26	5.431
312.30	5.432
312.32	5.431
312.30	5.429
312.35	5.428
312.37	5.429
312.41	5.432
312.49	5.431
312.53	5.434
312.55	5.435
312.56	5.436
312.59	5.438
312.62	5.435
312.58	5.438
312.60	5.435
312.57	5.434
312.50	5.434
312.53	5.433
312.53	5.433
312.55	5.433
312.60	5.434
312.58	5.436
312.64	5.438
312.71	5.439
312.77	5.440
312.83	5.441
312.83	5.443
312.85	5.443
312.85	5.443
312.87	5.443
312.78	5.443
312.74	5.439
312.73	5.440
312.69	5.440
312.72	5.441
312.75	5.438
312.75	5.441
312.83	5.443
312.90	5.443
312.96	5.443
313.02	5.444
313.03	5.445
313.07	5.446
313.08	5.449
313.08	5.447
313.06	5.446
313.01	5.445
312.99	5.446
312.98	5.445
312.95	5.446
312.91	5.445
312.98	5.445
313.00	5.445
313.08	5.445
313.13	5.446
313.19	5.446
313.21	5.447
313.25	5.450
313.29	5.453
313.33	5.454
313.31	5.454
313.32	5.451
313.31	5.450
313.27	5.450
313.28	5.450
313.28	5.449
313.31	5.451
313.30	5.449
313.28	5.449
313.38	5.453
313.43	5.451
313.46	5.453
313.54	5.454
313.59	5.459
313.63	5.464
313.69	5.466
313.68	5.471
313.70	5.464
313.68	5.463
313.65	5.462
313.59	5.462
313.59	5.458
313.53	5.461
313.53	5.457
313.57	5.457
313.55	5.459
313.57	5.461
313.64	5.461
313.71	5.461
313.76	5.462
313.75	5.463
313.83	5.468
313.87	5.469
313.90	5.469
313.90	5.468
313.91	5.465
313.84	5.462
313.83	5.464
313.83	5.464
313.79	5.463
313.78	5.464
313.76	5.464
313.81	5.465
313.85	5.468
313.92	5.465
313.97	5.468
314.05	5.470
314.09	5.472
314.17	5.480
314.18	5.477
314.21	5.482
314.19	5.479
314.14	5.477
314.17	5.475
314.10	5.473
314.07	5.474
314.12	5.471
314.08	5.471
314.07	5.470
314.15	5.471
314.19	5.474
314.27	5.475
314.31	5.476
314.36	5.476
314.38	5.480
314.41	5.484
314.44	5.481
314.46	5.481
314.44	5.478
314.42	5.480
314.45	5.476
314.42	5.476
314.40	5.479
314.42	5.479
314.46	5.479
314.47	5.480
314.57	5.481
314.62	5.483
314.66	5.483
314.67	5.488
314.76	5.490
314.78	5.492
314.83	5.490
314.79	5.488
314.79	5.488
314.78	5.487
314.78	5.488
314.78	5.487
314.74	5.487
314.77	5.486
314.80	5.487
314.79	5.487
314.80	5.489
314.84	5.489
314.89	5.493
314.89	5.493
314.93	5.495
314.94	5.495
314.98	5.495
315.03	5.498
315.02	5.498
315.10	5.499
315.09	5.500
315.18	5.500
315.13	5.504
315.16	5.504
315.19	5.500
315.19	5.501
315.16	5.500
315.14	5.499
315.18	5.500
315.19	5.499
315.25	5.501
315.26	5.506
315.29	5.504
315.33	5.505
315.36	5.508
315.39	5.507
315.39	5.507
315.40	5.511
315.44	5.507
315.40	5.507
315.42	5.507
315.45	5.505
315.49	5.507
315.49	5.509
315.54	5.507
315.52	5.507
315.56	5.512
315.56	5.515
315.65	5.516
315.69	5.515
315.69	5.517
315.70	5.519
315.77	5.521
315.78	5.524
315.80	5.521
315.80	5.517
315.82	5.519
315.78	5.516
315.80	5.517
315.70	5.517
315.75	5.516
315.80	5.515
315.86	5.516
315.86	5.519
315.92	5.521
316.00	5.523
316.04	5.525
316.08	5.527
316.11	5.530
316.09	5.528
316.02	5.527
316.04	5.527
316.04	5.523
316.06	5.522
316.04	5.524
316.06	5.525
316.11	5.524
316.10	5.524
316.11	5.527
316.11	5.528
316.15	5.528
316.15	5.528
316.20	5.530
316.21	5.534
316.19	5.532
316.21	5.533
316.22	5.534
316.18	5.532
316.21	5.529
316.26	5.529
316.26	5.529
316.27	5.530
316.28	5.528
316.30	5.532
316.39	5.534
316.45	5.539
316.47	5.539
316.52	5.541
316.51	5.541
316.56	5.540
316.57	5.541
316.54	5.542
316.52	5.540
316.58	5.540
316.53	5.541
316.53	5.541
316.53	5.538
316.52	5.540
316.57	5.540
316.62	5.540
316.66	5.541
316.65	5.542
316.70	5.542
316.75	5.543
316.80	5.543
316.70	5.542
316.73	5.542
316.66	5.542
316.67	5.542
316.62	5.543
316.64	5.542
316.62	5.540
316.68	5.541
316.66	5.541
316.66	5.542
316.66	5.542
316.64	5.543
316.66	5.542
316.66	5.542
316.73	5.543
316.72	5.542
316.77	5.542
316.78	5.541
316.78	5.543
316.82	5.543
316.84	5.545
316.90	5.549
316.94	5.549
316.95	5.551
317.01	5.548
317.05	5.550
317.02	5.548
316.99	5.548
317.02	5.546
316.94	5.547
316.98	5.548
316.95	5.547
317.03	5.546
317.01	5.548
317.04	5.548
317.08	5.551
317.15	5.552
317.25	5.554
317.30	5.560
317.34	5.559
317.35	5.560
317.39	5.560
317.39	5.559
317.35	5.557
317.31	5.558
317.36	5.554
317.39	5.557
317.35	5.553
317.39	5.557
317.40	5.557
317.40	5.554
317.42	5.558
317.40	5.559
317.39	5.557
317.37	5.554
317.41	5.556
317.46	5.554
317.49	5.553
317.52	5.557
317.57	5.559
317.56	5.560
317.60	5.560
317.62	5.564
317.64	5.564
317.66	5.561
317.72	5.561
317.72	5.561
317.68	5.561
317.67	5.561
317.65	5.561
317.67	5.560
317.71	5.560
317.72	5.564
317.73	5.560
317.79	5.563
317.78	5.561
317.79	5.565
317.86	5.561
317.89	5.563
317.88	5.563
317.86	5.563
317.92	5.561
317.92	5.563
317.93	5.561
317.87	5.561
317.87	5.561
317.90	5.563
317.91	5.563
317.95	5.565
317.96	5.559
318.01	5.561
318.00	5.565
318.06	5.565
318.06	5.561
318.16	5.565
318.18	5.566
318.15	5.563
318.15	5.561
318.16	5.563
318.16	5.563
318.17	5.563
318.15	5.563
318.12	5.563
318.13	5.563
318.11	5.561
318.16	5.560
318.16	5.565
318.21	5.563
318.26	5.563
318.26	5.563
318.28	5.561
318.30	5.563
318.32	5.563
318.35	5.565
318.36	5.563
318.36	5.564
318.36	5.563
318.38	5.563
318.33	5.563
318.35	5.565
318.31	5.563
318.31	5.563
318.30	5.563
318.31	5.564
318.38	5.561
318.42	5.561
318.47	5.566
318.47	5.566
318.47	5.569
318.52	5.570
318.55	5.569
318.52	5.569
318.57	5.570
318.57	5.566
318.61	5.566
318.59	5.566
318.53	5.565
318.51	5.565
318.58	5.566
318.59	5.566
318.65	5.566
318.64	5.569
318.65	5.570
318.71	5.570
318.73	5.572
318.75	5.575
318.78	5.575
318.71	5.572
318.70	5.570
318.66	5.568
318.67	5.568
318.64	5.568
318.67	5.568
318.72	5.572
318.73	5.569
318.76	5.573
318.84	5.571
318.89	5.572
318.90	5.576
318.97	5.576
319.00	5.577
319.01	5.580
319.03	5.577
319.03	5.575
318.99	5.576
319.00	5.576
318.97	5.576
318.95	5.576
318.95	5.576
318.93	5.576
319.02	5.575
319.03	5.576
319.05	5.575
319.04	5.579
319.12	5.576
319.20	5.580
319.21	5.577
319.24	5.578
319.24	5.579
319.20	5.582
319.24	5.578
319.18	5.577
319.18	5.577
319.18	5.577
319.19	5.578
319.18	5.578
319.20	5.578
319.19	5.578
319.26	5.579
319.29	5.577
319.35	5.578
319.39	5.578
319.45	5.578
319.48	5.579
319.50	5.579
319.44	5.579
319.49	5.578
319.49	5.582
319.45	5.578
319.46	5.579
319.39	5.579
319.43	5.577
319.44	5.578
319.53	5.578
319.55	5.578
319.58	5.578
319.70	5.579
319.65	5.582
319.74	5.579
319.75	5.578
319.75	5.579
319.74	5.578
319.69	5.582
319.76	5.579
319.76	5.579
319.71	5.579
319.70	5.579
319.70	5.579
319.74	5.579
319.75	5.579
319.77	5.577
319.84	5.578
319.81	5.578
319.92	5.579
319.92	5.584
319.95	5.587
320.01	5.591
320.06	5.591
320.03	5.591
320.06	5.593
320.06	5.593
320.06	5.591
320.03	5.588
320.06	5.588
320.05	5.587
320.07	5.586
320.09	5.588
320.09	5.587
320.11	5.587
320.15	5.590
320.21	5.591
320.22	5.593
320.18	5.593
320.26	5.595
320.24	5.595
320.24	5.594
320.31	5.596
320.31	5.595
320.31	5.595
320.33	5.595
320.34	5.596
320.41	5.595
320.35	5.596
320.34	5.595
320.35	5.594
320.34	5.595
320.39	5.594
320.40	5.593
320.41	5.594
320.44	5.594
320.42	5.590
320.47	5.593
320.48	5.595
320.52	5.596
320.56	5.596
320.56	5.597
320.57	5.597
320.60	5.600
320.65	5.597
320.56	5.596
320.57	5.596
320.48	5.596
320.47	5.595
320.47	5.595
320.52	5.596
320.52	5.596
320.62	5.595
320.64	5.596
320.64	5.596
320.72	5.600
320.78	5.600
320.81	5.601
320.90	5.602
320.88	5.602
320.85	5.601
320.86	5.601
320.81	5.600
320.80	5.599
320.81	5.601
320.76	5.600
320.76	5.599
320.80	5.599
320.83	5.599
320.84	5.600
320.88	5.600
320.97	5.602
320.98	5.603
321.00	5.603
321.06	5.605
321.08	5.607
321.09	5.608
321.13	5.608
321.14	5.607
321.19	5.604
321.16	5.604
321.16	5.604
321.14	5.604
321.13	5.605
321.16	5.602
321.13	5.602
321.19	5.604
321.15	5.605
321.19	5.605
321.14	5.604
321.18	5.607
321.15	5.604
321.22	5.604
321.21	5.605
321.21	5.607
321.23	5.607
321.24	5.608
321.30	5.607
321.34	5.611
321.42	5.612
321.44	5.612
321.42	5.613
321.45	5.613
321.49	5.613
321.48	5.613
321.49	5.614
321.48	5.612
321.44	5.612
321.39	5.612
321.38	5.612
321.39	5.613
321.39	5.612
321.44	5.612
321.45	5.612
321.49	5.613
321.49	5.613
321.57	5.612
321.60	5.614
321.66	5.613
321.74	5.613
321.70	5.614
321.72	5.613
321.73	5.615
321.71	5.614
321.65	5.614
321.65	5.612
321.70	5.613
321.64	5.614
321.62	5.612
321.67	5.612
321.65	5.612
321.71	5.612
321.77	5.613
321.85	5.613
321.86	5.614
321.90	5.614
321.92	5.613
321.92	5.614
321.96	5.614
321.96	5.613
321.96	5.614
322.01	5.614
321.98	5.611
322.03	5.614
322.00	5.613
322.03	5.614
322.00	5.615
322.04	5.612
322.06	5.613
322.03	5.615
322.05	5.614
322.04	5.614
322.11	5.615
322.11	5.613
322.12	5.614
322.18	5.619
322.19	5.621
322.31	5.623
322.31	5.624
322.39	5.626
322.42	5.626
322.44	5.627
322.46	5.626
322.42	5.625
322.42	5.624
322.45	5.623
322.43	5.623
322.43	5.623
322.43	5.623
322.46	5.623
322.44	5.625
322.51	5.624
322.60	5.625
322.60	5.629
322.66	5.630
322.68	5.630
322.67	5.629
322.75	5.630
322.76	5.630
322.77	5.631
322.82	5.630
322.81	5.631
322.78	5.630
322.80	5.630
322.83	5.630
322.83	5.630
322.83	5.629
322.96	5.630
322.91	5.631
322.98	5.631
323.03	5.630
323.01	5.631
323.04	5.630
323.05	5.631
323.10	5.630
323.12	5.628
323.17	5.630
323.15	5.632
323.14	5.631
323.14	5.629
323.09	5.630
323.08	5.631
323.12	5.629
323.14	5.629
323.14	5.632
323.20	5.631
323.22	5.629
323.26	5.630
323.30	5.635
323.37	5.637
323.39	5.643
323.43	5.644
323.54	5.644
323.56	5.648
323.53	5.646
323.46	5.643
323.51	5.641
323.49	5.642
323.47	5.641
323.46	5.639
323.45	5.639
323.44	5.639
323.44	5.639
323.55	5.642
323.58	5.642
323.61	5.643
323.70	5.644
323.78	5.644
323.81	5.648
323.85	5.647
323.82	5.646
323.80	5.644
323.82	5.646
323.84	5.646
323.85	5.644
323.83	5.643
323.87	5.644
323.86	5.647
323.90	5.644
323.91	5.643
323.91	5.643
323.97	5.644
324.01	5.646
324.07	5.646
324.11	5.644
324.16	5.646
324.21	5.644
324.24	5.646
324.23	5.647
324.26	5.644
324.22	5.646
324.20	5.647
324.19	5.646
324.21	5.647
324.14	5.646
324.18	5.646
324.18	5.644
324.21	5.646
324.27	5.646
324.33	5.647
324.39	5.646
324.43	5.646
324.50	5.647
324.51	5.649
324.52	5.648
324.53	5.648
324.55	5.649
324.55	5.650
324.52	5.646
324.52	5.647
324.57	5.647
324.61	5.648
324.60	5.648
324.61	5.650
324.65	5.650
324.70	5.650
324.74	5.649
324.75	5.650
324.78	5.652
324.73	5.652
324.80	5.650
324.79	5.653
324.90	5.649
324.89	5.649
324.92	5.653
324.97	5.658
324.92	5.658
324.93	5.659
325.04	5.660
325.07	5.660
325.06	5.660
325.08	5.659
325.12	5.660
325.05	5.660
325.08	5.659
325.12	5.661
325.16	5.658
325.13	5.660
325.12	5.659
325.19	5.659
325.21	5.659
325.26	5.660
325.31	5.661
325.32	5.660
325.37	5.660
325.39	5.660
325.41	5.660
325.44	5.661
325.39	5.660
325.45	5.661
325.45	5.661
325.44	5.661
325.44	5.660
325.48	5.661
325.49	5.659
325.54	5.660
325.55	5.660
325.61	5.661
325.66	5.661
325.59	5.660
325.55	5.660
325.61	5.661
325.63	5.661
325.62	5.660
325.66	5.661
325.66	5.660
325.70	5.660
325.73	5.661
325.78	5.662
325.78	5.661
325.75	5.661
325.85	5.660
325.84	5.660
325.88	5.661
325.90	5.661
325.89	5.661
325.96	5.660
325.95	5.660
325.91	5.660
325.90	5.661
325.94	5.661
325.95	5.660
325.95	5.661
326.05	5.661
326.06	5.666
326.16	5.662
326.18	5.665
326.17	5.664
326.23	5.664
326.17	5.664
326.20	5.664
326.20	5.665
326.19	5.664
326.17	5.664
326.21	5.664
326.21	5.662
326.24	5.664
326.23	5.666
326.26	5.666
326.31	5.664
326.33	5.667
326.34	5.667
326.40	5.667
326.44	5.668
326.47	5.671
326.51	5.668
326.44	5.668
326.52	5.668
326.50	5.668
326.50	5.668
326.52	5.667
326.49	5.667
326.43	5.668
326.53	5.666
326.58	5.666
326.61	5.667
326.59	5.671
326.65	5.668
326.71	5.671
326.72	5.672
326.74	5.672
326.78	5.672
326.75	5.671
326.77	5.668
326.76	5.668
326.77	5.672
326.74	5.672
326.72	5.672
326.69	5.668
326.74	5.671
326.78	5.671
326.78	5.668
326.88	5.668
326.84	5.671
326.88	5.671
326.96	5.671
327.02	5.673
327.03	5.671
327.09	5.671
327.10	5.671
327.04	5.672
327.13	5.673
327.13	5.672
327.10	5.672
327.14	5.672
327.13	5.672
327.14	5.672
327.15	5.672
327.14	5.672
327.17	5.672
327.24	5.672
327.28	5.672
327.32	5.673
327.28	5.673
327.35	5.668
327.38	5.676
327.47	5.671
327.47	5.674
327.49	5.674
327.43	5.672
327.43	5.672
327.43	5.674
327.47	5.674
327.37	5.672
327.39	5.671
327.39	5.672
327.42	5.674
327.44	5.673
327.52	5.673
327.55	5.674
327.61	5.676
327.60	5.679
327.73	5.683
327.75	5.683
327.76	5.682
327.77	5.682
327.75	5.679
327.74	5.679
327.69	5.678
327.61	5.677
327.65	5.677
327.65	5.675
327.60	5.677
327.68	5.676
327.71	5.679
327.75	5.677
327.81	5.680
327.85	5.682
327.93	5.680
327.95	5.683
327.99	5.683
327.96	5.683
328.00	5.683
327.95	5.683
327.93	5.680
327.93	5.683
327.90	5.683
327.93	5.683
327.95	5.683
327.95	5.683
328.00	5.683
328.11	5.684
328.14	5.683
328.24	5.683
328.22	5.684
328.26	5.683
328.23	5.683
328.23	5.683
328.21	5.683
328.21	5.683
328.16	5.685
328.16	5.683
328.21	5.683
328.21	5.683
328.33	5.683
328.32	5.683
328.39	5.683
328.41	5.684
328.47	5.684
328.54	5.683
328.52	5.683
328.52	5.685
328.52	5.684
328.53	5.683
328.47	5.684
328.48	5.683
328.48	5.684
328.47	5.683
328.52	5.683
328.59	5.684
328.60	5.683
328.66	5.683
328.72	5.684
328.77	5.683
328.83	5.685
328.87	5.683
328.87	5.683
328.86	5.685
328.75	5.684
328.72	5.683
328.70	5.684
328.65	5.684
328.68	5.684
328.70	5.684
328.78	5.684
328.83	5.684
328.92	5.684
328.96	5.685
328.99	5.685
329.00	5.685
329.09	5.688
329.03	5.686
329.09	5.686
329.07	5.686
329.07	5.686
329.05	5.685
329.02	5.683
329.07	5.685
329.08	5.686
329.14	5.689
329.18	5.688
329.22	5.689
329.25	5.691
329.22	5.694
329.27	5.695
329.28	5.695
329.27	5.691
329.28	5.693
329.34	5.691
329.33	5.691
329.33	5.691
329.35	5.691
329.45	5.693
329.46	5.693
329.55	5.695
329.55	5.695
329.59	5.695
329.58	5.695
329.58	5.694
329.58	5.696
329.59	5.695
329.59	5.696
329.59	5.696
329.66	5.698
329.66	5.702
329.68	5.705
329.66	5.707
329.74	5.703
329.76	5.704
329.68	5.702
329.68	5.700
329.67	5.699
329.69	5.701
329.72	5.700
329.71	5.701
329.77	5.701
329.79	5.701
329.84	5.703
329.91	5.703
329.92	5.704
329.89	5.708
329.93	5.706
329.96	5.708
329.98	5.704
329.91	5.704
329.94	5.703
329.93	5.703
329.91	5.703
329.90	5.707
329.99	5.703
329.98	5.703
330.01	5.706
330.03	5.709
330.09	5.706
330.09	5.706
330.12	5.706
330.17	5.704
330.12	5.704
330.15	5.704
330.15	5.706
330.12	5.704
330.16	5.703
330.15	5.704
330.23	5.704
330.29	5.707
330.30	5.707
330.34	5.707
330.41	5.707
330.45	5.712
330.48	5.709
330.43	5.709
330.45	5.709
330.44	5.708
330.42	5.708
330.43	5.708
330.44	5.709
330.44	5.707
330.49	5.709
330.58	5.708
330.58	5.711
330.63	5.718
330.64	5.719
330.68	5.715
330.67	5.719
330.69	5.714
330.65	5.714
330.65	5.713
330.63	5.713
330.64	5.713
330.66	5.712
330.63	5.714
330.68	5.715
330.74	5.718
330.80	5.719
330.84	5.720
330.92	5.719
330.94	5.720
330.90	5.720
330.96	5.720
330.89	5.718
330.94	5.720
330.90	5.721
330.93	5.720
330.92	5.720
330.95	5.717
330.99	5.719
331.01	5.719
331.04	5.719
331.07	5.719
331.11	5.719
331.16	5.721
331.19	5.719
331.24	5.720
331.30	5.718
331.31	5.719
331.29	5.718
331.22	5.720
331.22	5.720
331.22	5.721
331.18	5.719
331.25	5.720
331.22	5.721
331.23	5.719
331.26	5.721
331.30	5.720
331.36	5.720
331.40	5.718
331.41	5.718
331.45	5.724
331.46	5.726
331.51	5.727
331.50	5.729
331.55	5.730
331.53	5.729
331.57	5.727
331.56	5.727
331.60	5.727
331.61	5.729
331.64	5.729
331.68	5.726
331.67	5.729
331.68	5.729
331.65	5.729
331.70	5.729
331.66	5.729
331.71	5.727
331.71	5.725
331.74	5.725
331.68	5.727
331.72	5.725
331.76	5.726
331.75	5.729
331.81	5.729
331.87	5.726
331.92	5.729
331.94	5.730
332.00	5.729
332.02	5.730
332.02	5.730
332.01	5.730
332.03	5.730
332.02	5.729
331.97	5.730
331.93	5.729
331.93	5.729
331.93	5.730
331.92	5.729
332.00	5.729
331.97	5.729
332.04	5.730
332.08	5.729
332.14	5.730
332.14	5.730
332.17	5.731
332.15	5.732
332.13	5.732
332.11	5.730
332.10	5.728
332.11	5.729
332.12	5.730
332.09	5.730
332.12	5.730
332.19	5.731
332.24	5.731
332.28	5.731
332.31	5.731
332.38	5.731
332.43	5.735
332.42	5.735
332.48	5.736
332.45	5.735
332.47	5.733
332.43	5.731
332.45	5.735
332.40	5.733
332.41	5.731
332.40	5.733
332.48	5.733
332.49	5.731
332.52	5.731
332.56	5.736
332.63	5.736
332.71	5.735
332.74	5.737
332.76	5.737
332.75	5.736
332.74	5.736
332.69	5.736
332.73	5.732
332.68	5.736
332.61	5.736
332.63	5.736
332.60	5.736
332.72	5.736
332.76	5.736
332.82	5.735
332.89	5.737
332.90	5.738
333.00	5.739
333.07	5.741
333.07	5.742
333.04	5.741
333.05	5.739
333.01	5.739
332.97	5.739
332.95	5.739
332.97	5.739
332.97	5.736
332.94	5.738
332.95	5.738
333.00	5.738
333.05	5.739
333.10	5.739
333.15	5.743
333.18	5.741
333.22	5.742
333.25	5.741
333.28	5.742
333.28	5.741
333.33	5.742
333.27	5.742
333.29	5.741
333.32	5.741
333.35	5.738
333.32	5.741
333.35	5.741
333.39	5.741
333.44	5.741
333.48	5.742
333.49	5.742
333.51	5.742
333.57	5.743
333.61	5.744
333.56	5.746
333.58	5.744
333.61	5.746
333.59	5.743
333.66	5.742
333.69	5.742
333.76	5.744
333.76	5.744
333.81	5.747
333.84	5.747
333.90	5.747
333.87	5.749
333.97	5.747
333.96	5.746
333.92	5.747
333.98	5.747
333.95	5.747
333.97	5.749
334.02	5.747
334.08	5.748
334.12	5.748
334.17	5.748
334.16	5.749
334.13	5.748
334.13	5.746
334.14	5.748
334.16	5.747
334.14	5.747
334.19	5.748
334.26	5.747
334.29	5.749
334.32	5.748
334.38	5.749
334.42	5.749
334.43	5.748
334.45	5.748
334.48	5.748
334.49	5.747
334.50	5.748
334.49	5.748
334.54	5.746
334.50	5.748
334.54	5.753
334.60	5.754
334.58	5.755
334.63	5.754
334.67	5.752
334.74	5.755
334.78	5.755
334.80	5.754
334.76	5.755
334.76	5.753
334.79	5.754
334.76	5.754
334.77	5.755
334.79	5.754
334.78	5.754
334.81	5.753
334.84	5.753
334.84	5.754
334.90	5.754
334.94	5.754
334.95	5.754
334.99	5.754
335.04	5.755
335.07	5.754
335.10	5.754
335.12	5.753
335.15	5.755
335.15	5.754
335.16	5.756
335.19	5.755
335.18	5.753
335.19	5.753
335.22	5.755
335.26	5.753
335.25	5.753
335.19	5.754
335.26	5.754
335.26	5.755
335.29	5.754
335.30	5.755
335.38	5.754
335.41	5.754
335.41	5.754
335.41	5.756
335.49	5.755
335.51	5.755
335.51	5.753
335.54	5.755
335.51	5.754
335.49	5.755
335.51	5.756
335.53	5.753
335.52	5.755
335.49	5.755
335.54	5.755
335.60	5.753
335.63	5.754
335.64	5.755
335.71	5.754
335.77	5.756
335.77	5.758
335.86	5.758
335.82	5.756
335.86	5.758
335.84	5.755
335.86	5.758
335.81	5.756
335.82	5.756
335.80	5.758
335.82	5.756
335.78	5.758
335.79	5.756
335.83	5.755
335.89	5.755
335.92	5.758
336.02	5.758
336.06	5.762
336.08	5.759
336.11	5.761
336.13	5.760
336.09	5.759
336.13	5.760
336.08	5.759
336.08	5.760
336.01	5.758
336.01	5.759
336.03	5.760
336.02	5.759
336.13	5.760
336.15	5.760
336.23	5.760
336.33	5.760
336.36	5.763
336.38	5.763
336.37	5.761
336.39	5.759
336.38	5.759
336.36	5.763
336.35	5.763
336.33	5.761
336.35	5.760
336.34	5.761
336.33	5.760
336.36	5.760
336.40	5.761
336.45	5.764
336.49	5.761
336.55	5.763
336.59	5.761
336.64	5.761
336.64	5.763
336.68	5.761
336.67	5.761
336.60	5.763
336.57	5.761
336.59	5.763
336.65	5.761
336.68	5.763
336.70	5.763
336.66	5.763
336.75	5.760
336.82	5.764
336.87	5.764
336.88	5.764
336.91	5.764
336.94	5.765
336.98	5.763
336.97	5.761
336.94	5.763
336.96	5.764
336.95	5.763
336.94	5.761
336.95	5.763
337.04	5.760
337.02	5.763
337.07	5.763
337.15	5.764
337.22	5.764
337.21	5.766
337.22	5.764
337.27	5.765
337.28	5.765
337.25	5.764
337.23	5.764
337.17	5.764
337.21	5.765
337.18	5.764
337.21	5.763
337.23	5.763
337.26	5.766
337.29	5.764
337.32	5.764
337.37	5.764
337.47	5.766
337.47	5.766
337.47	5.766
337.49	5.767
337.52	5.766
337.57	5.766
337.59	5.766
337.55	5.764
337.56	5.764
337.59	5.763
337.57	5.766
337.61	5.764
337.62	5.765
337.66	5.767
337.74	5.767
337.74	5.767
337.76	5.767
337.79	5.766
337.84	5.769
337.81	5.767
337.88	5.769
337.84	5.767
337.89	5.767
337.88	5.767
337.90	5.765
337.86	5.769
337.85	5.767
337.92	5.765
337.91	5.767
338.01	5.767
338.02	5.765
338.03	5.765
338.03	5.767
338.09	5.767
338.09	5.769
338.15	5.766
338.13	5.769
338.14	5.766
338.19	5.771
338.22	5.769
338.25	5.770
338.29	5.772
338.29	5.770
338.30	5.770
338.36	5.771
338.34	5.770
338.41	5.770
338.39	5.768
338.41	5.770
338.41	5.771
338.44	5.771
338.46	5.771
338.53	5.770
338.54	5.771
338.59	5.770
338.62	5.770
338.62	5.768
338.70	5.770
338.68	5.770
338.68	5.770
338.72	5.768
338.65	5.771
338.65	5.770
338.66	5.770
338.74	5.770
338.80	5.768
338.80	5.768
338.81	5.770
338.84	5.770
338.90	5.771
338.98	5.770
338.96	5.768
339.06	5.770
339.06	5.771
339.11	5.771
339.11	5.770
339.11	5.770
339.13	5.772
339.16	5.770
339.17	5.770
339.21	5.772
339.21	5.769
339.16	5.771
339.19	5.772
339.29	5.770
339.34	5.769
339.31	5.771
339.39	5.770
339.37	5.772
339.42	5.772
339.48	5.772
339.45	5.776
339.47	5.774
339.52	5.772
339.50	5.776
339.54	5.774
339.52	5.772
339.53	5.772
339.49	5.772
339.52	5.776
339.52	5.772
339.50	5.772
339.52	5.772
339.57	5.774
339.62	5.774
339.69	5.774
339.70	5.776
339.70	5.774
339.75	5.775
339.84	5.774
339.88	5.774
339.86	5.775
339.86	5.776
339.87	5.775
339.91	5.774
339.85	5.772
339.87	5.774
339.89	5.776
339.86	5.777
339.90	5.774
339.91	5.774
339.99	5.772
340.00	5.774
340.05	5.775
340.08	5.775
340.09	5.775
340.08	5.775
340.14	5.775
340.12	5.775
340.14	5.774
340.10	5.774
340.16	5.774
340.15	5.775
340.19	5.774
340.21	5.777
340.28	5.774
340.34	5.774
340.36	5.775
340.40	5.774
340.46	5.775
340.43	5.775
340.39	5.774
340.39	5.775
340.44	5.774
340.38	5.775
340.38	5.775
340.39	5.775
340.40	5.774
340.39	5.775
340.44	5.774
340.49	5.777
340.54	5.774
340.60	5.775
340.65	5.776
340.71	5.775
340.75	5.775
340.73	5.776
340.77	5.775
340.77	5.775
340.75	5.774
340.70	5.775
340.68	5.775
340.65	5.776
340.70	5.775
340.66	5.775
340.70	5.775
340.78	5.775
340.81	5.778
340.90	5.777
341.00	5.776
341.04	5.776
341.09	5.775
341.10	5.777
341.12	5.776
341.09	5.776
341.09	5.777
341.06	5.776
341.02	5.776
341.02	5.777
340.99	5.776
341.00	5.776
341.00	5.776
341.06	5.776
341.16	5.777
341.24	5.776
341.27	5.775
341.32	5.777
341.37	5.776
341.41	5.777
341.34	5.776
341.32	5.777
341.33	5.776
341.33	5.776
341.31	5.777
341.30	5.777
341.32	5.780
341.34	5.775
341.42	5.777
341.46	5.777
341.49	5.780
341.53	5.775
341.57	5.776
341.63	5.776
341.60	5.779
341.62	5.777
341.58	5.777
341.57	5.777
341.54	5.777
341.55	5.779
341.57	5.776
341.58	5.776
341.63	5.777
341.67	5.777
341.68	5.779
341.74	5.776
341.77	5.777
341.83	5.776
341.82	5.779
341.91	5.777
341.93	5.777
341.98	5.780
341.93	5.779
341.91	5.779
341.96	5.779
341.99	5.779
341.99	5.777
341.99	5.775
341.99	5.779
342.04	5.779
342.05	5.779
342.09	5.779
342.08	5.780
342.09	5.780
342.15	5.780
342.14	5.781
342.18	5.780
342.25	5.781
342.25	5.780
342.30	5.781
342.31	5.781
342.26	5.780
342.30	5.779
342.35	5.780
342.40	5.780
342.39	5.780
342.43	5.781
342.38	5.781
342.41	5.780
342.40	5.780
342.40	5.780
342.48	5.781
342.46	5.780
342.48	5.780
342.56	5.781
342.60	5.781
342.66	5.781
342.66	5.778
342.72	5.781
342.73	5.780
342.74	5.781
342.78	5.781
342.71	5.780
342.71	5.780
342.71	5.781
342.68	5.781
342.67	5.780
342.71	5.778
342.79	5.780
342.81	5.780
342.86	5.781
342.98	5.781
343.01	5.782
343.09	5.782
343.05	5.782
343.04	5.781
343.10	5.781
343.10	5.782
343.13	5.783
343.09	5.779
343.07	5.782
343.07	5.782
343.02	5.780
343.07	5.782
343.11	5.782
343.16	5.782
343.22	5.781
343.25	5.782
343.30	5.782
343.37	5.781
343.43	5.782
343.43	5.782
343.40	5.782
343.39	5.781
343.33	5.781
343.30	5.782
343.26	5.781
343.24	5.781
343.26	5.781
343.29	5.781
343.31	5.782
343.40	5.782
343.48	5.781
343.54	5.782
343.60	5.781
343.63	5.782
343.64	5.782
343.68	5.779
343.70	5.781
343.70	5.782
343.69	5.782
343.67	5.782
343.66	5.782
343.70	5.782
343.69	5.782
343.72	5.782
343.76	5.781
343.84	5.781
343.94	5.781
343.94	5.781
343.99	5.782
344.10	5.780
344.05	5.780
344.05	5.783
344.01	5.783
343.94	5.780
343.89	5.783
343.89	5.780
343.93	5.780
343.96	5.781
344.00	5.782
344.05	5.783
344.11	5.783
344.20	5.783
344.21	5.783
344.26	5.783
344.31	5.785
344.32	5.782
344.28	5.786
344.30	5.782
344.25	5.785
344.27	5.785
344.21	5.782
344.21	5.782
344.25	5.785
344.22	5.781
344.26	5.783
344.35	5.781
344.40	5.786
344.42	5.786
344.48	5.785
344.54	5.785
344.59	5.787
344.61	5.787
344.64	5.786
344.57	5.786
344.58	5.786
344.56	5.786
344.57	5.786
344.55	5.785
344.55	5.786
344.59	5.786
344.64	5.788
344.67	5.785
344.73	5.787
344.78	5.787
344.83	5.787
344.90	5.786
344.91	5.786
344.91	5.786
344.95	5.787
344.97	5.787
344.99	5.786
344.97	5.786
345.07	5.786
345.05	5.784
345.03	5.784
345.03	5.784
345.04	5.786
345.05	5.784
345.08	5.786
345.13	5.786
345.15	5.787
345.19	5.785
345.19	5.786
345.19	5.788
345.18	5.787
345.19	5.786
345.26	5.785
345.30	5.789
345.29	5.785
345.33	5.786
345.33	5.786
345.38	5.786
345.37	5.787
345.38	5.787
345.41	5.786
345.42	5.791
345.49	5.787
345.53	5.789
345.52	5.787
345.56	5.787
345.50	5.789
345.53	5.787
345.52	5.787
345.55	5.787
345.54	5.786
345.52	5.786
345.59	5.787
345.67	5.786
345.68	5.787
345.71	5.788
345.73	5.788
345.71	5.788
345.79	5.790
345.75	5.790
345.76	5.788
345.81	5.788
345.85	5.788
345.85	5.790
345.91	5.788
345.90	5.790
345.90	5.788
346.00	5.790
346.00	5.788
345.99	5.788
346.00	5.790
346.06	5.790
346.08	5.788
346.09	5.790
346.11	5.790
346.12	5.790
346.13	5.788
346.11	5.790
346.14	5.788
346.15	5.788
346.19	5.788
346.17	5.792
346.21	5.788
346.29	5.790
346.32	5.788
346.37	5.792
346.37	5.790
346.45	5.791
346.41	5.791
346.37	5.790
346.43	5.791
346.37	5.791
346.39	5.788
346.40	5.790
346.39	5.790
346.43	5.791
346.49	5.790
346.50	5.791
346.62	5.791
346.62	5.790
346.72	5.792
346.73	5.791
346.76	5.791
346.78	5.791
346.77	5.791
346.81	5.792
346.83	5.791
346.78	5.792
346.80	5.790
346.85	5.791
346.88	5.792
346.88	5.792
346.89	5.791
346.94	5.793
346.99	5.791
346.99	5.792
346.99	5.791
347.03	5.793
347.07	5.793
347.06	5.791
347.05	5.792
347.08	5.793
347.08	5.793
347.09	5.791
347.13	5.792
347.23	5.792
347.27	5.795
347.27	5.792
347.30	5.795
347.34	5.793
347.34	5.795
347.32	5.793
347.39	5.793
347.37	5.793
347.39	5.793
347.42	5.793
347.40	5.792
347.41	5.793
347.41	5.792
347.49	5.793
347.50	5.793
347.55	5.795
347.54	5.793
347.57	5.793
347.62	5.793
347.65	5.793
347.61	5.795
347.60	5.791
347.60	5.793
347.65	5.793
347.65	5.793
347.66	5.796
347.72	5.795
347.79	5.796
347.78	5.795
347.80	5.792
347.85	5.795
347.90	5.795
347.91	5.792
347.91	5.795
347.92	5.795
347.92	5.795
347.91	5.792
347.94	5.795
347.93	5.795
347.96	5.795
348.01	5.792
348.06	5.792
348.11	5.793
348.16	5.796
348.23	5.796
348.27	5.795
348.29	5.796
348.34	5.792
348.34	5.796
348.35	5.795
348.34	5.796
348.27	5.797
348.30	5.795
348.28	5.796
348.32	5.796
348.37	5.795
348.37	5.795
348.47	5.796
348.52	5.795
348.56	5.795
348.54	5.796
348.56	5.796
348.55	5.796
348.57	5.796
348.57	5.792
348.54	5.795
348.52	5.797
348.52	5.795
348.55	5.795
348.52	5.797
348.54	5.797
348.55	5.795
348.64	5.796
348.66	5.797
348.68	5.796
348.78	5.796
348.81	5.795
348.83	5.796
348.83	5.797
348.88	5.797
348.87	5.797
348.88	5.797
348.86	5.796
348.88	5.798
348.86	5.798
348.79	5.797
348.92	5.796
348.88	5.797
348.97	5.796
349.01	5.796
348.99	5.797
349.01	5.797
349.07	5.794
349.10	5.796
349.14	5.796
349.12	5.796
349.14	5.794
349.16	5.797
349.14	5.797
349.18	5.797
349.15	5.796
349.20	5.796
349.19	5.797
349.29	5.796
349.25	5.796
349.28	5.797
349.30	5.796
349.35	5.795
349.34	5.796
349.35	5.796
349.35	5.795
349.37	5.795
349.41	5.792
349.45	5.797
349.44	5.795
349.49	5.796
349.52	5.797
349.60	5.796
349.61	5.796
349.68	5.796
349.70	5.795
349.70	5.796
349.71	5.794
349.70	5.796
349.70	5.796
349.74	5.794
349.71	5.796
349.76	5.796
349.76	5.794
349.77	5.796
349.84	5.796
349.92	5.795
349.98	5.794
350.02	5.794
350.07	5.795
350.13	5.795
350.15	5.795
350.16	5.794
350.12	5.796
350.10	5.797
350.16	5.797
350.16	5.794
350.15	5.795
350.17	5.797
350.21	5.795
350.17	5.795
350.20	5.797
350.28	5.795
350.33	5.795
350.34	5.797
350.43	5.798
350.43	5.795
350.48	5.796
350.53	5.798
350.50	5.799
350.56	5.797
350.59	5.798
350.58	5.797
350.56	5.796
350.59	5.797
350.62	5.798
350.67	5.796
350.69	5.798
350.72	5.798
350.74	5.799
350.75	5.796
350.83	5.795
350.86	5.797
350.88	5.796
350.94	5.796
350.97	5.796
350.95	5.797
350.99	5.797
350.99	5.796
350.99	5.795
350.96	5.797
350.94	5.796
350.95	5.797
350.99	5.797
351.00	5.797
351.07	5.796
351.12	5.799
351.15	5.797
351.22	5.797
351.29	5.796
351.39	5.797
351.39	5.797
351.39	5.797
351.40	5.796
351.45	5.796
351.37	5.797
351.38	5.797
351.35	5.799
351.35	5.797
351.36	5.796
351.42	5.797
351.51	5.797
351.57	5.797
351.65	5.796
351.66	5.796
351.72	5.796
351.71	5.796
351.77	5.797
351.74	5.798
351.76	5.797
351.75	5.798
351.76	5.797
351.71	5.796
351.69	5.796
351.70	5.798
351.71	5.797
351.72	5.796
351.76	5.798
351.82	5.798
351.89	5.797
351.96	5.797
351.95	5.800
352.03	5.798
352.09	5.802
352.02	5.797
352.09	5.796
352.13	5.798
352.07	5.798
352.13	5.797
352.14	5.797
352.16	5.797
352.17	5.800
352.25	5.798
352.27	5.800
352.28	5.797
352.26	5.800
352.32	5.798
352.33	5.798
352.29	5.798
352.25	5.798
352.21	5.797
352.13	5.798
352.11	5.798
352.09	5.800
352.12	5.797
352.12	5.800
352.14	5.797
352.15	5.798
352.22	5.798
352.28	5.802
352.30	5.798
352.29	5.798
352.28	5.800
352.33	5.798
352.30	5.798
352.25	5.798
352.22	5.798
352.23	5.798
352.23	5.797
352.15	5.797
352.14	5.798
352.18	5.797
352.22	5.800
352.28	5.798
352.39	5.797
352.39	5.798
352.43	5.798
352.50	5.800
352.53	5.797
352.54	5.798
352.59	5.800
352.59	5.800
352.59	5.798
352.54	5.797
352.62	5.798
352.63	5.797
352.66	5.800
352.74	5.797
352.76	5.797
352.80	5.798
352.85	5.800
352.85	5.797
352.88	5.800
352.93	5.800
352.90	5.798
352.90	5.800
352.90	5.798
352.91	5.798
352.95	5.798
352.99	5.798
353.02	5.800
353.05	5.798
353.11	5.798
353.17	5.798
353.18	5.798
353.23	5.800
353.26	5.797
353.21	5.798
353.25	5.803
353.20	5.800
353.22	5.800
353.21	5.797
353.25	5.798
353.28	5.798
353.21	5.798
353.26	5.800
353.27	5.800
353.28	5.798
353.31	5.800
353.36	5.803
353.42	5.800
353.48	5.800
353.51	5.801
353.47	5.798
353.48	5.801
353.50	5.800
353.47	5.800
353.50	5.798
353.50	5.801
353.53	5.798
353.53	5.797
353.56	5.800
353.60	5.801
353.67	5.801
353.69	5.801
353.70	5.800
353.72	5.802
353.71	5.800
353.73	5.802
353.78	5.800
353.76	5.801
353.72	5.801
353.77	5.801
353.72	5.797
353.77	5.802
353.81	5.800
353.76	5.801
353.76	5.802
353.82	5.801
353.82	5.800
353.85	5.801
353.97	5.801
353.95	5.800
353.95	5.801
353.97	5.801
354.02	5.800
354.07	5.801
354.06	5.801
354.10	5.801
354.12	5.803
354.15	5.797
354.16	5.800
354.08	5.802
354.03	5.802
354.09	5.801
354.07	5.800
354.07	5.800
354.13	5.800
354.10	5.800
354.17	5.801
354.20	5.801
354.22	5.801
354.29	5.801
354.31	5.802
354.29	5.801
354.32	5.802
354.34	5.802
354.33	5.801
354.36	5.802
354.37	5.801
354.40	5.801
354.42	5.801
354.40	5.801
354.45	5.802
354.50	5.801
354.50	5.802
354.54	5.799
354.56	5.801
354.62	5.801
354.65	5.799
354.61	5.801
354.64	5.801
354.63	5.803
354.61	5.802
354.65	5.802
354.62	5.802
354.64	5.801
354.70	5.801
354.71	5.802
354.76	5.801
354.73	5.803
354.74	5.802
354.74	5.802
354.74	5.801
354.71	5.801
354.73	5.802
354.75	5.801
354.75	5.802
354.78	5.802
354.79	5.801
354.85	5.802
354.80	5.799
354.92	5.803
354.97	5.802
354.96	5.802
355.01	5.802
354.98	5.802
355.01	5.803
355.04	5.802
355.03	5.803
354.99	5.801
355.00	5.802
354.99	5.801
354.94	5.802
354.93	5.801
354.98	5.801
355.05	5.800
355.11	5.801
355.18	5.801
355.21	5.802
355.30	5.801
355.31	5.802
355.29	5.802
355.33	5.802
355.33	5.803
355.31	5.800
355.32	5.802
355.30	5.800
355.28	5.802
355.23	5.801
355.30	5.801
355.35	5.802
355.36	5.802
355.34	5.803
355.40	5.802
355.42	5.800
355.48	5.802
355.50	5.804
355.55	5.800
355.61	5.801
355.64	5.803
355.61	5.800
355.61	5.801
355.59	5.803
355.60	5.801
355.59	5.801
355.56	5.803
355.58	5.801
355.60	5.801
355.63	5.803
355.62	5.803
355.62	5.800
355.71	5.803
355.66	5.801
355.77	5.803
355.78	5.804
355.82	5.803
355.84	5.802
355.88	5.802
355.84	5.802
355.87	5.801
355.83	5.801
355.81	5.802
355.79	5.803
355.79	5.801
355.77	5.801
355.82	5.803
355.85	5.800
355.93	5.803
355.94	5.802
356.00	5.803
356.03	5.801
356.05	5.804
356.08	5.801
356.10	5.806
356.09	5.802
356.04	5.801
356.10	5.803
356.09	5.802
356.12	5.802
356.13	5.803
356.16	5.802
356.16	5.802
356.22	5.803
356.26	5.802
356.27	5.803
356.29	5.802
356.25	5.802
356.32	5.801
356.26	5.802
356.35	5.803
356.31	5.803
356.40	5.806
356.37	5.806
356.43	5.803
356.45	5.803
356.46	5.802
356.48	5.806
356.51	5.803
356.56	5.803
356.51	5.802
356.52	5.802
356.52	5.806
356.50	5.806
356.52	5.803
356.50	5.803
356.57	5.803
356.61	5.803
356.61	5.806
356.67	5.802
356.74	5.806
356.76	5.806
356.78	5.802
356.82	5.807
356.78	5.806
356.78	5.803
356.78	5.803
356.76	5.806
356.78	5.803
356.81	5.803
356.74	5.803
356.76	5.802
356.76	5.803
356.81	5.803
356.92	5.806
356.96	5.802
356.98	5.803
357.00	5.802
356.98	5.805
357.05	5.803
357.02	5.805
357.00	5.803
356.99	5.802
356.97	5.806
357.01	5.805
356.94	5.803
356.97	5.807
357.03	5.806
357.01	5.806
357.08	5.807
357.11	5.803
357.18	5.805
357.23	5.803
357.27	5.805
357.28	5.806
357.31	5.803
357.28	5.805
357.28	5.803
357.36	5.807
357.30	5.803
357.29	5.803
357.29	5.803
357.28	5.805
357.28	5.803
357.36	5.802
357.33	5.805
357.33	5.803
357.36	5.803
357.42	5.803
357.50	5.803
357.57	5.806
357.60	5.803
357.55	5.805
357.60	5.803
357.63	5.803
357.55	5.803
357.57	5.805
357.55	5.803
357.53	5.805
357.61	5.803
357.60	5.808
357.58	5.803
357.64	5.803
357.68	5.803
357.79	5.805
357.81	5.803
357.86	5.805
357.89	5.803
357.92	5.805
357.95	5.807
357.92	5.803
357.96	5.807
357.90	5.805
357.87	5.807
357.89	5.807
357.91	5.805
357.93	5.805
357.94	5.803
358.01	5.805
358.00	5.805
358.01	5.805
358.06	5.805
358.13	5.803
358.15	5.805
358.15	5.803
358.15	5.805
358.15	5.803
358.20	5.803
358.20	5.805
358.22	5.805
358.19	5.807
358.21	5.803
358.22	5.805
358.26	5.806
358.32	5.805
358.34	5.807
358.39	5.803
358.38	5.805
358.41	5.806
358.38	5.805
358.42	5.806
358.43	5.806
358.45	5.806
358.41	5.805
358.40	5.807
358.42	5.803
358.44	5.805
358.46	5.805
358.46	5.805
358.43	5.805
358.47	5.806
358.49	5.805
358.52	5.806
358.59	5.808
358.57	5.806
358.62	5.806
358.63	5.806
358.64	5.805
358.68	5.807
358.73	5.806
358.72	5.808
358.67	5.807
358.67	5.806
358.61	5.808
358.62	5.805
358.59	5.803
358.61	5.803
358.68	5.806
358.68	5.806
358.78	5.805
358.83	5.806
358.91	5.806
358.91	5.805
358.97	5.806
359.00	5.806
359.03	5.806
359.03	5.806
358.98	5.803
358.98	5.805
358.98	5.807
358.90	5.806
358.95	5.805
358.96	5.805
358.92	5.803
358.98	5.806
358.98	5.805
359.06	5.806
359.11	5.805
359.15	5.806
359.17	5.806
359.20	5.806
359.18	5.807
359.20	5.806
359.25	5.806
359.25	5.805
359.22	5.806
359.19	5.806
359.24	5.807
359.23	5.806
359.21	5.805
359.24	5.805
359.28	5.806
359.38	5.807
359.42	5.806
359.45	5.806
359.47	5.807
359.47	5.806
359.56	5.806
359.55	5.806
359.55	5.807
359.59	5.807
359.64	5.807
359.66	5.806
359.65	5.806
359.63	5.805
359.62	5.806
359.67	5.806
359.65	5.806
359.67	5.806
359.70	5.806
359.72	5.807
359.74	5.806
359.78	5.807
359.76	5.806
359.79	5.807
359.79	5.807
359.86	5.807
359.86	5.807
359.88	5.807
359.96	5.806
359.96	5.806
360.01	5.807
360.01	5.807
360.00	5.808
360.03	5.807
360.01	5.806
360.03	5.805
360.05	5.805
360.07	5.806
360.03	5.807
360.08	5.806
360.08	5.806
360.06	5.806
360.11	5.807
360.08	5.807
360.09	5.806
360.17	5.807
360.27	5.807
360.25	5.811
360.28	5.808
360.34	5.807
360.38	5.807
360.40	5.808
360.37	5.808
360.36	5.808
360.37	5.808
360.38	5.807
360.33	5.807
360.38	5.807
360.38	5.807
360.37	5.807
360.44	5.812
360.47	5.807
360.52	5.807
360.55	5.808
360.59	5.808
360.62	5.807
360.60	5.807
360.65	5.807
360.72	5.808
360.72	5.807
360.70	5.808
360.73	5.808
360.69	5.808
360.69	5.808
360.69	5.807
360.73	5.807
360.73	5.808
360.77	5.808
360.78	5.807
360.88	5.807
360.96	5.808
360.99	5.806
361.01	5.807
360.99	5.808
361.05	5.808
361.04	5.810
361.08	5.808
361.06	5.807
361.07	5.808
361.03	5.808
361.04	5.807
361.05	5.808
361.11	5.808
361.13	5.807
361.18	5.810
361.18	5.807
361.28	5.808
361.30	5.807
361.38	5.808
361.42	5.808
361.44	5.807
361.44	5.806
361.45	5.810
361.44	5.808
361.46	5.807
361.49	5.808
361.43	5.807
361.42	5.808
361.40	5.808
361.42	5.808
361.43	5.808
361.44	5.808
361.47	5.808
361.51	5.808
361.52	5.808
361.57	5.808
361.57	5.807
361.61	5.808
361.65	5.810
361.70	5.805
361.71	5.810
361.71	5.808
361.72	5.808
361.67	5.810
361.71	5.807
361.71	5.810
361.74	5.810
361.76	5.808
361.82	5.808
361.78	5.808
361.84	5.808
361.87	5.810
361.87	5.808
361.89	5.810
361.87	5.810
361.88	5.810
361.98	5.810
362.02	5.808
362.04	5.810
362.06	5.808
362.09	5.808
362.11	5.807
362.07	5.810
362.09	5.808
362.07	5.808
362.04	5.808
362.05	5.810
361.97	5.806
362.04	5.810
362.13	5.808
362.16	5.808
362.17	5.810
362.23	5.811
362.23	5.810
362.32	5.811
362.33	5.810
362.37	5.811
362.38	5.810
362.40	5.810
362.38	5.810
362.32	5.808
362.30	5.808
362.30	5.810
362.34	5.810
362.29	5.808
362.31	5.811
362.32	5.808
362.33	5.810
362.38	5.811
362.45	5.810
362.53	5.810
362.53	5.810
362.59	5.810
362.63	5.807
362.67	5.810
362.66	5.810
362.63	5.807
362.69	5.807
362.66	5.810
362.64	5.810
362.65	5.811
362.69	5.808
362.68	5.808
362.68	5.807
362.72	5.811
362.74	5.810
362.79	5.810
362.87	5.811
362.92	5.810
362.92	5.812
362.91	5.811
362.99	5.810
362.99	5.811
363.00	5.811
362.92	5.811
363.00	5.810
362.98	5.810
362.97	5.812
363.01	5.810
363.04	5.812
363.01	5.811
363.04	5.810
363.09	5.811
363.05	5.811
363.08	5.807
363.12	5.810
363.18	5.811
363.13	5.812
363.14	5.810
363.20	5.811
363.19	5.812
363.17	5.811
363.15	5.811
363.17	5.810
363.25	5.811
363.20	5.811
363.25	5.812
363.31	5.811
363.32	5.812
363.36	5.811
363.36	5.811
363.36	5.812
363.41	5.811
363.42	5.812
363.43	5.810
363.45	5.811
363.42	5.810
363.45	5.811
363.44	5.811
363.44	5.811
363.46	5.811
363.49	5.812
363.53	5.811
363.56	5.811
363.62	5.812
363.64	5.813
363.62	5.812
363.67	5.811
363.70	5.812
363.68	5.812
363.65	5.810
363.65	5.811
363.65	5.812
363.65	5.811
363.69	5.811
363.75	5.812
363.78	5.811
363.84	5.811
363.85	5.812
363.88	5.812
363.90	5.812
363.96	5.812
363.95	5.811
363.98	5.811
363.98	5.812
363.98	5.812
363.96	5.812
363.92	5.812
363.98	5.812
364.05	5.812
364.06	5.812
364.07	5.813
364.09	5.812
364.15	5.812
364.20	5.810
364.22	5.812
364.24	5.812
364.28	5.813
364.29	5.813
364.35	5.810
364.31	5.811
364.31	5.810
364.33	5.812
364.32	5.812
364.37	5.813
364.40	5.812
364.44	5.812
364.41	5.812
364.41	5.812
364.46	5.812
364.50	5.812
364.49	5.810
364.56	5.813
364.61	5.813
364.70	5.811
364.74	5.811
364.76	5.813
364.75	5.813
364.82	5.814
364.81	5.813
364.85	5.813
364.87	5.814
364.90	5.813
364.90	5.814
364.94	5.813
364.92	5.813
364.96	5.814
364.98	5.812
364.99	5.811
365.06	5.814
365.06	5.811
365.16	5.814
365.15	5.814
365.15	5.812
365.13	5.814
365.17	5.814
365.18	5.811
365.18	5.812
365.19	5.812
365.21	5.812
365.26	5.813
365.29	5.813
365.32	5.817
365.35	5.816
365.42	5.813
365.40	5.814
365.44	5.816
365.47	5.812
365.51	5.816
365.45	5.817
365.48	5.816
365.47	5.813
365.53	5.813
365.50	5.813
365.52	5.813
365.56	5.813
365.61	5.816
365.66	5.813
365.63	5.816
365.63	5.813
365.69	5.813
365.73	5.816
365.74	5.816
365.75	5.813
365.79	5.816
365.85	5.816
365.79	5.816
365.78	5.813
365.81	5.816
365.82	5.813
365.82	5.813
365.85	5.812
365.83	5.813
365.88	5.816
365.89	5.816
365.94	5.813
366.00	5.813
366.04	5.816
366.04	5.813
366.06	5.813
366.09	5.813
366.09	5.811
366.09	5.813
366.04	5.813
365.99	5.816
366.01	5.813
366.06	5.813
366.12	5.812
366.10	5.813
366.11	5.816
366.16	5.816
366.19	5.817
366.23	5.812
366.22	5.813
366.29	5.816
366.35	5.816
366.42	5.815
366.42	5.813
366.45	5.813
366.46	5.815
366.49	5.813
366.46	5.817
366.45	5.815
366.50	5.815
366.45	5.815
366.51	5.812
366.53	5.815
366.50	5.813
366.51	5.813
366.55	5.813
366.58	5.816
366.56	5.816
366.66	5.815
366.71	5.817
366.73	5.816
366.74	5.815
366.81	5.812
366.85	5.815
366.84	5.817
366.83	5.813
366.83	5.815
366.89	5.813
366.86	5.815
366.87	5.815
366.84	5.815
366.84	5.816
366.92	5.815
366.85	5.815
366.94	5.816
366.99	5.812
366.99	5.816
367.02	5.815
367.07	5.818
367.10	5.816
367.15	5.815
367.11	5.818
367.11	5.815
367.08	5.817
367.10	5.816
367.11	5.815
367.11	5.816
367.12	5.815
367.12	5.816
367.17	5.815
367.21	5.815
367.30	5.816
367.33	5.816
367.40	5.817
367.42	5.816
367.47	5.816
367.42	5.817
367.41	5.815
367.38	5.816
367.44	5.816
367.38	5.816
367.36	5.816
367.39	5.817
367.39	5.815
367.45	5.816
367.48	5.816
367.55	5.815
367.62	5.816
367.66	5.816
367.73	5.815
367.74	5.816
367.78	5.817
367.79	5.816
367.76	5.816
367.77	5.816
367.75	5.815
367.73	5.816
367.69	5.816
367.74	5.816
367.82	5.818
367.86	5.817
367.87	5.817
367.89	5.817
367.94	5.818
368.02	5.817
368.05	5.818
368.10	5.818
368.09	5.818
368.06	5.817
368.05	5.814
368.10	5.818
368.09	5.818
368.07	5.816
368.10	5.818
368.05	5.818
368.11	5.818
368.20	5.817
368.26	5.817
368.29	5.816
368.30	5.818
368.32	5.817
368.35	5.816
368.32	5.818
368.35	5.817
368.32	5.818
368.35	5.817
368.32	5.817
368.31	5.817
368.31	5.817
368.34	5.816
368.39	5.817
368.40	5.818
368.45	5.817
368.49	5.818
368.53	5.818
368.53	5.819
368.56	5.818
368.57	5.817
368.57	5.819
368.61	5.818
368.61	5.818
368.62	5.818
368.63	5.817
368.62	5.818
368.65	5.818
368.73	5.818
368.76	5.818
368.78	5.818
368.79	5.819
368.83	5.819
368.83	5.818
368.87	5.819
368.87	5.818
368.91	5.818
368.89	5.819
368.88	5.819
368.91	5.818
368.90	5.819
368.92	5.818
368.94	5.818
368.97	5.818
369.01	5.819
369.01	5.821
369.07	5.821
369.09	5.819
369.13	5.819
369.14	5.818
369.12	5.819
369.09	5.819
369.18	5.818
369.18	5.819
369.19	5.819
369.16	5.819
369.18	5.818
369.21	5.821
369.24	5.819
369.27	5.821
369.30	5.819
369.31	5.821
369.30	5.821
369.35	5.822
369.38	5.819
369.34	5.821
369.39	5.821
369.39	5.819
369.43	5.819
369.48	5.821
369.45	5.821
369.45	5.819
369.45	5.821
369.52	5.821
369.54	5.819
369.60	5.821
369.60	5.823
369.62	5.819
369.64	5.821
369.62	5.821
369.65	5.822
369.70	5.822
369.65	5.818
369.64	5.823
369.64	5.822
369.71	5.818
369.72	5.821
369.72	5.821
369.73	5.821
369.80	5.818
369.80	5.821
369.83	5.822
369.90	5.822
369.94	5.818
369.91	5.823
369.90	5.822
369.88	5.822
369.90	5.822
369.90	5.821
369.96	5.821
369.96	5.823
369.96	5.821
370.01	5.821
370.06	5.821
370.02	5.822
370.06	5.823
370.12	5.822
370.12	5.822
370.11	5.821
370.17	5.824
370.14	5.823
370.16	5.822
370.21	5.822
370.19	5.823
370.27	5.822
370.22	5.822
370.26	5.823
370.24	5.822
370.27	5.823
370.30	5.822
370.30	5.822
370.36	5.821
370.32	5.820
370.38	5.824
370.41	5.823
370.42	5.823
370.45	5.823
370.47	5.823
370.49	5.823
370.53	5.823
370.58	5.824
370.63	5.822
370.62	5.823
370.66	5.823
370.71	5.822
370.73	5.824
370.73	5.823
370.72	5.821
370.77	5.824
370.70	5.823
370.77	5.823
370.80	5.823
370.74	5.823
370.79	5.823
370.87	5.824
370.88	5.823
370.88	5.821
370.87	5.823
370.91	5.826
370.93	5.826
370.95	5.823
370.94	5.823
370.94	5.824
370.98	5.823
370.97	5.823
371.00	5.826
371.02	5.821
371.02	5.824
370.99	5.821
371.01	5.824
371.07	5.824
371.06	5.824
371.12	5.822
371.13	5.822
371.16	5.824
371.18	5.824
371.24	5.826
371.27	5.824
371.27	5.824
371.29	5.826
371.27	5.823
371.30	5.824
371.29	5.826
371.30	5.826
371.29	5.822
371.31	5.826
371.36	5.826
371.40	5.826
371.44	5.826
371.49	5.827
371.52	5.826
371.54	5.823
371.56	5.827
371.54	5.826
371.54	5.826
371.55	5.827
371.54	5.823
371.52	5.826
371.49	5.823
371.51	5.827
371.53	5.826
371.56	5.826
371.63	5.826
371.61	5.826
371.71	5.825
371.72	5.827
371.76	5.827
371.81	5.827
371.81	5.827
371.81	5.827
371.80	5.825
371.81	5.827
371.80	5.827
371.80	5.823
371.84	5.827
371.87	5.827
371.87	5.825
371.90	5.826
371.96	5.827
372.01	5.829
372.06	5.828
372.06	5.826
372.16	5.828
372.12	5.826
372.12	5.827
372.12	5.826
372.17	5.826
372.17	5.827
372.15	5.827
372.17	5.829
372.15	5.829
372.15	5.827
372.12	5.826
372.19	5.826
372.22	5.827
372.22	5.829
372.24	5.829
372.28	5.829
372.32	5.829
372.37	5.828
372.32	5.828
372.37	5.827
372.30	5.827
372.36	5.828
372.35	5.826
372.41	5.828
372.43	5.826
372.43	5.828
372.44	5.828
372.48	5.826
372.54	5.828
372.59	5.827
372.59	5.828
372.59	5.828
372.63	5.830
372.62	5.828
372.64	5.828
372.65	5.828
372.65	5.830
372.66	5.828
372.62	5.828
372.69	5.828
372.74	5.829
372.78	5.828
372.79	5.829
372.86	5.829
372.85	5.832
372.92	5.829
372.89	5.828
372.88	5.829
372.94	5.829
372.99	5.832
373.01	5.829
373.05	5.832
373.03	5.829
373.09	5.832
373.06	5.829
373.14	5.829
373.17	5.829
373.16	5.832
373.21	5.829
373.21	5.829
373.23	5.828
373.25	5.832
373.28	5.829
373.27	5.829
373.31	5.827
373.35	5.829
373.38	5.829
373.40	5.833
373.46	5.831
373.45	5.832
373.46	5.831
373.47	5.831
373.50	5.831
373.49	5.831
373.57	5.831
373.55	5.831
373.48	5.829
373.57	5.829
373.57	5.829
373.61	5.831
373.60	5.831
373.63	5.829
373.68	5.833
373.67	5.831
373.72	5.831
373.76	5.834
373.81	5.834
373.86	5.831
373.86	5.831
373.83	5.829
373.88	5.832
373.87	5.833
373.91	5.831
373.91	5.833
373.93	5.833
373.90	5.831
373.91	5.831
373.91	5.832
373.92	5.831
373.91	5.831
373.95	5.831
373.98	5.832
373.97	5.832
374.02	5.832
374.08	5.832
374.06	5.834
374.05	5.834
374.09	5.834
374.08	5.832
374.14	5.832
374.11	5.834
374.19	5.834
374.19	5.831
374.21	5.834
374.24	5.832
374.25	5.834
374.24	5.832
374.26	5.832
374.29	5.832
374.30	5.833
374.40	5.834
374.33	5.832
374.38	5.832
374.42	5.833
374.46	5.832
374.48	5.832
374.53	5.834
374.50	5.833
374.56	5.835
374.55	5.832
374.55	5.832
374.56	5.833
374.60	5.832
374.60	5.832
374.60	5.835
374.60	5.832
374.62	5.833
374.63	5.833
374.63	5.833
374.68	5.833
374.70	5.832
374.71	5.833
374.79	5.833
374.78	5.833
374.79	5.836
374.79	5.833
374.85	5.833
374.87	5.831
374.83	5.833
374.88	5.833
374.85	5.833
374.88	5.833
374.87	5.833
374.88	5.833
374.85	5.832
374.88	5.832
374.97	5.834
374.96	5.833
375.02	5.834
375.02	5.834
375.08	5.833
375.12	5.833
375.13	5.834
375.13	5.834
375.14	5.834
375.13	5.834
375.13	5.833
375.16	5.833
375.17	5.833
375.15	5.834
375.17	5.833
375.22	5.833
375.24	5.833
375.28	5.833
375.32	5.834
375.35	5.834
375.40	5.838
375.42	5.834
375.45	5.836
375.47	5.834
375.45	5.835
375.45	5.837
375.45	5.834
375.47	5.834
375.44	5.834
375.42	5.833
375.41	5.833
375.43	5.832
375.43	5.834
375.47	5.834
375.51	5.834
375.53	5.834
375.60	5.834
375.57	5.835
375.64	5.838
375.66	5.835
375.68	5.834
375.73	5.834
375.74	5.835
375.74	5.835
375.81	5.837
375.83	5.834
375.87	5.834
375.76	5.833
375.78	5.835
375.84	5.835
375.80	5.834
375.84	5.834
375.85	5.834
375.84	5.835
375.89	5.834
375.93	5.835
375.92	5.837
375.88	5.837
375.93	5.835
375.93	5.837
376.00	5.835
376.01	5.837
376.03	5.837
376.02	5.835
376.01	5.837
376.01	5.835
376.06	5.835
376.06	5.837
376.12	5.838
376.10	5.837
376.15	5.838
376.15	5.837
376.19	5.838
376.15	5.833
376.22	5.837
376.28	5.837
376.29	5.837
376.26	5.838
376.30	5.837
376.28	5.837
376.25	5.837
376.30	5.837
376.25	5.837
376.26	5.837
376.30	5.838
376.28	5.837
376.30	5.834
376.37	5.839
376.35	5.837
376.36	5.838
376.44	5.838
376.50	5.839
376.52	5.839
376.53	5.839
376.55	5.840
376.61	5.840
376.61	5.839
376.56	5.839
376.62	5.838
376.63	5.836
376.62	5.840
376.65	5.839
376.68	5.839
376.73	5.840
376.71	5.838
376.72	5.840
376.76	5.840
376.78	5.840
376.82	5.842
376.90	5.840
376.84	5.842
376.84	5.842
376.86	5.842
376.91	5.839
376.91	5.842
376.92	5.843
376.95	5.839
376.97	5.843
377.00	5.843
376.99	5.843
376.98	5.842
376.98	5.842
377.00	5.839
377.00	5.843
377.05	5.842
377.04	5.839
377.06	5.843
377.09	5.843
377.12	5.843
377.18	5.842
377.23	5.843
377.23	5.843
377.29	5.844
377.29	5.843
377.30	5.844
377.29	5.844
377.29	5.842
377.29	5.845
377.31	5.841
377.31	5.844
377.24	5.842
377.29	5.845
377.26	5.844
377.30	5.841
377.36	5.843
377.43	5.844
377.39	5.844
377.49	5.846
377.50	5.845
377.50	5.843
377.49	5.843
377.45	5.843
377.49	5.843
377.48	5.843
377.50	5.843
377.48	5.843
377.52	5.843
377.50	5.843
377.50	5.843
377.53	5.843
377.55	5.843
377.57	5.843
377.63	5.843
377.65	5.843
377.70	5.843
377.75	5.843
377.72	5.844
377.75	5.842
377.80	5.844
377.82	5.844
377.79	5.844
377.79	5.844
377.85	5.842
377.79	5.843
377.78	5.844
377.82	5.844
377.84	5.844
377.85	5.842
377.93	5.844
377.96	5.843
377.94	5.844
377.96	5.846
377.99	5.845
378.04	5.846
378.07	5.845
378.11	5.845
378.16	5.844
378.13	5.845
378.11	5.844
378.16	5.845
378.15	5.845
378.25	5.843
378.24	5.844
378.22	5.845
378.27	5.845
378.32	5.845
378.38	5.844
378.40	5.844
378.43	5.848
378.49	5.845
378.50	5.843
378.51	5.844
378.52	5.845
378.55	5.845
378.54	5.845
378.55	5.847
378.54	5.844
378.63	5.845
378.63	5.844
378.63	5.845
378.68	5.845
378.71	5.849
378.73	5.845
378.78	5.845
378.80	5.848
378.81	5.845
378.82	5.845
378.79	5.845
378.83	5.847
378.80	5.844
378.83	5.845
378.85	5.847
378.81	5.845
378.84	5.845
378.84	5.845
378.83	5.847
378.87	5.845
378.89	5.845
378.89	5.845
378.92	5.845
378.89	5.847
378.92	5.845
378.96	5.847
379.00	5.845
379.05	5.847
379.14	5.845
379.09	5.847
379.08	5.848
379.09	5.848
379.08	5.848
379.10	5.848
379.11	5.847
379.11	5.844
379.17	5.848
379.15	5.847
379.15	5.844
379.12	5.848
379.17	5.847
379.15	5.847
379.17	5.847
379.20	5.848
379.24	5.848
379.24	5.847
379.25	5.849
379.24	5.848
379.30	5.849
379.30	5.848
379.30	5.850
379.40	5.849
379.36	5.849
379.39	5.848
379.36	5.848
379.37	5.846
379.39	5.849
379.42	5.849
379.40	5.849
379.43	5.848
379.43	5.850
379.51	5.848
379.51	5.849
379.54	5.850
379.55	5.850
379.57	5.851
379.61	5.849
379.62	5.850
379.63	5.849
379.69	5.850
379.67	5.851
379.70	5.850
379.65	5.850
379.67	5.850
379.71	5.851
379.70	5.851
379.73	5.850
379.75	5.850
379.76	5.848
379.79	5.850
379.79	5.851
379.78	5.850
379.83	5.851
379.81	5.853
379.87	5.851
379.92	5.849
379.96	5.851
379.92	5.851
379.95	5.851
379.97	5.849
379.94	5.851
380.01	5.851
380.02	5.851
380.07	5.851
380.06	5.853
380.03	5.853
380.00	5.853
380.07	5.853
380.10	5.850
380.06	5.851
380.09	5.853
380.14	5.853
380.20	5.851
380.19	5.853
380.22	5.853
380.23	5.854
380.28	5.851
380.30	5.853
380.29	5.851
380.37	5.851
380.38	5.855
380.38	5.853
380.44	5.853
380.49	5.853
380.49	5.853
380.56	5.855
380.56	5.853
380.59	5.854
380.59	5.854
380.62	5.854
380.63	5.853
380.64	5.854
380.61	5.853
380.56	5.853
380.58	5.854
380.57	5.854
380.62	5.853
380.64	5.855
380.67	5.852
380.66	5.855
380.72	5.854
380.76	5.855
380.81	5.852
380.83	5.855
380.83	5.853
380.85	5.855
380.83	5.853
380.82	5.853
380.88	5.855
380.89	5.853
380.90	5.853
380.87	5.853
380.88	5.856
380.93	5.855
380.97	5.853
381.00	5.855
380.99	5.855
381.05	5.855
381.03	5.854
381.15	5.856
381.17	5.855
381.11	5.854
381.17	5.856
381.16	5.856
381.14	5.856
381.21	5.854
381.24	5.854
381.25	5.856
381.25	5.854
381.24	5.856
381.25	5.854
381.33	5.854
381.31	5.853
381.42	5.853
381.45	5.854
381.39	5.854
381.52	5.856
381.52	5.855
381.54	5.858
381.61	5.858
381.60	5.855
381.62	5.857
381.62	5.857
381.62	5.857
381.67	5.859
381.66	5.854
381.66	5.855
381.67	5.855
381.68	5.854
381.71	5.857
381.74	5.857
381.75	5.855
381.80	5.857
381.83	5.857
381.88	5.857
381.90	5.855
381.97	5.855
381.98	5.855
381.99	5.855
382.01	5.855
381.99	5.857
382.00	5.857
382.03	5.858
382.03	5.858
382.05	5.857
382.10	5.854
382.12	5.854
382.17	5.858
382.19	5.858
382.17	5.860
382.23	5.859
382.27	5.859
382.24	5.861
382.33	5.860
382.34	5.860
382.33	5.861
382.40	5.860
382.38	5.861
382.40	5.861
382.44	5.858
382.45	5.858
382.47	5.859
382.49	5.861
382.46	5.861
382.49	5.861
382.50	5.859
382.50	5.861
382.55	5.858
382.53	5.859
382.55	5.859
382.60	5.858
382.60	5.858
382.58	5.859
382.57	5.859
382.60	5.859
382.71	5.863
382.71	5.864
382.75	5.860
382.77	5.864
382.86	5.865
382.85	5.865
382.91	5.866
382.87	5.866
382.86	5.866
382.94	5.865
382.93	5.865
382.91	5.862
382.93	5.862
382.97	5.860
382.97	5.864
383.02	5.864
383.07	5.865
383.04	5.866
383.04	5.866
383.07	5.869
383.06	5.867
383.08	5.867
383.12	5.867
383.16	5.869
383.16	5.869
383.15	5.869
383.12	5.869
383.22	5.869
383.23	5.870
383.28	5.869
383.28	5.870
383.32	5.870
383.33	5.866
383.32	5.870
383.33	5.870
383.34	5.866
383.33	5.869
383.37	5.869
383.36	5.870
383.38	5.869
383.42	5.870
383.43	5.870
383.43	5.869
383.44	5.871
383.48	5.871
383.48	5.870
383.52	5.870
383.55	5.872
383.53	5.869
383.54	5.871
383.60	5.868
383.63	5.870
383.66	5.871
383.69	5.871
383.70	5.871
383.78	5.871
383.77	5.871
383.79	5.872
383.80	5.872
383.81	5.874
383.83	5.874
383.84	5.874
383.83	5.874
383.86	5.870
383.82	5.872
383.84	5.870
383.82	5.872
383.82	5.870
383.87	5.870
383.86	5.874
383.96	5.872
384.03	5.875
384.09	5.874
384.18	5.875
384.23	5.876
384.26	5.875
384.30	5.877
384.27	5.877
384.37	5.877
384.41	5.876
384.40	5.877
384.38	5.876
384.36	5.875
384.36	5.876
384.36	5.875
384.33	5.875
384.36	5.876
384.36	5.876
384.41	5.875
384.43	5.876
384.46	5.877
384.53	5.877
384.56	5.876
384.61	5.876
384.61	5.878
384.65	5.878
384.66	5.878
384.66	5.878
384.63	5.878
384.64	5.877
384.67	5.875
384.72	5.880
384.68	5.877
384.67	5.876
384.71	5.876
384.71	5.878
384.77	5.876
384.77	5.876
384.91	5.880
384.91	5.880
384.97	5.882
384.98	5.881
384.98	5.880
385.03	5.881
385.03	5.881
385.03	5.877
385.02	5.881
385.00	5.877
384.96	5.877
384.92	5.877
385.01	5.877
385.04	5.880
385.08	5.880
385.11	5.882
385.13	5.880
385.16	5.881
385.17	5.881
385.24	5.879
385.28	5.880
385.36	5.880
385.41	5.883
385.34	5.879
385.36	5.881
385.40	5.883
385.36	5.880
385.41	5.880
385.42	5.880
385.39	5.881
385.44	5.880
385.45	5.879
385.50	5.879
385.48	5.881
385.52	5.880
385.53	5.881
385.56	5.882
385.59	5.880
385.57	5.880
385.61	5.880
385.60	5.880
385.60	5.881
385.60	5.881
385.65	5.881
385.69	5.882
385.74	5.879
385.74	5.880
385.77	5.881
385.82	5.881
385.84	5.881
385.85	5.882
385.84	5.880
385.83	5.880
385.88	5.881
385.89	5.881
385.86	5.880
385.86	5.880
385.85	5.881
385.91	5.881
385.94	5.880
385.95	5.881
385.95	5.881
386.02	5.882
386.01	5.881
386.07	5.882
386.12	5.882
386.11	5.882
386.21	5.886
386.18	5.883
386.21	5.886
386.15	5.882
386.11	5.882
386.09	5.881
386.10	5.882
386.09	5.882
386.08	5.880
386.12	5.881
386.11	5.883
386.17	5.883
386.18	5.882
386.23	5.882
386.29	5.883
386.28	5.882
386.29	5.882
386.32	5.882
386.37	5.883
386.36	5.883
386.43	5.882
386.40	5.883
386.43	5.885
386.37	5.883
386.35	5.882
386.40	5.882
386.44	5.882
386.48	5.882
386.50	5.883
386.53	5.883
386.56	5.882
386.60	5.881
386.62	5.882
386.65	5.885
386.64	5.881
386.65	5.882
386.71	5.882
386.68	5.885
386.69	5.882
386.66	5.881
386.67	5.881
386.67	5.883
386.69	5.882
386.69	5.883
386.71	5.882
386.78	5.883
386.79	5.882
386.77	5.883
386.87	5.885
386.92	5.883
386.94	5.886
386.95	5.886
386.99	5.886
387.00	5.887
386.97	5.886
386.94	5.885
386.93	5.885
386.94	5.886
386.94	5.886
386.94	5.886
386.94	5.886
386.94	5.886
386.99	5.885
387.00	5.885
387.02	5.886
387.01	5.885
387.02	5.886
387.04	5.886
387.10	5.888
387.13	5.886
387.11	5.886
387.18	5.888
387.20	5.888
387.25	5.891
387.24	5.890
387.22	5.888
387.30	5.888
387.29	5.888
387.31	5.892
387.29	5.890
387.29	5.890
387.35	5.888
387.38	5.888
387.40	5.887
387.38	5.888
387.35	5.888
387.43	5.888
387.44	5.890
387.46	5.888
387.41	5.892
387.51	5.890
387.53	5.892
387.56	5.892
387.53	5.891
387.60	5.891
387.65	5.892
387.65	5.891
387.66	5.892
387.63	5.893
387.66	5.892
387.63	5.891
387.61	5.890
387.60	5.891
387.64	5.891
387.61	5.892
387.66	5.891
387.66	5.892
387.69	5.894
387.77	5.892
387.82	5.892
387.91	5.894
387.98	5.892
387.99	5.893
387.97	5.895
388.06	5.893
388.00	5.893
387.99	5.894
387.97	5.893
387.99	5.894
387.92	5.893
387.93	5.892
387.97	5.895
388.01	5.892
388.02	5.892
388.07	5.893
388.12	5.894
388.18	5.893
388.20	5.893
388.21	5.893
388.22	5.897
388.29	5.894
388.29	5.893
388.30	5.894
388.26	5.893
388.26	5.893
388.25	5.893
388.26	5.893
388.30	5.894
388.33	5.897
388.34	5.893
388.37	5.898
388.40	5.897
388.44	5.897
388.53	5.894
388.54	5.894
388.54	5.897
388.52	5.893
388.54	5.896
388.52	5.896
388.47	5.896
388.48	5.893
388.51	5.896
388.52	5.894
388.50	5.896
388.51	5.893
388.54	5.894
388.57	5.896
388.56	5.897
388.60	5.893
388.63	5.894
388.69	5.898
388.70	5.894
388.77	5.896
388.81	5.898
388.78	5.894
388.81	5.898
388.81	5.897
388.83	5.894
388.81	5.896
388.84	5.898
388.76	5.896
388.77	5.894
388.81	5.896
388.87	5.894
388.83	5.896
388.85	5.896
388.90	5.896
388.95	5.896
389.02	5.897
389.06	5.896
389.08	5.896
389.16	5.897
389.11	5.896
389.15	5.897
389.14	5.897
389.11	5.894
389.06	5.896
389.09	5.896
389.02	5.896
389.02	5.896
389.07	5.896
389.06	5.894
389.06	5.896
389.14	5.897
389.16	5.896
389.25	5.896
389.24	5.897
389.26	5.897
389.29	5.897
389.30	5.897
389.28	5.897
389.26	5.896
389.28	5.896
389.29	5.896
389.37	5.897
389.37	5.894
389.35	5.897
389.38	5.897
389.44	5.896
389.44	5.899
389.44	5.897
389.43	5.897
389.49	5.898
389.50	5.898
389.43	5.897
389.46	5.897
389.47	5.896
389.52	5.896
389.62	5.897
389.57	5.897
389.62	5.896
389.64	5.898
389.64	5.897
389.66	5.897
389.71	5.896
389.66	5.897
389.68	5.897
389.74	5.897
389.74	5.897
389.73	5.897
389.72	5.896
389.75	5.896
389.73	5.897
389.74	5.894
389.73	5.896
389.77	5.897
389.83	5.897
389.89	5.898
390.00	5.898
389.96	5.898
389.99	5.898
389.99	5.899
389.98	5.897
389.99	5.898
390.03	5.898
390.00	5.896
389.98	5.897
389.94	5.897
389.99	5.897
390.00	5.898
390.05	5.898
390.06	5.898
390.08	5.899
390.09	5.899
390.16	5.899
390.20	5.899
390.19	5.899
390.25	5.900
390.20	5.899
390.25	5.899
390.28	5.899
390.25	5.899
390.25	5.899
390.25	5.898
390.28	5.900
390.38	5.899
390.37	5.899
390.43	5.900
390.49	5.898
390.46	5.900
390.51	5.899
390.52	5.902
390.55	5.902
390.59	5.900
390.56	5.900
390.56	5.900
390.59	5.898
390.61	5.899
390.63	5.899
390.63	5.900
390.67	5.900
390.71	5.900
390.72	5.902
390.74	5.902
390.77	5.900
390.76	5.902
390.81	5.902
390.81	5.905
390.87	5.900
390.94	5.902
390.93	5.902
390.96	5.900
390.97	5.900
390.99	5.902
391.02	5.903
391.06	5.903
391.12	5.903
391.07	5.902
391.04	5.903
391.12	5.900
391.07	5.904
391.11	5.902
391.14	5.903
391.16	5.900
391.18	5.902
391.22	5.902
391.26	5.903
391.25	5.903
391.30	5.904
391.31	5.902
391.38	5.903
391.41	5.903
391.43	5.902
391.41	5.903
391.42	5.903
391.44	5.902
391.45	5.906
391.50	5.904
391.53	5.904
391.51	5.902
391.56	5.902
391.54	5.904
391.64	5.904
391.70	5.904
391.69	5.903
391.77	5.904
391.76	5.902
391.75	5.902
391.79	5.903
391.80	5.905
391.81	5.904
391.89	5.903
391.87	5.904
391.91	5.903
391.93	5.903
391.95	5.903
392.01	5.904
392.04	5.905
392.06	5.904
392.11	5.904
392.11	5.904
392.11	5.904
392.14	5.905
392.13	5.904
392.09	5.904
392.11	5.908
392.21	5.903
392.20	5.905
392.25	5.904
392.26	5.905
392.28	5.905
392.32	5.904
392.34	5.905
392.36	5.905
392.37	5.907
392.36	5.904
392.36	5.905
392.39	5.905
392.42	5.905
392.44	5.905
392.49	5.904
392.52	5.907
392.56	5.905
392.52	5.907
392.57	5.908
392.59	5.907
392.62	5.908
392.62	5.907
392.63	5.908
392.61	5.908
392.62	5.909
392.59	5.908
392.62	5.907
392.58	5.909
392.61	5.908
392.67	5.907
392.72	5.908
392.81	5.911
392.83	5.910
392.90	5.910
392.95	5.910
393.00	5.913
392.98	5.914
392.96	5.913
393.02	5.911
393.06	5.911
393.03	5.911
393.04	5.913
392.98	5.911
392.98	5.911
393.01	5.913
392.95	5.911
393.02	5.910
393.06	5.913
393.09	5.909
393.14	5.911
393.18	5.911
393.22	5.915
393.25	5.913
393.28	5.914
393.27	5.914
393.28	5.914
393.32	5.914
393.33	5.914
393.30	5.914
393.29	5.914
393.35	5.913
393.36	5.914
393.35	5.913
393.37	5.914
393.40	5.913
393.35	5.914
393.44	5.915
393.45	5.914
393.50	5.915
393.52	5.915
393.52	5.913
393.55	5.914
393.49	5.914
393.54	5.915
393.55	5.914
393.60	5.912
393.66	5.915
393.65	5.915
393.71	5.916
393.71	5.920
393.76	5.917
393.75	5.917
393.77	5.917
393.78	5.919
393.80	5.919
393.77	5.919
393.76	5.916
393.75	5.916
393.74	5.915
393.77	5.916
393.76	5.917
393.84	5.916
393.89	5.916
393.89	5.919
393.94	5.922
393.97	5.922
394.01	5.921
393.98	5.921
394.02	5.922
394.00	5.920
394.05	5.921
394.06	5.921
394.07	5.920
394.00	5.920
394.02	5.920
394.01	5.919
394.02	5.919
394.07	5.923
394.05	5.923
394.06	5.921
394.09	5.922
394.07	5.921
394.17	5.921
394.22	5.922
394.28	5.925
394.29	5.925
394.28	5.922
394.29	5.922
394.34	5.921
394.31	5.922
394.28	5.922
394.29	5.921
394.28	5.920
394.28	5.920
394.28	5.922
394.34	5.922
394.38	5.925
394.44	5.922
394.48	5.925
394.47	5.925
394.49	5.925
394.53	5.925
394.59	5.921
394.58	5.925
394.53	5.925
394.54	5.922
394.54	5.922
394.59	5.922
394.56	5.921
394.59	5.922
394.66	5.926
394.69	5.925
394.74	5.925
394.78	5.926
394.81	5.925
394.81	5.926
394.85	5.922
394.85	5.926
394.79	5.924
394.80	5.924
394.81	5.926
394.78	5.926
394.76	5.926
394.80	5.926
394.86	5.926
394.89	5.926
394.97	5.925
395.04	5.927
395.00	5.927
395.02	5.927
395.11	5.928
395.12	5.928
395.10	5.931
395.07	5.927
395.02	5.927
394.96	5.927
395.00	5.928
395.02	5.925
395.01	5.928
395.00	5.928
395.02	5.926
395.05	5.928
395.10	5.928
395.12	5.927
395.21	5.928
395.27	5.928
395.26	5.927
395.30	5.929
395.33	5.929
395.36	5.932
395.34	5.929
395.32	5.929
395.30	5.928
395.26	5.929
395.25	5.928
395.24	5.929
395.25	5.928
395.26	5.929
395.26	5.929
395.34	5.929
395.40	5.928
395.43	5.929
395.54	5.929
395.52	5.929
395.55	5.932
395.59	5.932
395.62	5.932
395.62	5.932
395.57	5.929
395.58	5.931
395.60	5.929
395.60	5.931
395.62	5.931
395.62	5.931
395.68	5.929
395.72	5.932
395.70	5.931
395.73	5.932
395.78	5.933
395.79	5.934
395.83	5.933
395.81	5.934
395.84	5.933
395.88	5.933
395.86	5.934
395.83	5.934
395.90	5.933
395.89	5.933
395.88	5.934
395.98	5.931
396.00	5.935
396.01	5.934
396.03	5.934
396.00	5.934
396.02	5.935
396.02	5.937
396.03	5.937
396.07	5.935
396.01	5.935
396.06	5.935
396.05	5.934
396.11	5.934
396.15	5.934
396.15	5.937
396.19	5.937
396.28	5.937
396.24	5.935
396.28	5.935
396.29	5.937
396.29	5.937
396.33	5.938
396.40	5.937
396.38	5.937
396.37	5.937
396.39	5.938
396.40	5.937
396.33	5.933
396.37	5.937
396.35	5.937
396.36	5.937
396.37	5.935
396.36	5.937
396.40	5.935
396.42	5.937
396.50	5.937
396.53	5.938
396.52	5.937
396.53	5.939
396.59	5.939
396.59	5.937
396.59	5.935
396.62	5.937
396.60	5.938
396.51	5.935
396.51	5.937
396.45	5.937
396.48	5.938
396.50	5.937
396.52	5.937
396.53	5.937
396.58	5.937
396.66	5.937
396.64	5.937
396.70	5.937
396.76	5.938
396.81	5.938
396.81	5.938
396.83	5.938
396.87	5.938
396.85	5.938
396.81	5.935
396.80	5.934
396.84	5.938
396.82	5.939
396.81	5.938
396.77	5.937
396.90	5.937
396.91	5.938
396.96	5.938
396.94	5.938
396.97	5.937
397.00	5.937
397.03	5.938
397.01	5.938
397.00	5.938
397.03	5.937
397.04	5.939
397.05	5.938
397.04	5.938
397.02	5.934
397.11	5.938
397.12	5.938
397.12	5.938
397.20	5.938
397.22	5.938
397.21	5.939
397.21	5.939
397.21	5.937
397.23	5.937
397.26	5.937
397.24	5.939
397.24	5.937
397.27	5.938
397.33	5.938
397.31	5.938
397.36	5.939
397.38	5.938
397.41	5.939
397.45	5.938
397.47	5.939
397.47	5.939
397.43	5.939
397.45	5.940
397.45	5.938
397.47	5.938
397.46	5.938
397.38	5.939
397.41	5.939
397.45	5.938
397.53	5.938
397.53	5.938
397.51	5.940
397.56	5.939
397.61	5.938
397.63	5.939
397.67	5.938
397.66	5.939
397.64	5.938
397.68	5.939
397.67	5.939
397.69	5.939
397.67	5.940
397.67	5.939
397.74	5.939
397.75	5.937
397.76	5.936
397.78	5.939
397.78	5.939
397.77	5.939
397.78	5.939
397.88	5.942
397.88	5.940
397.84	5.939
397.91	5.942
397.90	5.940
397.97	5.940
397.95	5.940
397.99	5.943
398.07	5.942
398.05	5.942
398.12	5.942
398.13	5.942
398.16	5.942
398.13	5.942
398.16	5.940
398.18	5.942
398.19	5.942
398.16	5.944
398.16	5.940
398.20	5.938
398.19	5.940
398.21	5.940
398.21	5.940
398.32	5.943
398.32	5.943
398.35	5.943
398.35	5.942
398.40	5.942
398.39	5.942
398.36	5.943
398.35	5.943
398.33	5.942
398.30	5.942
398.36	5.943
398.37	5.942
398.36	5.943
398.41	5.942
398.40	5.940
398.41	5.940
398.47	5.942
398.52	5.938
398.50	5.939
398.54	5.940
398.56	5.939
398.59	5.942
398.59	5.942
398.57	5.939
398.56	5.942
398.59	5.942
398.60	5.939
398.61	5.942
398.59	5.942
398.63	5.939
398.65	5.939
398.69	5.943
398.76	5.942
398.78	5.939
398.77	5.939
398.73	5.942
398.81	5.942
398.79	5.939
398.83	5.938
398.84	5.942
398.88	5.941
398.82	5.942
398.85	5.939
398.85	5.939
398.88	5.939
398.85	5.941
398.84	5.938
398.88	5.941
398.88	5.943
398.97	5.939
398.93	5.941
398.98	5.939
399.08	5.943
399.08	5.943
399.14	5.941
399.15	5.944
399.17	5.945
399.21	5.945
399.18	5.944
399.21	5.945
399.18	5.942
399.13	5.943
399.11	5.942
399.13	5.943
399.13	5.942
399.11	5.942
399.14	5.942
399.19	5.942
399.27	5.945
399.24	5.945
399.36	5.944
399.37	5.945
399.41	5.946
399.41	5.945
399.37	5.945
399.39	5.946
399.33	5.944
399.35	5.946
399.39	5.945
399.34	5.946
399.43	5.946
399.44	5.946
399.49	5.946
399.45	5.948
399.49	5.948
399.50	5.946
399.51	5.946
399.54	5.948
399.55	5.948
399.55	5.946
399.56	5.948
399.58	5.945
399.60	5.946
399.62	5.948
399.65	5.946
399.67	5.949
399.68	5.946
399.71	5.948
399.73	5.946
399.76	5.948
399.76	5.945
399.84	5.946
399.85	5.946
399.81	5.946
399.82	5.946
399.81	5.946
399.83	5.948
399.85	5.944
399.82	5.946
399.86	5.946
399.88	5.948
399.88	5.946
399.93	5.946
400.00	5.948
400.03	5.948
400.04	5.944
400.03	5.946
399.99	5.946
400.02	5.948
400.05	5.946
400.06	5.948
400.03	5.944
400.10	5.948
400.12	5.949
400.17	5.949
400.17	5.949
400.23	5.948
400.22	5.948
400.22	5.948
400.19	5.948
400.22	5.949
400.24	5.949
400.26	5.950
400.28	5.948
400.28	5.949
400.31	5.946
400.30	5.949
400.37	5.949
400.37	5.951
400.38	5.949
400.39	5.950
400.42	5.949
400.45	5.949
400.47	5.950
400.46	5.949
400.45	5.949
400.47	5.950
400.48	5.951
400.52	5.949
400.55	5.949
400.57	5.949
400.61	5.949
400.63	5.949
400.69	5.949
400.66	5.950
400.69	5.949
400.74	5.949
400.72	5.949
400.74	5.950
400.67	5.951
400.69	5.949
400.69	5.949
400.69	5.950
400.68	5.949
400.70	5.950
400.72	5.949
400.79	5.949
400.78	5.950
400.83	5.950
400.85	5.950
400.91	5.949
400.92	5.950
400.90	5.950
400.86	5.950
400.94	5.950
400.91	5.949
400.89	5.950
400.89	5.950
400.88	5.950
400.95	5.949
400.92	5.950
400.95	5.950
400.99	5.950
401.07	5.950
401.07	5.949
401.13	5.949
401.14	5.950
401.14	5.950
401.18	5.950
401.18	5.950
401.17	5.950
401.17	5.950
401.15	5.950
401.16	5.950
401.14	5.951
401.17	5.950
401.13	5.950
401.22	5.949
401.22	5.950
401.25	5.950
401.26	5.948
401.32	5.948
401.35	5.950
401.42	5.950
401.43	5.949
401.47	5.950
401.46	5.950
401.55	5.951
401.62	5.952
401.59	5.952
401.59	5.954
401.60	5.954
401.57	5.949
401.63	5.950
401.61	5.949
401.60	5.950
401.62	5.949
401.61	5.950
401.67	5.949
401.63	5.952
401.71	5.950
401.76	5.952
401.78	5.955
401.86	5.954
401.88	5.954
401.99	5.951
401.97	5.955
401.95	5.954
401.97	5.954
401.98	5.954
402.02	5.955
402.01	5.955
402.03	5.954
402.02	5.955
402.08	5.954
402.08	5.954
402.09	5.955
402.13	5.955
402.20	5.955
402.26	5.955
402.23	5.955
402.23	5.954
402.28	5.955
402.31	5.956
402.24	5.956
402.27	5.956
402.29	5.955
402.29	5.953
402.29	5.955
402.31	5.955
402.38	5.955
402.39	5.956
402.42	5.957
402.43	5.957
402.43	5.956
402.53	5.956
402.54	5.956
402.56	5.956
402.58	5.957
402.60	5.954
402.54	5.955
402.55	5.956
402.58	5.956
402.57	5.954
402.58	5.956
402.63	5.956
402.67	5.957
402.65	5.954
402.71	5.957
402.75	5.959
402.77	5.956
402.76	5.954
402.81	5.959
402.86	5.957
402.87	5.957
402.88	5.956
402.86	5.956
402.89	5.956
402.88	5.956
402.88	5.956
402.87	5.956
402.91	5.957
402.91	5.956
402.89	5.959
402.97	5.957
403.07	5.957
403.09	5.957
403.16	5.957
403.12	5.957
403.17	5.959
403.19	5.959
403.18	5.956
403.17	5.957
403.18	5.957
403.22	5.959
403.21	5.959
403.22	5.957
403.23	5.957
403.24	5.959
403.26	5.955
403.35	5.959
403.39	5.955
403.41	5.957
403.46	5.955
403.48	5.955
403.48	5.957
403.53	5.955
403.53	5.957
403.53	5.957
403.53	5.957
403.60	5.956
403.60	5.954
403.63	5.954
403.68	5.959
403.66	5.957
403.66	5.959
403.67	5.957
403.74	5.955
403.79	5.960
403.79	5.956
403.81	5.957
403.83	5.959
403.85	5.959
403.84	5.955
403.87	5.957
403.84	5.959
403.89	5.957
403.94	5.959
403.99	5.956
403.94	5.957
404.06	5.956
404.07	5.956
404.05	5.959
404.08	5.959
404.11	5.959
404.08	5.959
404.04	5.959
404.07	5.956
404.06	5.956
404.14	5.959
404.16	5.956
404.16	5.956
404.17	5.956
404.18	5.959
404.22	5.955
404.25	5.956
404.25	5.956
404.28	5.956
404.34	5.956
404.36	5.959
404.40	5.955
404.41	5.956
404.41	5.955
404.40	5.960
404.40	5.960
404.43	5.961
404.41	5.960
404.41	5.959
404.40	5.960
404.46	5.959
404.45	5.960
404.46	5.959
404.52	5.956
404.57	5.956
404.62	5.959
404.69	5.958
404.68	5.959
404.72	5.956
404.72	5.959
404.70	5.958
404.70	5.958
404.72	5.956
404.74	5.958
404.69	5.958
404.77	5.958
404.76	5.959
404.81	5.958
404.81	5.961
404.83	5.961
404.88	5.959
404.88	5.959
404.94	5.960
404.97	5.960
404.97	5.959
405.00	5.962
405.00	5.960
405.08	5.960
405.01	5.959
405.05	5.960
405.04	5.960
405.03	5.962
405.05	5.962
405.08	5.962
405.11	5.960
405.19	5.960
405.19	5.960
405.20	5.962
405.23	5.960
405.21	5.963
405.27	5.961
405.22	5.960
405.24	5.963
405.24	5.960
405.27	5.960
405.26	5.960
405.26	5.960
405.30	5.958
405.31	5.961
405.34	5.960
405.34	5.963
405.40	5.960
405.50	5.963
405.53	5.961
405.53	5.961
405.58	5.961
405.60	5.961
405.60	5.961
405.60	5.963
405.61	5.963
405.59	5.963
405.59	5.965
405.56	5.961
405.57	5.961
405.58	5.963
405.61	5.961
405.68	5.962
405.72	5.962
405.76	5.966
405.80	5.965
405.87	5.967
405.87	5.964
405.90	5.966
405.91	5.964
405.92	5.966
405.95	5.964
405.90	5.964
405.91	5.966
405.93	5.962
405.89	5.962
405.93	5.962
405.95	5.964
406.06	5.967
406.03	5.967
406.10	5.968
406.08	5.968
406.13	5.969
406.15	5.969
406.17	5.968
406.14	5.967
406.13	5.967
406.15	5.967
406.15	5.966
406.14	5.967
406.20	5.967
406.22	5.967
406.24	5.968
406.25	5.968
406.25	5.968
406.33	5.968
406.32	5.971
406.29	5.971
406.30	5.971
406.33	5.967
406.30	5.968
406.28	5.968
406.30	5.968
406.30	5.967
406.28	5.971
406.30	5.972
406.37	5.968
406.43	5.971
406.49	5.971
406.52	5.971
406.56	5.970
406.57	5.972
406.55	5.973
406.62	5.971
406.63	5.973
406.60	5.971
406.58	5.971
406.54	5.971
406.55	5.971
406.53	5.970
406.58	5.972
406.64	5.970
406.63	5.970
406.68	5.972
406.74	5.971
406.81	5.971
406.84	5.971
406.86	5.972
406.87	5.973
406.87	5.973
406.86	5.973
406.88	5.972
406.89	5.971
406.85	5.971
406.89	5.971
406.90	5.972
406.92	5.973
406.94	5.972
407.02	5.974
407.00	5.971
407.00	5.971
407.08	5.974
407.11	5.971
407.16	5.972
407.17	5.973
407.18	5.972
407.17	5.971
407.21	5.971
407.25	5.971
407.21	5.972
407.26	5.974
407.24	5.972
407.27	5.974
407.32	5.974
407.30	5.974
407.33	5.972
407.33	5.972
407.33	5.974
407.36	5.972
407.36	5.973
407.42	5.973
407.44	5.973
407.45	5.973
407.40	5.976
407.44	5.972
407.51	5.973
407.46	5.973
407.47	5.973
407.52	5.973
407.55	5.973
407.55	5.973
407.60	5.976
407.59	5.973
407.66	5.973
407.65	5.973
407.65	5.972
407.62	5.973
407.65	5.973
407.69	5.973
407.64	5.976
407.69	5.973
407.72	5.976
407.72	5.976
407.72	5.973
407.76	5.973
407.78	5.976
407.80	5.973
407.89	5.972
407.93	5.976
407.93	5.976
407.93	5.973
407.97	5.973
407.94	5.976
407.93	5.977
407.91	5.973
407.93	5.973
407.90	5.977
407.94	5.976
407.92	5.976
407.98	5.973
408.00	5.977
408.01	5.977
408.08	5.972
408.09	5.973
408.17	5.972
408.21	5.976
408.21	5.973
408.24	5.972
408.30	5.973
408.29	5.973
408.34	5.977
408.30	5.976
408.26	5.976
408.26	5.973
408.26	5.977
408.29	5.978
408.32	5.976
408.31	5.973
408.34	5.976
408.44	5.976
408.51	5.977
408.50	5.972
408.48	5.976
408.47	5.973
408.48	5.973
408.51	5.975
408.50	5.973
408.51	5.973
408.52	5.973
408.52	5.975
408.55	5.975
408.57	5.973
408.57	5.975
408.61	5.977
408.66	5.976
408.63	5.975
408.67	5.975
408.68	5.972
408.71	5.973
408.70	5.977
408.73	5.977
408.75	5.975
408.75	5.978
408.77	5.977
408.81	5.973
408.82	5.975
408.77	5.973
408.79	5.973
408.89	5.973
408.90	5.975
408.91	5.973
408.91	5.975
408.97	5.975
408.96	5.977
408.95	5.977
408.91	5.977
408.97	5.975
408.98	5.975
409.00	5.975
408.99	5.973
409.02	5.977
409.02	5.975
409.11	5.975
409.11	5.972
409.12	5.975
409.10	5.975
409.11	5.973
409.19	5.973
409.15	5.975
409.17	5.975
409.13	5.978
409.14	5.975
409.16	5.975
409.12	5.976
409.12	5.976
409.09	5.976
409.10	5.975
409.18	5.977
409.18	5.973
409.22	5.975
409.28	5.975
409.34	5.975
409.37	5.975
409.38	5.976
409.35	5.975
409.42	5.976
409.45	5.976
409.45	5.976
409.43	5.975
409.38	5.975
409.43	5.975
409.42	5.975
409.48	5.975
409.44	5.975
409.47	5.975
409.53	5.975
409.61	5.976
409.62	5.976
409.63	5.975
409.68	5.976
409.67	5.975
409.73	5.976
409.74	5.976
409.77	5.976
409.75	5.976
409.78	5.976
409.79	5.975
409.75	5.976
409.77	5.976
409.79	5.977
409.73	5.977
409.74	5.976
409.80	5.975
409.79	5.976
409.89	5.976
409.89	5.979
409.87	5.976
409.91	5.976
409.93	5.976
409.91	5.976
409.95	5.975
410.00	5.976
409.99	5.975
410.04	5.976
410.03	5.977
410.04	5.976
410.03	5.976
410.09	5.977
410.10	5.975
410.11	5.975
410.18	5.976
410.13	5.976
410.15	5.975
410.19	5.973
410.10	5.973
410.14	5.976
410.21	5.976
410.21	5.976
410.28	5.976
410.31	5.975
410.34	5.976
410.37	5.976
410.39	5.976
410.43	5.975
410.42	5.976
410.37	5.975
410.43	5.976
410.44	5.976
410.42	5.975
410.47	5.977
410.50	5.976
410.47	5.975
410.55	5.976
410.56	5.976
410.60	5.976
410.61	5.976
410.67	5.976
410.72	5.979
410.69	5.976
410.70	5.975
410.73	5.976
410.73	5.976
410.72	5.972
410.67	5.976
410.63	5.975
410.67	5.977
410.72	5.976
410.73	5.977
410.77	5.977
410.82	5.976
410.88	5.976
410.86	5.977
410.91	5.977
410.93	5.977
410.98	5.978
410.98	5.978
410.99	5.977
410.95	5.976
410.98	5.977
410.97	5.977
410.94	5.976
410.94	5.975
410.96	5.976
410.93	5.977
410.98	5.976
410.99	5.976
411.05	5.977
411.06	5.976
411.11	5.977
411.19	5.978
411.19	5.976
411.17	5.977
411.12	5.977
411.17	5.977
411.20	5.978
411.24	5.977
411.31	5.978
411.29	5.976
411.40	5.978
411.39	5.979
411.46	5.979
411.45	5.977
411.44	5.978
411.42	5.978
411.41	5.979
411.39	5.978
411.39	5.977
411.45	5.977
411.44	5.977
411.39	5.979
411.50	5.978
411.56	5.977
411.54	5.978
411.61	5.978
411.63	5.977
411.67	5.977
411.71	5.978
411.69	5.978
411.69	5.978
411.66	5.977
411.66	5.979
411.66	5.977
411.66	5.977
411.66	5.979
411.66	5.977
411.68	5.977
411.68	5.978
411.76	5.978
411.78	5.982
411.81	5.978
411.85	5.978
411.89	5.978
411.92	5.979
411.91	5.982
411.95	5.978
412.01	5.979
411.97	5.978
411.95	5.979
411.97	5.979
411.91	5.978
411.92	5.979
411.91	5.979
411.94	5.978
411.92	5.978
411.94	5.978
412.03	5.978
412.11	5.978
412.16	5.979
412.18	5.977
412.26	5.979
412.28	5.978
412.30	5.981
412.33	5.978
412.32	5.979
412.33	5.979
412.24	5.978
412.24	5.978
412.24	5.979
412.17	5.978
412.18	5.979
412.21	5.979
412.27	5.978
412.35	5.979
412.43	5.979
412.44	5.979
412.49	5.979
412.51	5.978
412.53	5.978
412.56	5.978
412.53	5.979
412.58	5.978
412.53	5.978
412.51	5.978
412.56	5.979
412.54	5.979
412.61	5.979
412.61	5.979
412.63	5.977
412.69	5.979
412.74	5.979
412.77	5.978
412.74	5.979
412.84	5.979
412.82	5.978
412.79	5.979
412.77	5.978
412.73	5.978
412.79	5.977
412.76	5.978
412.77	5.977
412.79	5.979
412.83	5.979
412.83	5.979
412.85	5.979
412.87	5.979
412.92	5.981
412.95	5.982
412.96	5.983
413.02	5.981
412.97	5.979
412.99	5.981
412.95	5.979
412.98	5.979
413.02	5.978
413.03	5.979
413.04	5.979
413.01	5.981
413.05	5.981
413.10	5.979
413.20	5.981
413.18	5.981
413.24	5.983
413.26	5.983
413.32	5.982
413.31	5.981
413.30	5.982
413.31	5.983
413.33	5.982
413.40	5.982
413.38	5.981
413.35	5.981
413.38	5.981
413.39	5.981
413.37	5.982
413.42	5.978
413.52	5.982
413.52	5.983
413.53	5.984
413.58	5.983
413.64	5.983
413.63	5.983
413.68	5.984
413.64	5.983
413.66	5.983
413.65	5.982
413.67	5.983
413.70	5.983
413.66	5.984
413.66	5.983
413.67	5.983
413.68	5.984
413.70	5.983
413.73	5.983
413.76	5.984
413.81	5.984
413.78	5.984
413.82	5.984
413.88	5.984
413.88	5.983
413.94	5.984
414.03	5.984
413.99	5.984
413.98	5.985
413.97	5.984
413.98	5.983
413.99	5.984
414.02	5.984
414.04	5.985
414.02	5.985
414.06	5.983
414.08	5.984
414.14	5.985
414.15	5.984
414.17	5.985
414.22	5.985
414.19	5.987
414.24	5.985
414.23	5.985
414.24	5.984
414.26	5.985
414.28	5.985
414.28	5.987
414.26	5.984
414.24	5.984
414.27	5.984
414.27	5.985
414.31	5.985
414.35	5.987
414.41	5.985
414.40	5.983
414.42	5.985
414.47	5.987
414.52	5.988
414.50	5.988
414.47	5.988
414.43	5.988
414.45	5.987
414.48	5.985
414.45	5.983
414.48	5.987
414.51	5.985
414.51	5.983
414.55	5.988
414.57	5.985
414.62	5.983
414.72	5.988
414.71	5.988
414.72	5.988
414.76	5.988
414.77	5.988
414.77	5.988
414.78	5.987
414.80	5.988
414.76	5.986
414.76	5.987
414.75	5.988
414.76	5.988
414.78	5.986
414.78	5.987
414.81	5.988
414.82	5.988
414.83	5.987
414.90	5.988
414.97	5.989
415.02	5.986
415.02	5.988
415.02	5.989
415.05	5.987
415.07	5.987
415.12	5.989
415.14	5.989
415.18	5.987
415.22	5.988
415.20	5.990
415.23	5.990
415.23	5.987
415.24	5.988
415.23	5.988
415.27	5.990
415.26	5.990
415.28	5.990
415.35	5.990
415.39	5.989
415.37	5.988
415.38	5.992
415.43	5.989
415.47	5.989
415.48	5.992
415.46	5.988
415.44	5.992
415.45	5.988
415.46	5.988
415.52	5.989
415.54	5.989
415.60	5.992
415.64	5.989
415.68	5.989
415.68	5.989
415.77	5.989
415.82	5.992
415.84	5.988
415.80	5.989
415.84	5.989
415.83	5.988
415.80	5.989
415.81	5.992
415.84	5.989
415.87	5.989
415.86	5.988
415.87	5.993
415.93	5.992
415.97	5.989
416.00	5.992
416.00	5.992
416.06	5.989
416.06	5.989
416.16	5.988
416.16	5.989
416.16	5.992
416.21	5.992
416.21	5.989
416.21	5.989
416.16	5.988
416.19	5.987
416.20	5.989
416.24	5.988
416.24	5.988
416.25	5.988
416.28	5.992
416.33	5.989
416.34	5.991
416.37	5.992
416.44	5.991
416.52	5.991
416.50	5.991
416.56	5.991
416.61	5.992
416.62	5.991
416.61	5.991
416.59	5.989
416.51	5.991
416.57	5.992
416.52	5.991
416.56	5.989
416.55	5.993
416.62	5.991
416.60	5.991
416.68	5.989
416.71	5.991
416.73	5.991
